# Supplementary material for: Exposure to dexamethasone modifies transcriptomic responses of free-living stages of Strongyloides stercoralis
Source: PLoS One. 2021 Jun 28;16(6):e0253701. doi: 10.1371/journal.pone.0253701 (PMC8238218; doi:10.1371/journal.pone.0253701)
Supplement: S1 Table — (XLSX) [file pone.0253701.s006.xlsx]

## Sheet: S1 Table
S1 Table. All gene expression from de novo assembly analysis.
gene_id	transcript_id(s)	Ss-Female-Control_FPKM	Ss-Female-Test_FPKM	Ss-Male-Control_FPKM	Ss-Male-Test_FPKM	Nr	Nt	Swissprot	KEGG	COG	Interpro	GO
Unigene8546_All	Unigene8546_All	8465.34	8788.11	3929.82	3982.13	gi|199600274|tpg|DAA05874.1|/0/TPA_inf: eukaryotic translation elongation factor 1A [Strongyloides stercoralis]	gi|689542249|emb|LL999051.1|/0.0/Strongyloides stercoralis genome assembly S_stercoralis_PV0001 ,scaffold SSTP_contig0000002	sp|Q2HJN9|EF1A4_OSCTI/0.0/Elongation factor 1-alpha 4 OS=Oscheius tipulae GN=eft-4 PE=3 SV=1	bmy:Bm1_27170/0.0/elongation factor 1-alpha (EF-1-alpha); K03231 elongation factor 1-alpha	SPCC794.09c/0.0/---	PR00315/2.7E-24/GTP-binding elongation factor signature	biological_process:GO:0006414//translational elongation;cellular_component:GO:0005737//cytoplasm;molecular_function:GO:0003746//translation elongation factor activity;GO:0005525//GTP binding;GO:0003924//GTPase activity;
CL1011.Contig2_All	CL1011.Contig2_All	8382.57	9223.53	7659.04	9057.99	NA	gi|689542255|emb|LL999057.1|/0.0/Strongyloides stercoralis genome assembly S_stercoralis_PV0001 ,scaffold SSTP_contig0000007	NA	NA	NA	NA	NA
CL1011.Contig1_All	CL1011.Contig1_All	6776.28	7562.39	6231.95	7423.77	NA	gi|689542255|emb|LL999057.1|/0.0/Strongyloides stercoralis genome assembly S_stercoralis_PV0001 ,scaffold SSTP_contig0000007	NA	NA	NA	NA	NA
Unigene6446_All	Unigene6446_All	4832.71	4057.34	827.99	1945.93	gi|685834403|emb|CEF69324.1|/3.51161e-74/Destabilase family and Lysozyme-like domain-containing protein [Strongyloides ratti]	gi|689542246|emb|LL999048.1|/1e-111/Strongyloides stercoralis genome assembly S_stercoralis_PV0001 ,scaffold SSTP_scaffold0000001	sp|Q6L6Q6|LYS_CRAGI/4e-36/Lysozyme OS=Crassostrea gigas GN=lysoz PE=2 SV=1	crg:105322786/6e-13/rho-related GTP-binding protein RhoU-like; K07865 Ras homolog gene family, member U	NA	PTHR11195:SF13/1.1E-55/--	biological_process:GO:0050830//defense response to Gram-positive bacterium;
Unigene6663_All	Unigene6663_All	4693.79	4739.45	67.73	78.73	gi|685825631|emb|CEF60681.1|/2.18551e-138/Hypothetical protein SRAE_X000241400 [Strongyloides ratti]	gi|689542271|emb|LL999073.1|/0.0/Strongyloides stercoralis genome assembly S_stercoralis_PV0001 ,scaffold SSTP_contig0000017	sp|P16537|SPC3_STRPU/4e-06/Protein SPEC3 OS=Strongylocentrotus purpuratus GN=SPEC3 PE=3 SV=1	NA	NA	NA	NA
Unigene6325_All	Unigene6325_All	4368.82	4383.04	76.92	82.26	gi|685825632|emb|CEF60682.1|/3.95384e-103/Hypothetical protein SRAE_X000241500 [Strongyloides ratti]	gi|689542271|emb|LL999073.1|/0.0/Strongyloides stercoralis genome assembly S_stercoralis_PV0001 ,scaffold SSTP_contig0000017	NA	NA	NA	NA	NA
Unigene1368_All	Unigene1368_All	3854.52	3867.04	26.73	34.22	gi|685834262|emb|CEF69183.1|/3.9594e-42/Hypothetical protein SRAE_2000383300 [Strongyloides ratti]	gi|689542247|emb|LL999049.1|/0.0/Strongyloides stercoralis genome assembly S_stercoralis_PV0001 ,scaffold SSTP_scaffold0000002	sp|P98088|MUC5A_HUMAN/3e-19/Mucin-5AC (Fragments) OS=Homo sapiens GN=MUC5AC PE=1 SV=3	mze:101471083/1e-20/mucin-2-like; K10955 intestinal mucin-2	YKR013w/1e-10/---	NA	NA
Unigene2181_All	Unigene2181_All	3571.09	3387.66	43.96	27.97	gi|385843125|gb|AFI80883.1|/1.1257e-103/SR00449 [Strongyloides ratti]	gi|689542303|emb|LL999105.1|/0.0/Strongyloides stercoralis genome assembly S_stercoralis_PV0001 ,scaffold SSTP_contig0000042	sp|Q21771|CPG3_CAEEL/4e-27/Chondroitin proteoglycan 3 OS=Caenorhabditis elegans GN=cpg-3 PE=1 SV=1	adf:107339062/6e-13/mucin-5AC-like; K21125 mucin-5AC	NA	PTHR37973/3.8E-33/--	NA
Unigene600_All	Unigene600_All	3495.23	3274.72	18.1	27.08	gi|685829905|emb|CEF64827.1|/7.27959e-127/Hypothetical protein SRAE_1000308000 [Strongyloides ratti]	gi|689542248|emb|LL999050.1|/0.0/Strongyloides stercoralis genome assembly S_stercoralis_PV0001 ,scaffold SSTP_contig0000001	NA	NA	NA	NA	NA
CL1855.Contig1_All	CL1855.Contig1_All	3252.36	3292.73	2364.66	2493.61	gi|685831154|emb|CEF66075.1|/1.23808e-91/Peptidyl-prolyl cis-trans isomerase D [Strongyloides ratti]	gi|689542274|emb|LL999076.1|/1e-169/Strongyloides stercoralis genome assembly S_stercoralis_PV0001 ,scaffold SSTP_contig0000018	sp|P52015|CYP7_CAEEL/8e-75/Peptidyl-prolyl cis-trans isomerase 7 OS=Caenorhabditis elegans GN=cyn-7 PE=1 SV=2	bmy:Bm1_55850/3e-75/cyclophilin-type peptidyl-prolyl cis-trans isomerase-2, Bmcyp-2; K01802 peptidylprolyl isomerase [EC:5.2.1.8]	slr1251/4e-69/---	PF00160/4.5E-50/Cyclophilin type peptidyl-prolyl cis-trans isomerase/CLD	NA
Unigene8451_All	Unigene8451_All	2984.32	3244.81	1291.73	1386.28	gi|685831511|emb|CEF66432.1|/8.30485e-58/40S ribosomal protein S25 [Strongyloides ratti]	gi|689542247|emb|LL999049.1|/1e-123/Strongyloides stercoralis genome assembly S_stercoralis_PV0001 ,scaffold SSTP_scaffold0000002	sp|P52821|RS25_CAEEL/8e-40/40S ribosomal protein S25 OS=Caenorhabditis elegans GN=rps-25 PE=3 SV=1	bmy:Bm1_52440/3e-40/40S ribosomal protein S25; K02975 small subunit ribosomal protein S25e	YGR027c/1e-18/---	PD012268/5.0E-23/RIBOSOMAL S25 40S RIBONUCLEOPROTEIN S25 MULTIGENE FAMILY TRANSCRIPTION STRAIN DIRECT	biological_process:GO:0006811//ion transport;cellular_component:GO:0005840//ribosome;GO:0005921//gap junction;GO:0016021//integral component of membrane;GO:0005886//plasma membrane;
Unigene8333_All	Unigene8333_All	2956.36	2340.93	5.99	12.48	gi|685836321|emb|CEF71241.1|/8.9385e-32/Hypothetical protein SRAE_X000056800 [Strongyloides ratti]	gi|689542289|emb|LL999091.1|/0.0/Strongyloides stercoralis genome assembly S_stercoralis_PV0001 ,scaffold SSTP_contig0000029	NA	NA	NA	NA	NA
Unigene1235_All	Unigene1235_All	2884.8	2737.58	18.81	31.83	gi|385843121|gb|AFI80881.1|/1.60181e-108/SR00007 [Strongyloides ratti]	gi|689542267|emb|LL999069.1|/0.0/Strongyloides stercoralis genome assembly S_stercoralis_PV0001 ,scaffold SSTP_contig0000015	sp|A8Y181|CPG3_CAEBR/7e-23/Chondroitin proteoglycan 3 OS=Caenorhabditis briggsae GN=cpg-3 PE=4 SV=1	sasa:106592404/6e-13/mucin-2-like; K21125 mucin-5AC	NA	PTHR37973:SF1/9.1E-28/--	NA
CL1855.Contig2_All	CL1855.Contig2_All	2829.06	2864.38	2053.45	2174.86	gi|685831154|emb|CEF66075.1|/1.64201e-91/Peptidyl-prolyl cis-trans isomerase D [Strongyloides ratti]	gi|689542274|emb|LL999076.1|/0.0/Strongyloides stercoralis genome assembly S_stercoralis_PV0001 ,scaffold SSTP_contig0000018	sp|P52015|CYP7_CAEEL/1e-74/Peptidyl-prolyl cis-trans isomerase 7 OS=Caenorhabditis elegans GN=cyn-7 PE=1 SV=2	bmy:Bm1_55850/4e-75/cyclophilin-type peptidyl-prolyl cis-trans isomerase-2, Bmcyp-2; K01802 peptidylprolyl isomerase [EC:5.2.1.8]	slr1251/5e-69/---	PS50072/46.449/Cyclophilin-type peptidyl-prolyl cis-trans isomerase domain profile.	NA
CL381.Contig1_All	CL381.Contig1_All	2739.15	2931.72	1311.22	1446.52	gi|685829281|emb|CEF64203.1|/1.02964e-76/40S ribosomal protein S23 [Strongyloides ratti]	gi|689542251|emb|LL999053.1|/1e-167/Strongyloides stercoralis genome assembly S_stercoralis_PV0001 ,scaffold SSTP_scaffold0000003	sp|Q19877|RS23_CAEEL/3e-69/40S ribosomal protein S23 OS=Caenorhabditis elegans GN=rps-23 PE=3 SV=1	cbr:CBG03324/4e-68/Cbr-rps-23; C. briggsae CBR-RPS-23 protein; K02973 small subunit ribosomal protein S23e	SPBP4H10.13/8e-57/---	PTHR11652:SF14/4.9E-97/--	biological_process:GO:0009792//embryo development ending in birth or egg hatching;GO:0006915//apoptotic process;GO:0008340//determination of adult lifespan;GO:0018996//molting cycle, collagen and cuticulin-based cuticle;GO:0006412//translation;GO:0040035//hermaphrodite genitalia development;GO:0002119//nematode larval development;cellular_component:GO:0022627//cytosolic small ribosomal subunit;mo…
Unigene5352_All	Unigene5352_All	2708.51	2816.2	1001.74	1195.38	gi|685834564|emb|CEF69485.1|/2.20541e-110/60S ribosomal protein L15 [Strongyloides ratti]	gi|689542246|emb|LL999048.1|/0.0/Strongyloides stercoralis genome assembly S_stercoralis_PV0001 ,scaffold SSTP_scaffold0000001	sp|P61314|RL15_RAT/4e-88/60S ribosomal protein L15 OS=Rattus norvegicus GN=Rpl15 PE=1 SV=2	tsp:Tsp_05972/1e-89/adenosine 3'-phospho 5'-phosphosulfate transporter 1; K15276 solute carrier family 35 (adenosine 3'-phospho 5'-phosphosulfate transporter), member B2	YMR121c/1e-77/---	PTHR11847/1.9E-159/--	NA
Unigene4330_All	Unigene4330_All	2527.92	2524.22	932.12	1163.61	gi|685835458|emb|CEF70379.1|/1.48295e-103/40S ribosomal protein S9 [Strongyloides ratti]	gi|689542246|emb|LL999048.1|/0.0/Strongyloides stercoralis genome assembly S_stercoralis_PV0001 ,scaffold SSTP_scaffold0000001	sp|Q20228|RS9_CAEEL/6e-83/40S ribosomal protein S9 OS=Caenorhabditis elegans GN=rps-9 PE=3 SV=1	loa:LOAG_12353/6e-85/40S ribosomal protein S9; K02997 small subunit ribosomal protein S9e	SPAC24H6.07/7e-74/---	SM00363/0.002/S4 RNA-binding domain	biological_process:GO:0006412//translation;cellular_component:GO:0015935//small ribosomal subunit;molecular_function:GO:0003735//structural constituent of ribosome;GO:0019843//rRNA binding;
Unigene3498_All	Unigene3498_All	2515.61	2000.3	5.99	5	gi|685836625|emb|CEF71545.1|/1.69395e-55/Hypothetical protein SRAE_X000086900 [Strongyloides ratti]	gi|689542253|emb|LL999055.1|/0.0/Strongyloides stercoralis genome assembly S_stercoralis_PV0001 ,scaffold SSTP_contig0000005	NA	NA	NA	NA	NA
Unigene7430_All	Unigene7430_All	2506.71	3007.58	1069.68	1223.38	gi|685832641|emb|CEF67562.1|/3.19195e-49/60S acidic ribosomal protein P1 [Strongyloides ratti]	gi|689542284|emb|LL999086.1|/1e-152/Strongyloides stercoralis genome assembly S_stercoralis_PV0001 ,scaffold SSTP_contig0000025	sp|P91913|RLA1_CAEEL/2e-40/60S acidic ribosomal protein P1 OS=Caenorhabditis elegans GN=rla-1 PE=3 SV=2	cbr:CBG22044/6e-40/Cbr-rla-1; C. briggsae CBR-RLA-1 protein; K02942 large subunit ribosomal protein LP1	SPAC644.15/1e-30/---	PF00428/1.3E-27/60s Acidic ribosomal protein	biological_process:GO:0006414//translational elongation;cellular_component:GO:0005840//ribosome;molecular_function:GO:0003735//structural constituent of ribosome;
Unigene2657_All	Unigene2657_All	2436.19	1567.15	190.58	318.89	gi|685830541|emb|CEF65462.1|/1.15319e-55/Saposin B domain and Saposin-like domain-containing protein [Strongyloides ratti]	gi|689542246|emb|LL999048.1|/0.0/Strongyloides stercoralis genome assembly S_stercoralis_PV0001 ,scaffold SSTP_scaffold0000001	NA	NA	NA	SM00741/4.5E-6/Saposin (B) Domains	NA
Unigene5509_All	Unigene5509_All	2418.69	1790.62	365.43	948.45	gi|685825718|emb|CEF60767.1|/6.13942e-16/Saposin B domain and Saposin-like domain-containing protein [Strongyloides ratti]	gi|689542261|emb|LL999063.1|/1e-107/Strongyloides stercoralis genome assembly S_stercoralis_PV0001 ,scaffold SSTP_contig0000012	NA	NA	NA	SM00741/2.5E-7/Saposin (B) Domains	NA
Unigene3689_All	Unigene3689_All	2381.55	2432.44	791.96	890.23	gi|685831079|emb|CEF66000.1|/3.60335e-162/60S ribosomal protein L5 [Strongyloides ratti]	gi|689542293|emb|LL999095.1|/0.0/Strongyloides stercoralis genome assembly S_stercoralis_PV0001 ,scaffold SSTP_contig0000032	sp|P49405|RL5_CAEEL/1e-125/60S ribosomal protein L5 OS=Caenorhabditis elegans GN=rpl-5 PE=3 SV=1	cel:CELE_F54C9.5/2e-124/rpl-5; 60S ribosomal protein L5; K02932 large subunit ribosomal protein L5e	YPL131w/5e-84/---	PF14204/1.6E-32/Ribosomal L18 C-terminal region	biological_process:GO:0010171//body morphogenesis;GO:0040035//hermaphrodite genitalia development;GO:0000027//ribosomal large subunit assembly;GO:0006412//translation;GO:0002119//nematode larval development;GO:0009792//embryo development ending in birth or egg hatching;cellular_component:GO:0022625//cytosolic large ribosomal subunit;molecular_function:GO:0008097//5S rRNA binding;GO:0003735//struc…
Unigene1345_All	Unigene1345_All	2356.03	2487.58	983.05	1042.03	gi|685827270|emb|CEF62192.1|/6.25693e-146/60S ribosomal protein L8 [Strongyloides ratti]	gi|689542317|emb|LL999119.1|/0.0/Strongyloides stercoralis genome assembly S_stercoralis_PV0001 ,scaffold SSTP_contig0000053	sp|Q9V3G1|RL8_DROME/4e-120/60S ribosomal protein L8 OS=Drosophila melanogaster GN=RpL8 PE=1 SV=1	bter:100650532/1e-123/60S ribosomal protein L8; K02938 large subunit ribosomal protein L8e	YIL018w/1e-101/---	PTHR13691:SF16/4.8E-183/--	NA
Unigene3671_All	Unigene3671_All	2352.86	2518.74	1262.28	1196.66	gi|685832206|emb|CEF67127.1|/5.72491e-63/40S ribosomal protein S12 [Strongyloides ratti]	gi|689542246|emb|LL999048.1|/0.0/Strongyloides stercoralis genome assembly S_stercoralis_PV0001 ,scaffold SSTP_scaffold0000001	sp|P46405|RS12_PIG/7e-40/40S ribosomal protein S12 OS=Sus scrofa GN=RPS12 PE=2 SV=2	bmy:Bm1_55385/1e-44/40S ribosomal protein S12; K02951 small subunit ribosomal protein S12e	SPBC1685.02c/8e-33/---	PF01248/2.5E-25/Ribosomal protein L7Ae/L30e/S12e/Gadd45 family	biological_process:GO:0006412//translation;cellular_component:GO:0005840//ribosome;molecular_function:GO:0003735//structural constituent of ribosome;
Unigene2498_All	Unigene2498_All	2227.11	2253.55	913.6	999.63	gi|685829457|emb|CEF64379.1|/1.8415e-103/60S ribosomal protein L6 [Strongyloides ratti]	gi|689542248|emb|LL999050.1|/0.0/Strongyloides stercoralis genome assembly S_stercoralis_PV0001 ,scaffold SSTP_contig0000001	sp|P47991|RL6_CAEEL/7e-48/60S ribosomal protein L6 OS=Caenorhabditis elegans GN=rpl-6 PE=1 SV=1	cel:CELE_R151.3/9e-47/rpl-6; 60S ribosomal protein L6; K02934 large subunit ribosomal protein L6e	YLR448w/8e-31/---	PF01159/1.2E-36/Ribosomal protein L6e	NA
Unigene4228_All	Unigene4228_All	2105.26	2160.47	695.82	825.47	gi|685826223|emb|CEF61267.1|/9.69315e-146/40S ribosomal protein S4 [Strongyloides ratti]	gi|689542250|emb|LL999052.1|/0.0/Strongyloides stercoralis genome assembly S_stercoralis_PV0001 ,scaffold SSTP_contig0000003	sp|P47961|RS4_CRIGR/4e-111/40S ribosomal protein S4 OS=Cricetulus griseus GN=RPS4 PE=2 SV=2	loa:LOAG_05603/3e-118/40S ribosomal protein S4; K02987 small subunit ribosomal protein S4e	YJR145c/7e-103/---	PF00467/4.4E-5/KOW motif	biological_process:GO:0006412//translation;cellular_component:GO:0005840//ribosome;molecular_function:GO:0003735//structural constituent of ribosome;GO:0019843//rRNA binding;
Unigene2642_All	Unigene2642_All	2102.49	2173.84	1014.78	1084.27	gi|100913263|gb|ABF69531.1|/8.53771e-166/acidic ribosomal protein P0 [Strongyloides ratti] &gt;gi|685835193|emb|CEF70114.1| 60S acidic ribosomal protein P0 [Strongyloides ratti]	gi|689542327|emb|LL999129.1|/0.0/Strongyloides stercoralis genome assembly S_stercoralis_PV0001 ,scaffold SSTP_contig0000062	sp|Q93572|RLA0_CAEEL/3e-130/60S acidic ribosomal protein P0 OS=Caenorhabditis elegans GN=rpa-0 PE=1 SV=3	cbr:CBG02260/2e-129/Cbr-rpa-0; C. briggsae CBR-RPA-0 protein; K02941 large subunit ribosomal protein LP0	SPCC18.14c/4e-86/---	PTHR21141:SF3/8.4E-68/--	biological_process:GO:0000003//reproduction;GO:0002181//cytoplasmic translation;GO:0009792//embryo development ending in birth or egg hatching;GO:0006915//apoptotic process;GO:0042254//ribosome biogenesis;GO:0002119//nematode larval development;cellular_component:GO:0022625//cytosolic large ribosomal subunit;GO:0030687//preribosome, large subunit precursor;molecular_function:GO:0003735//structura…
Unigene8679_All	Unigene8679_All	2049.51	2165.76	889.4	971.26	gi|685829960|emb|CEF64882.1|/4.0058e-64/40S ribosomal protein S17 [Strongyloides ratti]	gi|689542277|emb|LL999079.1|/0.0/Strongyloides stercoralis genome assembly S_stercoralis_PV0001 ,scaffold SSTP_scaffold0000013	sp|O01692|RS17_CAEEL/1e-47/40S ribosomal protein S17 OS=Caenorhabditis elegans GN=rps-17 PE=3 SV=2	loa:LOAG_00534/4e-49/40S ribosomal protein S17; K02962 small subunit ribosomal protein S17e	YML024w/5e-40/---	PF00833/2.0E-57/Ribosomal S17	NA
Unigene7248_All	Unigene7248_All	2022.43	2139.83	732.17	875.66	gi|685829343|emb|CEF64265.1|/3.4579e-108/60S ribosomal protein L13a [Strongyloides ratti]	gi|689542251|emb|LL999053.1|/0.0/Strongyloides stercoralis genome assembly S_stercoralis_PV0001 ,scaffold SSTP_scaffold0000003	sp|Q27389|RL13A_CAEEL/2e-72/60S ribosomal protein L13a OS=Caenorhabditis elegans GN=rpl-16 PE=2 SV=1	loa:LOAG_07738/7e-73/60S ribosomal protein L13a; K02872 large subunit ribosomal protein L13Ae	SPAC23A1.11/3e-60/---	PTHR11545/4.6E-109/--	biological_process:GO:0006412//translation;cellular_component:GO:0015934//large ribosomal subunit;molecular_function:GO:0003735//structural constituent of ribosome;
Unigene3363_All	Unigene3363_All	1996.69	1711.9	3.66	14.78	gi|685836626|emb|CEF71546.1|/1.56523e-77/Hypothetical protein SRAE_X000087000 [Strongyloides ratti]	gi|689542253|emb|LL999055.1|/0.0/Strongyloides stercoralis genome assembly S_stercoralis_PV0001 ,scaffold SSTP_contig0000005	NA	NA	NA	NA	NA
Unigene5647_All	Unigene5647_All	1990.78	2037.65	727.83	802.04	gi|685828936|emb|CEF63858.1|/0/60S ribosomal protein L4 [Strongyloides ratti]	gi|689542278|emb|LL999080.1|/0.0/Strongyloides stercoralis genome assembly S_stercoralis_PV0001 ,scaffold SSTP_contig0000020	sp|O02056|RL4_CAEEL/3e-129/60S ribosomal protein L4 OS=Caenorhabditis elegans GN=rpl-4 PE=1 SV=3	cbr:CBG22235/2e-129/Cbr-rpl-4; C. briggsae CBR-RPL-4 protein; K02930 large subunit ribosomal protein L4e	SPBC1711.06/6e-105/---	PTHR19431/7.0E-220/--	biological_process:GO:0000003//reproduction;GO:0008340//determination of adult lifespan;GO:0006412//translation;GO:0006915//apoptotic process;GO:0009792//embryo development ending in birth or egg hatching;cellular_component:GO:0022625//cytosolic large ribosomal subunit;molecular_function:GO:0003735//structural constituent of ribosome;
CL2082.Contig1_All	CL2082.Contig1_All	1926.63	1989.71	493.02	662.25	gi|685830143|emb|CEF65065.1|/2.15274e-88/Ubiquitin-40S ribosomal protein S27a, partial [Strongyloides ratti]	gi|689542251|emb|LL999053.1|/0.0/Strongyloides stercoralis genome assembly S_stercoralis_PV0001 ,scaffold SSTP_scaffold0000003	sp|P15357|RS27A_DROME/5e-46/Ubiquitin-40S ribosomal protein S27a OS=Drosophila melanogaster GN=RpS27A PE=1 SV=2	loa:LOAG_04017/7e-53/ubiquitin; K02977 small subunit ribosomal protein S27Ae	YLR167w_1/1e-28/---	PS50053/21.546/Ubiquitin domain profile.	NA
Unigene9663_All	Unigene9663_All	1916.61	1664.16	219.24	625.11	gi|685833316|emb|CEF68237.1|/1.93907e-88/Nematode fatty acid retinoid binding family-containing protein [Strongyloides ratti]	gi|689542247|emb|LL999049.1|/0.0/Strongyloides stercoralis genome assembly S_stercoralis_PV0001 ,scaffold SSTP_scaffold0000002	sp|Q8WT59|FAR1_ONCGU/3e-35/Fatty-acid and retinol-binding protein 1 OS=Onchocerca gutturosa GN=far-1 PE=1 SV=2	NA	NA	PF05823/8.8E-39/Nematode fatty acid retinoid binding protein (Gp-FAR-1)	NA
Unigene7196_All	Unigene7196_All	1900.54	1967.86	904.02	921.77	gi|685830214|emb|CEF65136.1|/1.81823e-122/60S ribosomal protein L10 [Strongyloides ratti]	gi|689542248|emb|LL999050.1|/0.0/Strongyloides stercoralis genome assembly S_stercoralis_PV0001 ,scaffold SSTP_contig0000001	sp|Q09533|RL10_CAEEL/4e-100/60S ribosomal protein L10 OS=Caenorhabditis elegans GN=rpl-10 PE=3 SV=1	loa:LOAG_04367/8e-103/60S ribosomal protein L10; K02866 large subunit ribosomal protein L10e	SPBC18E5.04/1e-77/---	PS01257/-/Ribosomal protein L10e signature.	biological_process:GO:0006412//translation;cellular_component:GO:0005840//ribosome;molecular_function:GO:0003735//structural constituent of ribosome;
Unigene4442_All	Unigene4442_All	1894.12	2004.62	878.9	914.45	gi|685831157|emb|CEF66078.1|/5.51641e-58/40S ribosomal protein S20 [Strongyloides ratti]	gi|689542254|emb|LL999056.1|/0.0/Strongyloides stercoralis genome assembly S_stercoralis_PV0001 ,scaffold SSTP_contig0000006	sp|P55828|RS20_DROME/4e-39/40S ribosomal protein S20 OS=Drosophila melanogaster GN=RpS20 PE=1 SV=1	cel:CELE_Y105E8A.16/1e-40/rps-20; Ribosomal Protein, Small subunit; K02969 small subunit ribosomal protein S20e	SPCC576.09/2e-34/---	PTHR11700/2.0E-66/--	biological_process:GO:0006412//translation;cellular_component:GO:0015935//small ribosomal subunit;molecular_function:GO:0003735//structural constituent of ribosome;
Unigene3578_All	Unigene3578_All	1877.6	2144.07	1778.78	2380.77	gi|685828958|emb|CEF63880.1|/0/Aspartic peptidase family and Aspartic peptidase domain-containing protein [Strongyloides ratti]	gi|689542278|emb|LL999080.1|/0.0/Strongyloides stercoralis genome assembly S_stercoralis_PV0001 ,scaffold SSTP_contig0000020	sp|O01530|ASP6_CAEEL/3e-120/Aspartic protease 6 OS=Caenorhabditis elegans GN=asp-6 PE=3 SV=1	cqu:CpipJ_CPIJ017185/1e-58/lysosomal aspartic protease; K01379 cathepsin D [EC:3.4.23.5]	NA	PTHR13683:SF236/8.3E-170/--	biological_process:GO:0006508//proteolysis;molecular_function:GO:0004190//aspartic-type endopeptidase activity;
CL1205.Contig3_All	CL1205.Contig3_All	1870.72	2035.48	1046.89	1051.44	gi|685835488|emb|CEF70409.1|/7.19971e-68/Ubiquitin-60S ribosomal protein L40 [Strongyloides ratti]	gi|689542283|emb|LL999085.1|/1e-178/Strongyloides stercoralis genome assembly S_stercoralis_PV0001 ,scaffold SSTP_contig0000024	sp|P18101|RL40_DROME/3e-65/Ubiquitin-60S ribosomal protein L40 OS=Drosophila melanogaster GN=RpL40 PE=1 SV=2	tsp:Tsp_03772/4e-65/ubiquitin family protein; K02927 large subunit ribosomal protein L40e	ECU02g0740i/2e-36/---	PR00348/4.3E-39/Ubiquitin signature	biological_process:GO:0006412//translation;cellular_component:GO:0005840//ribosome;molecular_function:GO:0003735//structural constituent of ribosome;
Unigene1324_All	Unigene1324_All	1826.2	1860.73	1127.77	1060.79	gi|685826165|emb|CEF61209.1|/5.80705e-96/Endoplasmin [Strongyloides ratti]	gi|689542250|emb|LL999052.1|/0.0/Strongyloides stercoralis genome assembly S_stercoralis_PV0001 ,scaffold SSTP_contig0000003	sp|O02639|RL19_CAEEL/5e-75/60S ribosomal protein L19 OS=Caenorhabditis elegans GN=rpl-19 PE=3 SV=1	cbr:CBG12479/7e-74/Cbr-rpl-19; C. briggsae CBR-RPL-19 protein; K02885 large subunit ribosomal protein L19e	SPBC56F2.02/1e-58/---	PS00526/-/Ribosomal protein L19e signature.	biological_process:GO:0016477//cell migration;GO:0009792//embryo development ending in birth or egg hatching;GO:0006915//apoptotic process;GO:0008406//gonad development;GO:0008340//determination of adult lifespan;GO:0006412//translation;GO:0002119//nematode larval development;cellular_component:GO:0022625//cytosolic large ribosomal subunit;molecular_function:GO:0003735//structural constituent of …
CL1436.Contig2_All	CL1436.Contig2_All	1823.53	1950.35	840.35	920.95	gi|685827554|emb|CEF62476.1|/2.35044e-76/40S ribosomal protein S16 [Strongyloides ratti]	gi|689542250|emb|LL999052.1|/0.0/Strongyloides stercoralis genome assembly S_stercoralis_PV0001 ,scaffold SSTP_contig0000003	sp|Q22054|RS16_CAEEL/2e-51/40S ribosomal protein S16 OS=Caenorhabditis elegans GN=rps-16 PE=1 SV=3	bmy:Bm1_14095/1e-52/40S ribosomal protein S16; K02960 small subunit ribosomal protein S16e	YMR143w/1e-47/---	PS00360/-/Ribosomal protein S9 signature.	biological_process:GO:0006412//translation;cellular_component:GO:0005840//ribosome;molecular_function:GO:0003735//structural constituent of ribosome;
CL1461.Contig2_All	CL1461.Contig2_All	1821.75	1895.81	593.82	749.54	gi|100913266|gb|ABF69533.1|/1.78546e-79/ribosomal protein S14 [Strongyloides ratti] &gt;gi|685832158|emb|CEF67079.1| 40S ribosomal protein S14 [Strongyloides ratti]	gi|689542246|emb|LL999048.1|/0.0/Strongyloides stercoralis genome assembly S_stercoralis_PV0001 ,scaffold SSTP_scaffold0000001	sp|P48150|RS14_CAEEL/1e-72/40S ribosomal protein S14 OS=Caenorhabditis elegans GN=rps-14 PE=3 SV=1	cel:CELE_F37C12.9/2e-71/rps-14; 40S ribosomal protein S14; K02955 small subunit ribosomal protein S14e	SPBC18H10.13/2e-62/---	PTHR11759/1.4E-103/--	biological_process:GO:0006412//translation;cellular_component:GO:0005840//ribosome;molecular_function:GO:0003735//structural constituent of ribosome;
Unigene1415_All	Unigene1415_All	1785.19	1928.61	754.03	883.37	gi|685832915|emb|CEF67836.1|/7.24743e-82/Ribosomal protein S10 [Strongyloides ratti]	gi|689542246|emb|LL999048.1|/1e-112/Strongyloides stercoralis genome assembly S_stercoralis_PV0001 ,scaffold SSTP_scaffold0000001	sp|Q962R9|RS10_SPOFR/7e-36/40S ribosomal protein S10 OS=Spodoptera frugiperda GN=RpS10 PE=2 SV=1	pxy:105386163/5e-36/40S ribosomal protein S10; K02947 small subunit ribosomal protein S10e	YOR293w/5e-27/---	PF03501/3.2E-37/Plectin/S10 domain	NA
CL1159.Contig2_All	CL1159.Contig2_All	1769.64	1802.97	503.09	688.02	gi|685831278|emb|CEF66199.1|/2.42914e-114/60S ribosomal protein L10a [Strongyloides ratti]	gi|689542302|emb|LL999104.1|/0.0/Strongyloides stercoralis genome assembly S_stercoralis_PV0001 ,scaffold SSTP_contig0000041	sp|Q9N4I4|RL10A_CAEEL/4e-96/60S ribosomal protein L10a OS=Caenorhabditis elegans GN=rpl-10a PE=3 SV=1	loa:LOAG_12216/1e-95/60S ribosomal protein L10a; K02865 large subunit ribosomal protein L10Ae	SPBC30D10.18c/6e-81/---	PTHR23105/1.6E-131/--	biological_process:GO:0006412//translation;cellular_component:GO:0015934//large ribosomal subunit;molecular_function:GO:0003723//RNA binding;GO:0003735//structural constituent of ribosome;
Unigene8329_All	Unigene8329_All	1767.54	1845.08	903.61	965.98	gi|685829413|emb|CEF64335.1|/1.63442e-107/60S ribosomal protein L11 [Strongyloides ratti]	gi|689542250|emb|LL999052.1|/0.0/Strongyloides stercoralis genome assembly S_stercoralis_PV0001 ,scaffold SSTP_contig0000003	sp|Q94300|RL11_CAEEL/9e-84/60S ribosomal protein L11 OS=Caenorhabditis elegans GN=rpl-11.1 PE=3 SV=1	loa:LOAG_03308/8e-88/60S ribosomal protein L11; K02868 large subunit ribosomal protein L11e	YPR102c/1e-67/---	PF00281/8.6E-19/Ribosomal protein L5	biological_process:GO:0006412//translation;cellular_component:GO:0005840//ribosome;molecular_function:GO:0003735//structural constituent of ribosome;
Unigene285_All	Unigene285_All	1743.58	1874.98	1160.38	1162.58	gi|685832106|emb|CEF67027.1|/2.4152e-12/Hypothetical protein SRAE_2000169200 [Strongyloides ratti]	gi|689542249|emb|LL999051.1|/1e-170/Strongyloides stercoralis genome assembly S_stercoralis_PV0001 ,scaffold SSTP_contig0000002	NA	NA	NA	NA	NA
CL640.Contig1_All	CL640.Contig1_All	1743.48	1804.19	248.89	240.53	gi|685827011|emb|CEF61933.1|/0/Glyceraldehyde-3-phosphate dehydrogenase, testis-specific [Strongyloides ratti]	gi|689542250|emb|LL999052.1|/0.0/Strongyloides stercoralis genome assembly S_stercoralis_PV0001 ,scaffold SSTP_contig0000003	sp|P32809|G3P2_CAEBR/1e-170/Glyceraldehyde-3-phosphate dehydrogenase 2 OS=Caenorhabditis briggsae GN=gpd-2 PE=3 SV=1	cbr:CBG14137/2e-169/Cbr-gpd-3.2; C. briggsae CBR-GPD-3.2 protein; K00134 glyceraldehyde 3-phosphate dehydrogenase [EC:1.2.1.12]	SPBC354.12/8e-139/---	PR00078/5.2E-49/Glyceraldehyde-3-phosphate dehydrogenase signature	NA
Unigene4440_All	Unigene4440_All	1743.06	1853.58	963.67	1019.43	gi|685830546|emb|CEF65467.1|/1.26388e-79/40S ribosomal protein S13 [Strongyloides ratti]	gi|689542246|emb|LL999048.1|/1e-179/Strongyloides stercoralis genome assembly S_stercoralis_PV0001 ,scaffold SSTP_scaffold0000001	sp|P62300|RS13_WUCBA/3e-72/40S ribosomal protein S13 OS=Wuchereria bancrofti GN=RPS13 PE=3 SV=2	loa:LOAG_02817/3e-71/ribosomal protein S13; K02953 small subunit ribosomal protein S13e	YDR064w/2e-58/---	PF08069/8.3E-31/Ribosomal S13/S15 N-terminal domain	biological_process:GO:0006412//translation;cellular_component:GO:0005840//ribosome;molecular_function:GO:0003735//structural constituent of ribosome;
Unigene4707_All	Unigene4707_All	1688.67	1530.37	45.85	33.88	gi|685828174|emb|CEF63096.1|/1.49328e-157/Hypothetical protein SRAE_1000136100 [Strongyloides ratti]	gi|689542250|emb|LL999052.1|/0.0/Strongyloides stercoralis genome assembly S_stercoralis_PV0001 ,scaffold SSTP_contig0000003	NA	NA	NA	NA	NA
Unigene3644_All	Unigene3644_All	1686.15	1762.9	782.52	819.68	gi|685832565|emb|CEF67486.1|/0/Guanine nucleotide-binding protein subunit beta-2-like 1 [Strongyloides ratti]	gi|689542246|emb|LL999048.1|/0.0/Strongyloides stercoralis genome assembly S_stercoralis_PV0001 ,scaffold SSTP_scaffold0000001	sp|P63245|GBLP_RAT/6e-128/Guanine nucleotide-binding protein subunit beta-2-like 1 OS=Rattus norvegicus GN=Gnb2l1 PE=1 SV=3	loa:LOAG_04975/2e-134/activated protein kinase C receptor RACK1; K14753 guanine nucleotide-binding protein subunit beta-2-like 1 protein	all0664/4e-36/---	PS00678/-/Trp-Asp (WD) repeats signature.	NA
CL1021.Contig1_All	CL1021.Contig1_All	1678.28	1579.52	2726.8	1793.63	gi|685826156|emb|CEF61200.1|/0/Heat shock protein HSP 90-alpha 1 [Strongyloides ratti]	gi|689542250|emb|LL999052.1|/0.0/Strongyloides stercoralis genome assembly S_stercoralis_PV0001 ,scaffold SSTP_contig0000003	sp|O61998|HSP90_BRUPA/0.0/Heat shock protein 90 OS=Brugia pahangi GN=HSP90 PE=2 SV=2	cel:CELE_C47E8.5/0.0/daf-21; Heat shock protein 90; K04079 molecular chaperone HtpG	SPAC926.04c/0.0/---	PF00183/7.8E-167/Hsp90 protein	NA
CL223.Contig3_All	CL223.Contig3_All	1651.04	1749.31	555.17	682.36	gi|685828019|emb|CEF62941.1|/1.04639e-88/60S ribosomal protein L12 [Strongyloides ratti]	gi|689542258|emb|LL999060.1|/1e-167/Strongyloides stercoralis genome assembly S_stercoralis_PV0001 ,scaffold SSTP_scaffold0000004	sp|P61866|RL12_CAEEL/2e-82/60S ribosomal protein L12 OS=Caenorhabditis elegans GN=rpl-12 PE=3 SV=1	cbr:CBG01806/3e-81/Cbr-rpl-12; C. briggsae CBR-RPL-12 protein; K02870 large subunit ribosomal protein L12e	SPCC31H12.04c/5e-64/---	PS00359/-/Ribosomal protein L11 signature.	biological_process:GO:0000003//reproduction;GO:0000027//ribosomal large subunit assembly;GO:0032940//secretion by cell;GO:0009792//embryo development ending in birth or egg hatching;GO:0006915//apoptotic process;GO:0006898//receptor-mediated endocytosis;GO:0006412//translation;GO:0002119//nematode larval development;cellular_component:GO:0022625//cytosolic large ribosomal subunit;molecular_functi…
CL173.Contig1_All	CL173.Contig1_All	1644.39	1690.79	1259.43	256.8	gi|685827380|emb|CEF62302.1|/4.35668e-78/Protein lethal(2)essential for life [Strongyloides ratti]	gi|689542317|emb|LL999119.1|/0.0/Strongyloides stercoralis genome assembly S_stercoralis_PV0001 ,scaffold SSTP_contig0000053	sp|O13224|HSPB1_POELU/1e-17/Heat shock protein beta-1 OS=Poeciliopsis lucida GN=hspb1 PE=2 SV=1	obi:106878386/1e-19/alpha-crystallin A chain-like; K09542 crystallin, alpha B	NA	NA	NA
Unigene3495_All	Unigene3495_All	1633.27	1626.59	728.84	805.84	gi|685826236|emb|CEF61280.1|/1.24383e-75/60S ribosomal protein L23a [Strongyloides ratti]	gi|689542250|emb|LL999052.1|/0.0/Strongyloides stercoralis genome assembly S_stercoralis_PV0001 ,scaffold SSTP_contig0000003	sp|Q20647|R23A2_CAEEL/8e-44/60S ribosomal protein L23a 2 OS=Caenorhabditis elegans GN=rpl-25.2 PE=3 SV=1	bmy:Bm1_04800/1e-46/60S ribosomal protein L23a; K02893 large subunit ribosomal protein L23Ae	SPBC106.18/8e-38/---	PF03939/7.4E-18/Ribosomal protein L23, N-terminal domain	NA
Unigene5351_All	Unigene5351_All	1599.29	1605.19	693.63	756.17	gi|685833273|emb|CEF68194.1|/8.80968e-83/40S ribosomal protein S18 [Strongyloides ratti]	gi|689542247|emb|LL999049.1|/0.0/Strongyloides stercoralis genome assembly S_stercoralis_PV0001 ,scaffold SSTP_scaffold0000002	sp|Q8IT98|RS18_ARGIR/3e-67/40S ribosomal protein S18 OS=Argopecten irradians GN=RPS18 PE=2 SV=1	cel:CELE_Y57G11C.16/2e-73/rps-18; Ribosomal Protein, Small subunit; K02964 small subunit ribosomal protein S18e	SPCC1259.01c/1e-57/---	PF00416/8.4E-53/Ribosomal protein S13/S18	biological_process:GO:0000003//reproduction;GO:0042254//ribosome biogenesis;GO:0006898//receptor-mediated endocytosis;GO:0006412//translation;cellular_component:GO:0005829//cytosol;GO:0015935//small ribosomal subunit;molecular_function:GO:0003723//RNA binding;GO:0003735//structural constituent of ribosome;
Unigene2431_All	Unigene2431_All	1576.35	1691.59	718.78	768.78	gi|510849861|gb|EPB66762.1|/1.05628e-48/ribosomal protein L44 [Ancylostoma ceylanicum]	gi|689542246|emb|LL999048.1|/0.0/Strongyloides stercoralis genome assembly S_stercoralis_PV0001 ,scaffold SSTP_scaffold0000001	sp|P48166|RL44_CAEEL/1e-50/60S ribosomal protein L44 OS=Caenorhabditis elegans GN=rpl-41 PE=3 SV=2	cbr:CBG02971/2e-49/Cbr-rpl-41; C. briggsae CBR-RPL-41 protein; K02929 large subunit ribosomal protein L44e	SPAC15E1.03/1e-43/---	PTHR10369/4.6E-83/--	biological_process:GO:0009792//embryo development ending in birth or egg hatching;GO:0018996//molting cycle, collagen and cuticulin-based cuticle;GO:0006412//translation;GO:0040035//hermaphrodite genitalia development;GO:0040018//positive regulation of multicellular organism growth;GO:0002119//nematode larval development;cellular_component:GO:0022625//cytosolic large ribosomal subunit;molecular_f…
CL173.Contig2_All	CL173.Contig2_All	1572.66	1601.77	1231.16	250.22	gi|685827380|emb|CEF62302.1|/4.60344e-78/Protein lethal(2)essential for life [Strongyloides ratti]	gi|689542317|emb|LL999119.1|/0.0/Strongyloides stercoralis genome assembly S_stercoralis_PV0001 ,scaffold SSTP_contig0000053	sp|O13224|HSPB1_POELU/1e-17/Heat shock protein beta-1 OS=Poeciliopsis lucida GN=hspb1 PE=2 SV=1	obi:106878386/1e-19/alpha-crystallin A chain-like; K09542 crystallin, alpha B	NA	NA	NA
Unigene6475_All	Unigene6475_All	1540.7	1554.52	745.81	818.28	gi|685832914|emb|CEF67835.1|/4.11457e-84/60S ribosomal protein L24 [Strongyloides ratti]	gi|689542246|emb|LL999048.1|/0.0/Strongyloides stercoralis genome assembly S_stercoralis_PV0001 ,scaffold SSTP_scaffold0000001	sp|O01868|RL24_CAEEL/9e-44/60S ribosomal protein L24 OS=Caenorhabditis elegans GN=rpl-24.1 PE=3 SV=1	bmy:Bm1_06190/9e-52/60S ribosomal protein L24 (L30); K02896 large subunit ribosomal protein L24e	SPAC6G9.09c/5e-26/---	PF01246/3.4E-28/Ribosomal protein L24e	NA
Unigene9277_All	Unigene9277_All	1529.49	1405.81	10.15	10.26	gi|385843129|gb|AFI80885.1|/0/SR01000 [Strongyloides ratti] &gt;gi|685834214|emb|CEF69135.1| Low-density lipoprotein (LDL) receptor class A repeat-containing protein [Strongyloides ratti]	gi|689542247|emb|LL999049.1|/0.0/Strongyloides stercoralis genome assembly S_stercoralis_PV0001 ,scaffold SSTP_scaffold0000002	sp|Q9JI18|LRP1B_MOUSE/1e-56/Low-density lipoprotein receptor-related protein 1B OS=Mus musculus GN=Lrp1b PE=1 SV=1	spu:582052/3e-58/low-density lipoprotein receptor-related protein 1; K04550 low-density lipoprotein receptor-related protein 1 (alpha-2-macroglobulin receptor)	NA	SM00192/1.2E-7/Low-density lipoprotein receptor domain class A	cellular_component:GO:0016021//integral component of membrane;
CL2155.Contig2_All	CL2155.Contig2_All	1523.38	1370.72	276.88	535	gi|685830775|emb|CEF65696.1|/8.38202e-85/60S ribosomal protein L21 [Strongyloides ratti]	gi|689542260|emb|LL999062.1|/0.0/Strongyloides stercoralis genome assembly S_stercoralis_PV0001 ,scaffold SSTP_contig0000011	sp|P34334|RL21_CAEEL/1e-54/60S ribosomal protein L21 OS=Caenorhabditis elegans GN=rpl-21 PE=1 SV=3	cbr:CBG16683/2e-54/Cbr-rpl-21; C. briggsae CBR-RPL-21 protein; K02889 large subunit ribosomal protein L21e	YBR191w/7e-40/---	PF01157/4.4E-42/Ribosomal protein L21e	biological_process:GO:0006412//translation;cellular_component:GO:0022625//cytosolic large ribosomal subunit;molecular_function:GO:0003735//structural constituent of ribosome;
CL950.Contig1_All	CL950.Contig1_All	1520.69	1598.55	995.18	1000.69	gi|685834571|emb|CEF69492.1|/0/Actin, alpha cardiac muscle 1 [Strongyloides ratti]	gi|374718484|gb|JF326460.1|/0.0/Strongyloides papillosus actin variant 1 mRNA, complete cds	sp|P0DM42|ACT3_CAEEL/0.0/Actin-3 OS=Caenorhabditis elegans GN=act-3 PE=1 SV=1	cel:CELE_T04C12.6/0.0/act-1; Actin-1; K05692 actin beta/gamma 1	SPBC32H8.12c/0.0/---	PF00022/1.6E-151/Actin	biological_process:GO:0030866//cortical actin cytoskeleton organization;GO:0007517//muscle organ development;GO:0009792//embryo development ending in birth or egg hatching;GO:0040039//inductive cell migration;GO:0000281//mitotic cytokinesis;GO:0006898//receptor-mediated endocytosis;GO:0040035//hermaphrodite genitalia development;GO:0040007//growth;GO:0071688//striated muscle myosin thick filament…
Unigene5427_All	Unigene5427_All	1514.94	1726.41	2282.32	2723.09	gi|685829608|emb|CEF64530.1|/8.19436e-54/ATPase, F0 complex, subunit C family and V-ATPase proteolipid subunit C-like domain-containing protein [Strongyloides ratti]	gi|689542248|emb|LL999050.1|/0.0/Strongyloides stercoralis genome assembly S_stercoralis_PV0001 ,scaffold SSTP_contig0000001	sp|Q9BKS0|AT5G_CAEEL/2e-45/ATP synthase lipid-binding protein, mitochondrial OS=Caenorhabditis elegans GN=Y82E9BR.3 PE=3 SV=1	cel:CELE_Y82E9BR.3/2e-44/Y82E9BR.3; ATP synthase lipid-binding protein, mitochondrial; K02128 F-type H+-transporting ATPase subunit c	Q0130/2e-18/---	PR00124/2.2E-31/ATP synthase C subunit signature	biological_process:GO:0009792//embryo development ending in birth or egg hatching;GO:0015986//ATP synthesis coupled proton transport;GO:0015991//ATP hydrolysis coupled proton transport;GO:0006898//receptor-mediated endocytosis;GO:0002119//nematode larval development;cellular_component:GO:0045263//proton-transporting ATP synthase complex, coupling factor F(o);GO:0016021//integral component of memb…
Unigene3303_All	Unigene3303_All	1502.52	1512.92	615.89	528.59	gi|685831876|emb|CEF66797.1|/5.19287e-123/GTP-binding nuclear protein Ran [Strongyloides ratti]	gi|689542246|emb|LL999048.1|/0.0/Strongyloides stercoralis genome assembly S_stercoralis_PV0001 ,scaffold SSTP_scaffold0000001	sp|P38542|RAN_BRUMA/2e-120/GTP-binding nuclear protein Ran OS=Brugia malayi GN=Bm1_44725 PE=2 SV=2	bmy:Bm1_44725/3e-119/GTP-binding nuclear protein RAN/TC4; K07936 GTP-binding nuclear protein Ran	ECU04g1560/3e-42/---	SM00175/1.8E-29/Rab subfamily of small GTPases	biological_process:GO:0006886//intracellular protein transport;GO:0006913//nucleocytoplasmic transport;GO:0007264//small GTPase mediated signal transduction;cellular_component:GO:0005634//nucleus;molecular_function:GO:0005525//GTP binding;GO:0003924//GTPase activity;
CL218.Contig6_All	CL218.Contig6_All	1485.46	1477.37	985.94	792.04	gi|685827994|emb|CEF62916.1|/0/Alpha tubulin-like protein [Strongyloides ratti]	gi|689542258|emb|LL999060.1|/0.0/Strongyloides stercoralis genome assembly S_stercoralis_PV0001 ,scaffold SSTP_scaffold0000004	sp|P91910|TBA3_CAEEL/0.0/Tubulin alpha-3 chain OS=Caenorhabditis elegans GN=mec-12 PE=1 SV=1	cel:CELE_C44B11.3/0.0/mec-12; Tubulin alpha-3 chain; K07374 tubulin alpha	SPBC16A3.15c/0.0/---	PS00227/-/Tubulin subunits alpha, beta, and gamma signature.	biological_process:GO:0008152//metabolic process;GO:0001966//thigmotaxis;GO:0007017//microtubule-based process;GO:0007638//mechanosensory behavior;GO:0050954//sensory perception of mechanical stimulus;cellular_component:GO:0030424//axon;GO:0005874//microtubule;GO:0005737//cytoplasm;GO:0043025//neuronal cell body;molecular_function:GO:0005200//structural constituent of cytoskeleton;GO:0003924//GTP…
CL950.Contig5_All	CL950.Contig5_All	1448.35	1543.77	628.47	855.93	gi|685834571|emb|CEF69492.1|/0/Actin, alpha cardiac muscle 1 [Strongyloides ratti]	gi|689542246|emb|LL999048.1|/0.0/Strongyloides stercoralis genome assembly S_stercoralis_PV0001 ,scaffold SSTP_scaffold0000001	sp|P10986|ACT4_CAEEL/0.0/Actin-4 OS=Caenorhabditis elegans GN=act-4 PE=3 SV=2	bmy:Bm1_34925/0.0/actin 1; K05692 actin beta/gamma 1	SPBC32H8.12c/0.0/---	PTHR11937:SF211/0.0/--	molecular_function:GO:0005524//ATP binding;
Unigene4326_All	Unigene4326_All	1434.08	1452.73	597.97	674.93	gi|685825872|emb|CEF60917.1|/4.35154e-66/40S ribosomal protein S24 [Strongyloides ratti]	gi|689542247|emb|LL999049.1|/0.0/Strongyloides stercoralis genome assembly S_stercoralis_PV0001 ,scaffold SSTP_scaffold0000002	sp|Q90YQ0|RS24_ICTPU/9e-36/40S ribosomal protein S24 OS=Ictalurus punctatus GN=rps24 PE=2 SV=1	bmy:Bm1_04620/6e-38/40S ribosomal protein S24; K02974 small subunit ribosomal protein S24e	SPBC17G9.07/1e-28/---	PD006052/2.0E-15/RIBOSOMAL S24 40S RIBONUCLEOPROTEIN S24E 30S S24 CDNA RIKEN ACETYLATION	NA
Unigene2648_All	Unigene2648_All	1433.31	1509.66	600.42	651.19	gi|685833655|emb|CEF68576.1|/3.31959e-74/40S ribosomal protein S15 [Strongyloides ratti]	gi|689542274|emb|LL999076.1|/0.0/Strongyloides stercoralis genome assembly S_stercoralis_PV0001 ,scaffold SSTP_contig0000018	sp|P62845|RS15_RAT/6e-55/40S ribosomal protein S15 OS=Rattus norvegicus GN=Rps15 PE=1 SV=2	mdo:100020818/4e-54/RPS15; ribosomal protein S15; K02958 small subunit ribosomal protein S15e	SPAC1071.07c/4e-51/---	PTHR11880/1.2E-56/--	NA
Unigene7426_All	Unigene7426_All	1409.94	1535.93	657.57	767.6	gi|685835479|emb|CEF70400.1|/8.67246e-55/60S ribosomal protein L34 [Strongyloides ratti]	gi|689542246|emb|LL999048.1|/0.0/Strongyloides stercoralis genome assembly S_stercoralis_PV0001 ,scaffold SSTP_scaffold0000001	sp|Q9D1R9|RL34_MOUSE/2e-25/60S ribosomal protein L34 OS=Mus musculus GN=Rpl34 PE=1 SV=2	spu:592626/7e-35/60S ribosomal protein L34-B; K02915 large subunit ribosomal protein L34e	SPAC23A1.08c/2e-30/---	PTHR10759:SF0/1.5E-55/--	cellular_component:GO:0005622//intracellular;
Unigene2395_All	Unigene2395_All	1408.48	1490.94	671.71	735.09	gi|685831049|emb|CEF65970.1|/2.28187e-63/60S ribosomal protein L31 [Strongyloides ratti]	gi|689542246|emb|LL999048.1|/0.0/Strongyloides stercoralis genome assembly S_stercoralis_PV0001 ,scaffold SSTP_scaffold0000001	sp|Q9U332|RL31_CAEEL/1e-45/60S ribosomal protein L31 OS=Caenorhabditis elegans GN=rpl-31 PE=3 SV=1	cbr:CBG19772/1e-44/Cbr-rpl-31; C. briggsae CBR-RPL-31 protein; K02910 large subunit ribosomal protein L31e	SPAC890.08/2e-28/---	PD006030/4.0E-21/RIBOSOMAL 60S L31 RIBONUCLEOPROTEIN L31E 50S L31 SUBUNIT STRAIN PHOSPHORYLATION	NA
Unigene1112_All	Unigene1112_All	1401.54	1513.91	579.72	620.38	gi|685828373|emb|CEF63295.1|/5.80258e-152/40S ribosomal protein S2 [Strongyloides ratti]	gi|689542251|emb|LL999053.1|/0.0/Strongyloides stercoralis genome assembly S_stercoralis_PV0001 ,scaffold SSTP_scaffold0000003	sp|P51403|RS2_CAEEL/8e-113/40S ribosomal protein S2 OS=Caenorhabditis elegans GN=rps-2 PE=3 SV=1	cbr:CBG17709/3e-113/Cbr-rps-2; C. briggsae CBR-RPS-2 protein; K02981 small subunit ribosomal protein S2e	SPCC576.08c/4e-86/---	PF03719/4.5E-26/Ribosomal protein S5, C-terminal domain	NA
Unigene4461_All	Unigene4461_All	1390.75	1492.87	769.15	777.42	gi|685826138|emb|CEF61182.1|/1.79778e-28/60S ribosomal protein L29 [Strongyloides ratti]	gi|689542250|emb|LL999052.1|/1e-162/Strongyloides stercoralis genome assembly S_stercoralis_PV0001 ,scaffold SSTP_contig0000003	sp|P25886|RL29_RAT/3e-17/60S ribosomal protein L29 OS=Rattus norvegicus GN=Rpl29 PE=1 SV=3	ola:101157685/9e-18/rpl29; ribosomal protein L29; K02905 large subunit ribosomal protein L29e	NA	PTHR12884/6.9E-39/--	NA
Unigene5710_All	Unigene5710_All	1386.42	1516.4	809.6	712.64	gi|685831263|emb|CEF66184.1|/6.12005e-173/Domain of unknown function DUF148 domain-containing protein [Strongyloides ratti]	gi|689542302|emb|LL999104.1|/0.0/Strongyloides stercoralis genome assembly S_stercoralis_PV0001 ,scaffold SSTP_contig0000041	sp|Q60563|SYCP1_MESAU/4e-09/Synaptonemal complex protein 1 (Fragment) OS=Mesocricetus auratus GN=SCP1 PE=2 SV=1	mde:101892550/2e-09/golgin subfamily A member 4; K20283 golgin subfamily A member 4	aq_629/7e-09/---	PF02520/2.1E-9/Domain of unknown function DUF148	NA
Unigene6318_All	Unigene6318_All	1382.47	1493.4	639.4	707.64	gi|685830229|emb|CEF65151.1|/9.48118e-93/60S ribosomal protein L18 [Strongyloides ratti]	gi|689542267|emb|LL999069.1|/0.0/Strongyloides stercoralis genome assembly S_stercoralis_PV0001 ,scaffold SSTP_contig0000015	sp|Q4GXG7|RL18_TIMBA/2e-56/60S ribosomal protein L18 OS=Timarcha balearica GN=RpL18 PE=2 SV=1	tca:656416/2e-56/60S ribosomal protein L18; K02883 large subunit ribosomal protein L18e	YOL120c/5e-40/---	PTHR10934/4.8E-58/--	cellular_component:GO:0005622//intracellular;
Unigene1273_All	Unigene1273_All	1382.1	1464.66	705.05	700.39	gi|685828938|emb|CEF63860.1|/4.04646e-96/60S ribosomal protein L17 [Strongyloides ratti]	gi|689542278|emb|LL999080.1|/0.0/Strongyloides stercoralis genome assembly S_stercoralis_PV0001 ,scaffold SSTP_contig0000020	sp|Q9BL19|RL17_CAEEL/2e-66/60S ribosomal protein L17 OS=Caenorhabditis elegans GN=rpl-17 PE=3 SV=1	loa:LOAG_08629/1e-66/60S ribosomal protein L17; K02880 large subunit ribosomal protein L17e	SPBC2F12.04/2e-47/---	PF00237/1.6E-37/Ribosomal protein L22p/L17e	biological_process:GO:0006412//translation;cellular_component:GO:0015934//large ribosomal subunit;molecular_function:GO:0003735//structural constituent of ribosome;
Unigene8522_All	Unigene8522_All	1379.53	1526.76	681.04	829.32	gi|685832710|emb|CEF67631.1|/1.21986e-64/40S ribosomal protein S26 [Strongyloides ratti]	gi|689542247|emb|LL999049.1|/1e-121/Strongyloides stercoralis genome assembly S_stercoralis_PV0001 ,scaffold SSTP_scaffold0000002	sp|O45499|RS26_CAEEL/2e-55/40S ribosomal protein S26 OS=Caenorhabditis elegans GN=rps-26 PE=3 SV=1	cel:CELE_F39B2.6/2e-54/rps-26; 40S ribosomal protein S26; K02976 small subunit ribosomal protein S26e	SPAC1805.11c/5e-39/---	PS00733/-/Ribosomal protein S26e signature.	biological_process:GO:0000003//reproduction;GO:0009792//embryo development ending in birth or egg hatching;GO:0006915//apoptotic process;GO:0008340//determination of adult lifespan;GO:0040011//locomotion;GO:0006412//translation;GO:0010171//body morphogenesis;GO:0002119//nematode larval development;cellular_component:GO:0022627//cytosolic small ribosomal subunit;molecular_function:GO:0003729//mRNA…
CL472.Contig6_All	CL472.Contig6_All	1378.72	1306.18	384.68	296.79	gi|62836527|gb|AAY16350.1|/0/beta-tubulin [Strongyloides stercoralis] &gt;gi|62836546|gb|AAY16352.1| beta-tubulin [Strongyloides stercoralis]	gi|62836526|gb|AY898942.1|/0.0/Strongyloides stercoralis beta-tubulin (btub) mRNA, complete cds	sp|P18241|TBB1_BRUPA/0.0/Tubulin beta-1 chain OS=Brugia pahangi PE=3 SV=1	cel:CELE_C54C6.2/0.0/ben-1; Uncharacterized protein; K07375 tubulin beta	ECU03g0820i/0.0/---	PR01161/3.5E-104/Tubulin signature	biological_process:GO:0007017//microtubule-based process;cellular_component:GO:0005874//microtubule;GO:0005737//cytoplasm;molecular_function:GO:0005525//GTP binding;GO:0005200//structural constituent of cytoskeleton;GO:0003924//GTPase activity;
Unigene394_All	Unigene394_All	1377.34	1393.42	674.02	720.76	gi|685828366|emb|CEF63288.1|/5.44925e-54/60S ribosomal protein L35a [Strongyloides ratti]	gi|689542251|emb|LL999053.1|/1e-165/Strongyloides stercoralis genome assembly S_stercoralis_PV0001 ,scaffold SSTP_scaffold0000003	sp|P49180|RL35A_CAEEL/1e-30/60S ribosomal protein L35a OS=Caenorhabditis elegans GN=rpl-33 PE=1 SV=3	loa:LOAG_06279/1e-33/60S ribosomal protein L35a; K02917 large subunit ribosomal protein L35Ae	YPL143w/1e-20/---	PTHR10902:SF0/5.1E-58/--	biological_process:GO:0006412//translation;cellular_component:GO:0005840//ribosome;molecular_function:GO:0003735//structural constituent of ribosome;
CL787.Contig1_All	CL787.Contig1_All	1348.32	1401.07	554.95	616.91	gi|685827046|emb|CEF61968.1|/7.79267e-112/40S ribosomal protein S5 [Strongyloides ratti]	gi|689542286|emb|LL999088.1|/0.0/Strongyloides stercoralis genome assembly S_stercoralis_PV0001 ,scaffold SSTP_contig0000026	sp|P46782|RS5_HUMAN/7e-96/40S ribosomal protein S5 OS=Homo sapiens GN=RPS5 PE=1 SV=4	bmy:Bm1_27835/8e-95/40S ribosomal protein S5; K02989 small subunit ribosomal protein S5e	SPAC8C9.08/1e-72/---	PF00177/5.7E-36/Ribosomal protein S7p/S5e	biological_process:GO:0006412//translation;cellular_component:GO:0015935//small ribosomal subunit;molecular_function:GO:0003723//RNA binding;GO:0003735//structural constituent of ribosome;
CL1205.Contig5_All	CL1205.Contig5_All	1342.7	1340.1	2815.03	1784.07	gi|675884946|ref|XP_009027975.1|/0/hypothetical protein HELRODRAFT_193870 [Helobdella robusta] &gt;gi|555690774|gb|ESN94006.1| hypothetical protein HELRODRAFT_193870 [Helobdella robusta]	gi|685830398|emb|LN609529.1|/0.0/Strongyloides ratti genome assembly S_ratti_ED321, chromosome : 2	sp|P0CG69|UBIQP_DROME/0.0/Polyubiquitin OS=Drosophila melanogaster GN=Ubi-p63E PE=3 SV=1	aag:AaeL_AAEL003877/0.0/AAEL003877-PA; K08770 ubiquitin C	YLL039c/0.0/---	PR00348/2.3E-37/Ubiquitin signature	cellular_component:GO:0005737//cytoplasm;
CL950.Contig2_All	CL950.Contig2_All	1337.34	1518.37	1262.84	1487.05	gi|685834571|emb|CEF69492.1|/0/Actin, alpha cardiac muscle 1 [Strongyloides ratti]	gi|689542264|emb|LL999066.1|/0.0/Strongyloides stercoralis genome assembly S_stercoralis_PV0001 ,scaffold SSTP_scaffold0000006	sp|P0DM42|ACT3_CAEEL/0.0/Actin-3 OS=Caenorhabditis elegans GN=act-3 PE=1 SV=1	cel:CELE_T04C12.6/0.0/act-1; Actin-1; K05692 actin beta/gamma 1	SPBC32H8.12c/0.0/---	PTHR11937:SF211/0.0/--	biological_process:GO:0030866//cortical actin cytoskeleton organization;GO:0007517//muscle organ development;GO:0009792//embryo development ending in birth or egg hatching;GO:0040039//inductive cell migration;GO:0000281//mitotic cytokinesis;GO:0006898//receptor-mediated endocytosis;GO:0040035//hermaphrodite genitalia development;GO:0040007//growth;GO:0071688//striated muscle myosin thick filament…
Unigene7439_All	Unigene7439_All	1331.12	1413.78	589.4	669.85	gi|685833332|emb|CEF68253.1|/1.65161e-83/40S ribosomal protein S11 [Strongyloides ratti]	gi|689542247|emb|LL999049.1|/0.0/Strongyloides stercoralis genome assembly S_stercoralis_PV0001 ,scaffold SSTP_scaffold0000002	sp|P41115|RS11_XENLA/3e-55/40S ribosomal protein S11 OS=Xenopus laevis GN=rps11 PE=2 SV=1	loa:LOAG_12512/1e-56/40S ribosomal protein S11; K02949 small subunit ribosomal protein S11e	SPAC31G5.03/2e-49/---	PD001295/5.0E-28/RIBOSOMAL S17 30S RIBONUCLEOPROTEIN RRNA-BINDING RNA-BINDING 40S S11 S17P S11	biological_process:GO:0006412//translation;cellular_component:GO:0022627//cytosolic small ribosomal subunit;molecular_function:GO:0003735//structural constituent of ribosome;
Unigene9340_All	Unigene9340_All	1325.69	1186.28	394.97	464.77	gi|685826850|emb|CEF61772.1|/1.87901e-111/Glycoside hydrolase, family 25 and Glycoside hydrolase, catalytic domain and Glycoside hydrolase, superfamily domain-containing protein [Strongyloides ratti]	gi|689542294|emb|LL999096.1|/0.0/Strongyloides stercoralis genome assembly S_stercoralis_PV0001 ,scaffold SSTP_contig0000033	sp|Q86KC1|LYSG2_DICDI/5e-38/Probable GH family 25 lysozyme 2 OS=Dictyostelium discoideum GN=DDB_G0274181 PE=3 SV=1	NA	NA	PF01183/1.2E-13/Glycosyl hydrolases family 25	NA
Unigene6426_All	Unigene6426_All	1313.64	1408.69	875.33	869.82	gi|685827697|emb|CEF62619.1|/2.84434e-66/Ubiquitin-like domain and Ribosomal protein S30 family-containing protein [Strongyloides ratti]	gi|689542277|emb|LL999079.1|/0.0/Strongyloides stercoralis genome assembly S_stercoralis_PV0001 ,scaffold SSTP_scaffold0000013	sp|P62864|RS30_RAT/1e-17/40S ribosomal protein S30 OS=Rattus norvegicus GN=Fau PE=1 SV=1	cbr:CBG20587/9e-38/Cbr-rps-30; C. briggsae CBR-RPS-30 protein; K02983 small subunit ribosomal protein S30e	NA	PTHR12650/4.1E-65/--	cellular_component:GO:0005622//intracellular;
CL62.Contig2_All	CL62.Contig2_All	1299.56	1365.6	464.03	636.4	gi|685830953|emb|CEF65874.1|/2.36108e-72/60S ribosomal protein L23 [Strongyloides ratti]	gi|689542247|emb|LL999049.1|/0.0/Strongyloides stercoralis genome assembly S_stercoralis_PV0001 ,scaffold SSTP_scaffold0000002	sp|P48158|RL23_CAEEL/5e-70/60S ribosomal protein L23 OS=Caenorhabditis elegans GN=rpl-23 PE=3 SV=1	loa:LOAG_01442/5e-70/large subunit ribosomal protein 23; K02894 large subunit ribosomal protein L23e	SPCC1322.11/6e-58/---	PF00238/1.6E-36/Ribosomal protein L14p/L23e	biological_process:GO:0006412//translation;cellular_component:GO:0005840//ribosome;molecular_function:GO:0003735//structural constituent of ribosome;
Unigene3325_All	Unigene3325_All	1281.92	1363.5	623.08	673.04	gi|685831796|emb|CEF66717.1|/4.5938e-40/40S ribosomal protein S21 [Strongyloides ratti]	gi|689542254|emb|LL999056.1|/1e-154/Strongyloides stercoralis genome assembly S_stercoralis_PV0001 ,scaffold SSTP_contig0000006	sp|P49197|RS21_CAEEL/4e-32/40S ribosomal protein S21 OS=Caenorhabditis elegans GN=rps-21 PE=1 SV=1	loa:LOAG_00957/5e-31/40S ribosomal protein S21; K02971 small subunit ribosomal protein S21e	NA	PS00996/-/Ribosomal protein S21e signature.	biological_process:GO:0006412//translation;cellular_component:GO:0005840//ribosome;molecular_function:GO:0003735//structural constituent of ribosome;
Unigene8110_All	Unigene8110_All	1260.08	1240	336.36	360.08	gi|685831460|emb|CEF66381.1|/0/Protein disulfide-isomerase A3 [Strongyloides ratti]	gi|689542260|emb|LL999062.1|/0.0/Strongyloides stercoralis genome assembly S_stercoralis_PV0001 ,scaffold SSTP_contig0000011	sp|Q8JG64|PDIA3_CHICK/1e-109/Protein disulfide-isomerase A3 OS=Gallus gallus GN=PDIA3 PE=2 SV=1	cel:CELE_H06O01.1/0.0/pdi-3; Protein disulfide-isomerase; K08056 protein disulfide isomerase family A, member 3 [EC:5.3.4.1]	SPAC1F5.02/1e-67/---	PF13848/1.7E-18/Thioredoxin-like domain	NA
Unigene8518_All	Unigene8518_All	1256.26	1267.23	628.34	616.86	gi|685831016|emb|CEF65937.1|/3.16306e-79/Nucleoside diphosphate kinase A [Strongyloides ratti]	gi|689542246|emb|LL999048.1|/0.0/Strongyloides stercoralis genome assembly S_stercoralis_PV0001 ,scaffold SSTP_scaffold0000001	sp|P48817|NDK_BRUMA/5e-64/Nucleoside diphosphate kinase OS=Brugia malayi GN=NDK PE=2 SV=1	cel:CELE_F25H2.5/6e-69/ndk-1; Nucleoside diphosphate kinase; K00940 nucleoside-diphosphate kinase [EC:2.7.4.6]	YKL067w/6e-57/---	PS00469/-/Nucleoside diphosphate kinases active site.	biological_process:GO:0006228//UTP biosynthetic process;GO:0006241//CTP biosynthetic process;GO:0006165//nucleoside diphosphate phosphorylation;GO:0006183//GTP biosynthetic process;molecular_function:GO:0005524//ATP binding;GO:0004550//nucleoside diphosphate kinase activity;
Unigene7525_All	Unigene7525_All	1245.62	1308.98	617.78	622.21	gi|685830785|emb|CEF65706.1|/4.65053e-114/60S ribosomal protein L13 [Strongyloides ratti]	gi|689542260|emb|LL999062.1|/0.0/Strongyloides stercoralis genome assembly S_stercoralis_PV0001 ,scaffold SSTP_contig0000011	sp|P91128|RL13_CAEEL/4e-70/60S ribosomal protein L13 OS=Caenorhabditis elegans GN=rpl-13 PE=3 SV=1	loa:LOAG_08453/1e-74/60S ribosomal protein L13; K02873 large subunit ribosomal protein L13e	SPAC664.05/1e-49/---	PTHR11722/1.9E-120/--	NA
Unigene7282_All	Unigene7282_All	1234.13	1290.13	843.68	752.87	gi|685829964|emb|CEF64886.1|/0/Elongation factor 2 [Strongyloides ratti]	gi|689542277|emb|LL999079.1|/0.0/Strongyloides stercoralis genome assembly S_stercoralis_PV0001 ,scaffold SSTP_scaffold0000013	sp|P29691|EF2_CAEEL/0.0/Elongation factor 2 OS=Caenorhabditis elegans GN=eef-2 PE=1 SV=4	cel:CELE_F25H5.4/0.0/eef-2; Elongation factor 2; K03234 elongation factor 2	YOR133w/0.0/---	SM00838/8.6E-19/Elongation factor G C-terminus	biological_process:GO:0006414//translational elongation;molecular_function:GO:0003746//translation elongation factor activity;GO:0005525//GTP binding;GO:0003924//GTPase activity;
Unigene452_All	Unigene452_All	1214.43	1250.71	181.41	481.68	gi|685834436|emb|CEF69357.1|/3.91377e-39/Saposin-like type B, 1 domain and Saposin-like type B, 2 domain and Saposin B domain and Saposin-like domain-containing protein [Strongyloides ratti]	gi|689542246|emb|LL999048.1|/1e-117/Strongyloides stercoralis genome assembly S_stercoralis_PV0001 ,scaffold SSTP_scaffold0000001	sp|Q24824|PFPB_ENTHI/1e-07/Pore-forming peptide ameobapore B OS=Entamoeba histolytica PE=1 SV=1	NA	NA	SM00741/4.0E-15/Saposin (B) Domains	NA
Unigene6679_All	Unigene6679_All	1206.29	1211.95	465.66	513.55	gi|685831517|emb|CEF66438.1|/1.89503e-101/40S ribosomal protein S6 [Strongyloides ratti]	gi|689542247|emb|LL999049.1|/0.0/Strongyloides stercoralis genome assembly S_stercoralis_PV0001 ,scaffold SSTP_scaffold0000002	sp|Q9NEN6|RS6_CAEEL/5e-76/40S ribosomal protein S6 OS=Caenorhabditis elegans GN=rps-6 PE=1 SV=1	crg:105341326/7e-79/40S ribosomal protein S6-like; K02991 small subunit ribosomal protein S6e	SPAPB1E7.12/2e-63/---	PF01092/5.1E-62/Ribosomal protein S6e	NA
CL1436.Contig1_All	CL1436.Contig1_All	1204.95	1313.03	558.76	610.29	gi|685827554|emb|CEF62476.1|/4.65127e-76/40S ribosomal protein S16 [Strongyloides ratti]	gi|689542250|emb|LL999052.1|/0.0/Strongyloides stercoralis genome assembly S_stercoralis_PV0001 ,scaffold SSTP_contig0000003	sp|Q22054|RS16_CAEEL/3e-51/40S ribosomal protein S16 OS=Caenorhabditis elegans GN=rps-16 PE=1 SV=3	bmy:Bm1_14095/3e-52/40S ribosomal protein S16; K02960 small subunit ribosomal protein S16e	YMR143w/2e-47/---	PS00360/-/Ribosomal protein S9 signature.	biological_process:GO:0006412//translation;cellular_component:GO:0005840//ribosome;molecular_function:GO:0003735//structural constituent of ribosome;
CL950.Contig6_All	CL950.Contig6_All	1195.55	1218.85	556.34	554.52	gi|906467419|gb|KNC28651.1|/2.44036e-65/hypothetical protein FF38_04907 [Lucilia cuprina]	gi|689542251|emb|LL999053.1|/1e-175/Strongyloides stercoralis genome assembly S_stercoralis_PV0001 ,scaffold SSTP_scaffold0000003	sp|P84185|ACT5C_ANOGA/9e-67/Actin-5C OS=Anopheles gambiae GN=Act5C PE=2 SV=1	tsp:Tsp_08166/1e-65/actin-5C; K05692 actin beta/gamma 1	YFL039c/2e-63/---	PTHR11937:SF211/5.6E-106/--	NA
Unigene7506_All	Unigene7506_All	1194.97	1201.53	453.41	541.7	gi|402594366|gb|EJW88292.1|/3.04319e-47/60S ribosomal protein L27 [Wuchereria bancrofti]	gi|689542247|emb|LL999049.1|/1e-152/Strongyloides stercoralis genome assembly S_stercoralis_PV0001 ,scaffold SSTP_scaffold0000002	sp|Q9XSU7|RL27_CANFA/1e-43/60S ribosomal protein L27 OS=Canis familiaris GN=RPL27 PE=2 SV=3	bmy:Bm1_28975/6e-48/60S ribosomal protein L27; K02901 large subunit ribosomal protein L27e	SPBC685.07c/4e-39/---	NA	biological_process:GO:0006412//translation;cellular_component:GO:0022625//cytosolic large ribosomal subunit;molecular_function:GO:0003735//structural constituent of ribosome;
CL640.Contig4_All	CL640.Contig4_All	1190.72	1191.57	175.45	183.7	gi|685827011|emb|CEF61933.1|/0/Glyceraldehyde-3-phosphate dehydrogenase, testis-specific [Strongyloides ratti]	gi|689542252|emb|LL999054.1|/0.0/Strongyloides stercoralis genome assembly S_stercoralis_PV0001 ,scaffold SSTP_contig0000004	sp|P32809|G3P2_CAEBR/1e-172/Glyceraldehyde-3-phosphate dehydrogenase 2 OS=Caenorhabditis briggsae GN=gpd-2 PE=3 SV=1	cbr:CBG14137/2e-171/Cbr-gpd-3.2; C. briggsae CBR-GPD-3.2 protein; K00134 glyceraldehyde 3-phosphate dehydrogenase [EC:1.2.1.12]	SPBC354.12/1e-138/---	SM00846/7.3E-92/Glyceraldehyde 3-phosphate dehydrogenase, NAD binding domain	NA
Unigene3486_All	Unigene3486_All	1189.34	1263.54	469.95	501.05	gi|685832642|emb|CEF67563.1|/8.23941e-75/60S ribosomal protein L27a [Strongyloides ratti]	gi|689542284|emb|LL999086.1|/0.0/Strongyloides stercoralis genome assembly S_stercoralis_PV0001 ,scaffold SSTP_contig0000025	sp|O01358|RL27A_OSCTI/4e-58/60S ribosomal protein L27a OS=Oscheius tipulae GN=rpl-27a PE=3 SV=1	bmy:Bm1_04910/3e-57/60S ribosomal protein L27a; K02900 large subunit ribosomal protein L27Ae	YGL103w/5e-47/---	PTHR11721/3.4E-92/--	biological_process:GO:0006412//translation;cellular_component:GO:0015934//large ribosomal subunit;molecular_function:GO:0003735//structural constituent of ribosome;
CL614.Contig1_All	CL614.Contig1_All	1176.97	1327.69	356.79	499.25	gi|685832245|emb|CEF67166.1|/0/60S ribosomal protein L3 [Strongyloides ratti]	gi|689542246|emb|LL999048.1|/0.0/Strongyloides stercoralis genome assembly S_stercoralis_PV0001 ,scaffold SSTP_scaffold0000001	sp|P49149|RL3_TOXCA/0.0/60S ribosomal protein L3 OS=Toxocara canis GN=RPL3 PE=2 SV=2	bmy:Bm1_13895/0.0/60S ribosomal protein L3; K02925 large subunit ribosomal protein L3e	SPAC17A5.03/5e-153/---	PF00297/2.6E-182/Ribosomal protein L3	biological_process:GO:0006412//translation;cellular_component:GO:0005840//ribosome;molecular_function:GO:0003735//structural constituent of ribosome;
CL1021.Contig3_All	CL1021.Contig3_All	1166.73	1095.78	1783.97	1168.67	gi|685827974|emb|CEF62896.1|/0/Heat shock protein 83 [Strongyloides ratti]	gi|689542267|emb|LL999069.1|/0.0/Strongyloides stercoralis genome assembly S_stercoralis_PV0001 ,scaffold SSTP_contig0000015	sp|O61998|HSP90_BRUPA/0.0/Heat shock protein 90 OS=Brugia pahangi GN=HSP90 PE=2 SV=2	cel:CELE_C47E8.5/0.0/daf-21; Heat shock protein 90; K04079 molecular chaperone HtpG	SPAC926.04c/0.0/---	PF02518/2.6E-16/Histidine kinase-, DNA gyrase B-, and HSP90-like ATPase	biological_process:GO:0006457//protein folding;GO:0006950//response to stress;cellular_component:GO:0005737//cytoplasm;molecular_function:GO:0005524//ATP binding;GO:0051082//unfolded protein binding;
Unigene8481_All	Unigene8481_All	1161.02	1092.68	1261.88	1233.74	gi|685834548|emb|CEF69469.1|/3.9993e-67/Cytosolic fatty-acid binding domain and Lipocalin/cytosolic fatty-acid binding domain and Calycin-like domain and Calycin domain-containing protein [Strongyloides ratti]	gi|689542246|emb|LL999048.1|/0.0/Strongyloides stercoralis genome assembly S_stercoralis_PV0001 ,scaffold SSTP_scaffold0000001	sp|O01814|FABP5_CAEEL/2e-28/Fatty acid-binding protein homolog 5 OS=Caenorhabditis elegans GN=lbp-5 PE=3 SV=1	cel:CELE_W02D3.7/3e-27/lbp-5; Fatty acid-binding protein homolog 5; K08752 fatty acid-binding protein 3, muscle and heart	NA	PTHR11955/6.5E-56/--	cellular_component:GO:0005634//nucleus;GO:0048471//perinuclear region of cytoplasm;molecular_function:GO:0005504//fatty acid binding;
CL950.Contig4_All	CL950.Contig4_All	1158.74	1231.97	505.95	393.54	gi|374718485|gb|AEZ67034.1|/0/actin variant 1 [Strongyloides papillosus]	gi|689542246|emb|LL999048.1|/0.0/Strongyloides stercoralis genome assembly S_stercoralis_PV0001 ,scaffold SSTP_scaffold0000001	sp|P30163|ACT2_ONCVO/0.0/Actin-2 OS=Onchocerca volvulus GN=act-2b PE=3 SV=1	bmy:Bm1_34930/0.0/actin 2; K05692 actin beta/gamma 1	SPBC32H8.12c/0.0/---	SM00268/3.4E-244/Actin	cellular_component:GO:0005856//cytoskeleton;GO:0005737//cytoplasm;molecular_function:GO:0005524//ATP binding;
Unigene8529_All	Unigene8529_All	1156.12	1180.3	1640.45	1800.47	gi|685832986|emb|CEF67907.1|/0/ATP synthase subunit beta [Strongyloides ratti]	gi|689542316|emb|LL999118.1|/0.0/Strongyloides stercoralis genome assembly S_stercoralis_PV0001 ,scaffold SSTP_scaffold0000019	sp|P46561|ATPB_CAEEL/0.0/ATP synthase subunit beta, mitochondrial OS=Caenorhabditis elegans GN=atp-2 PE=1 SV=2	cbr:CBG21173/0.0/Cbr-atp-2; C. briggsae CBR-ATP-2 protein; K02133 F-type H+-transporting ATPase subunit beta [EC:3.6.3.14]	BMEI0251/0.0/---	SM00382/2.2E-6/ATPases associated with a variety of cellular activities	biological_process:GO:0015986//ATP synthesis coupled proton transport;GO:0015991//ATP hydrolysis coupled proton transport;cellular_component:GO:0045261//proton-transporting ATP synthase complex, catalytic core F(1);molecular_function:GO:0005524//ATP binding;GO:0046933//proton-transporting ATP synthase activity, rotational mechanism;
Unigene2447_All	Unigene2447_All	1154.11	1218.18	579.1	613.79	gi|685825938|emb|CEF60983.1|/4.65809e-59/60S ribosomal protein L35 [Strongyloides ratti]	gi|689542265|emb|LL999067.1|/0.0/Strongyloides stercoralis genome assembly S_stercoralis_PV0001 ,scaffold SSTP_contig0000014	sp|Q29361|RL35_PIG/4e-37/60S ribosomal protein L35 OS=Sus scrofa GN=RPL35 PE=2 SV=3	bmy:Bm1_32865/2e-38/60S ribosomal protein L35; K02918 large subunit ribosomal protein L35e	SPCC613.05c/5e-27/---	PTHR13872/6.3E-58/--	NA
Unigene3326_All	Unigene3326_All	1150.52	1366.01	694.57	688.42	gi|685827320|emb|CEF62242.1|/6.01362e-32/60S ribosomal protein L38 [Strongyloides ratti]	gi|689542270|emb|LL999072.1|/2e-97/Strongyloides stercoralis genome assembly S_stercoralis_PV0001 ,scaffold SSTP_scaffold0000009	sp|Q95V84|RL38_BRABE/2e-20/60S ribosomal protein L38 OS=Branchiostoma belcheri GN=RPL38 PE=3 SV=1	lcm:102349064/9e-20/RPL38; ribosomal protein L38; K02923 large subunit ribosomal protein L38e	NA	PD010361/3.0E-19/RIBOSOMAL RIBONUCLEOPROTEIN L38 60S L38 L38E FAMILY STRAIN MULTIGENE NRRL	NA
CL2165.Contig1_All	CL2165.Contig1_All	1143.38	1141.41	547.87	522.35	gi|685834871|emb|CEF69792.1|/1.49051e-22/60S ribosomal protein L39 [Strongyloides ratti]	gi|689542246|emb|LL999048.1|/0.0/Strongyloides stercoralis genome assembly S_stercoralis_PV0001 ,scaffold SSTP_scaffold0000001	sp|Q962S4|RL39_SPOFR/9e-20/60S ribosomal protein L39 OS=Spodoptera frugiperda GN=RpL39 PE=3 SV=1	bmy:Bm1_07395/5e-19/60S ribosomal protein L39; K02924 large subunit ribosomal protein L39e	YJL189w/6e-16/---	NA	NA
Unigene2392_All	Unigene2392_All	1125.97	1187.78	554.51	541.86	gi|685830580|emb|CEF65501.1|/5.27611e-28/40S ribosomal protein S28 [Strongyloides ratti]	gi|689542247|emb|LL999049.1|/1e-164/Strongyloides stercoralis genome assembly S_stercoralis_PV0001 ,scaffold SSTP_scaffold0000002	sp|P62859|RS28_RAT/2e-25/40S ribosomal protein S28 OS=Rattus norvegicus GN=Rps28 PE=1 SV=1	bmy:Bm1_18535/7e-25/40S ribosomal protein S28; K02979 small subunit ribosomal protein S28e	SPCC285.15c/3e-21/---	NA	biological_process:GO:0006412//translation;cellular_component:GO:0005840//ribosome;molecular_function:GO:0003735//structural constituent of ribosome;
Unigene2478_All	Unigene2478_All	1106.92	1169.52	400.55	513.28	gi|685829830|emb|CEF64752.1|/8.53362e-96/40S ribosomal protein S7 [Strongyloides ratti]	gi|689542288|emb|LL999090.1|/0.0/Strongyloides stercoralis genome assembly S_stercoralis_PV0001 ,scaffold SSTP_contig0000028	sp|Q23312|RS7_CAEEL/6e-57/40S ribosomal protein S7 OS=Caenorhabditis elegans GN=rps-7 PE=3 SV=1	bmy:Bm1_09900/8e-56/40S ribosomal protein S7; K02993 small subunit ribosomal protein S7e	NA	PTHR11278/5.0E-70/--	NA
CL403.Contig2_All	CL403.Contig2_All	1106.08	1198.25	1872.54	1477.86	gi|685830241|emb|CEF65163.1|/9.84153e-50/Hypothetical protein SRAE_1000341600 [Strongyloides ratti]	gi|689542267|emb|LL999069.1|/0.0/Strongyloides stercoralis genome assembly S_stercoralis_PV0001 ,scaffold SSTP_contig0000015	NA	NA	NA	NA	NA
Unigene6514_All	Unigene6514_All	1100.46	1142.23	448.51	455.05	gi|685832706|emb|CEF67627.1|/1.07459e-61/60S ribosomal protein L14 [Strongyloides ratti]	gi|689542247|emb|LL999049.1|/0.0/Strongyloides stercoralis genome assembly S_stercoralis_PV0001 ,scaffold SSTP_scaffold0000002	sp|Q9CR57|RL14_MOUSE/1e-25/60S ribosomal protein L14 OS=Mus musculus GN=Rpl14 PE=1 SV=3	cel:CELE_C04F12.4/1e-32/rpl-14; Ribosomal Protein, Large subunit; K02875 large subunit ribosomal protein L14e	YHL001w/5e-21/---	PTHR11127/3.1E-42/--	NA
CL1950.Contig1_All	CL1950.Contig1_All	1093.05	1190.56	395.79	475.36	gi|685831822|emb|CEF66743.1|/2.83821e-68/Ribosomal protein L22e family-containing protein [Strongyloides ratti]	gi|689542249|emb|LL999051.1|/0.0/Strongyloides stercoralis genome assembly S_stercoralis_PV0001 ,scaffold SSTP_contig0000002	sp|Q90YU6|RL22_ICTPU/1e-40/60S ribosomal protein L22 OS=Ictalurus punctatus GN=rpl22 PE=2 SV=3	phi:102099409/3e-39/RPL22; ribosomal protein L22; K02891 large subunit ribosomal protein L22e	NA	PTHR10064/1.7E-67/--	biological_process:GO:0006412//translation;cellular_component:GO:0005840//ribosome;molecular_function:GO:0003735//structural constituent of ribosome;
Unigene3588_All	Unigene3588_All	1090.25	892.06	39.5	277.68	gi|685833975|emb|CEF68896.1|/1.35711e-48/Saposin-like type B, 2 domain and Saposin B domain and Saposin-like domain-containing protein [Strongyloides ratti]	gi|689542246|emb|LL999048.1|/0.0/Strongyloides stercoralis genome assembly S_stercoralis_PV0001 ,scaffold SSTP_scaffold0000001	NA	NA	NA	PF03489/1.3E-7/Saposin-like type B, region 2	NA
Unigene1216_All	Unigene1216_All	1074.95	1077.64	316.93	411.77	gi|685833287|emb|CEF68208.1|/1.23171e-85/Eukaryotic translation initiation factor 5A [Strongyloides ratti]	gi|689542247|emb|LL999049.1|/0.0/Strongyloides stercoralis genome assembly S_stercoralis_PV0001 ,scaffold SSTP_scaffold0000002	sp|Q20751|IF5A2_CAEEL/5e-55/Eukaryotic translation initiation factor 5A-2 OS=Caenorhabditis elegans GN=iff-2 PE=2 SV=1	bmy:Bm1_57565/5e-65/Eukaryotic translation initiation factor 5A-2; K03263 translation initiation factor 5A	YEL034w/3e-46/---	PTHR11673/2.3E-45/--	biological_process:GO:0006413//translational initiation;GO:0006452//translational frameshifting;GO:0045905//positive regulation of translational termination;GO:0045901//positive regulation of translational elongation;molecular_function:GO:0043022//ribosome binding;GO:0003743//translation initiation factor activity;GO:0003746//translation elongation factor activity;
Unigene9415_All	Unigene9415_All	1072.57	1162.9	451.28	540.65	gi|768194128|gb|KJH50035.1|/3.17315e-66/ribosomal L18ae protein [Dictyocaulus viviparus]	gi|689542248|emb|LL999050.1|/0.0/Strongyloides stercoralis genome assembly S_stercoralis_PV0001 ,scaffold SSTP_contig0000001	sp|Q90YU9|RL18A_ICTPU/6e-54/60S ribosomal protein L18a OS=Ictalurus punctatus GN=rpl18a PE=2 SV=1	tsp:Tsp_03597/1e-53/60S ribosomal protein L18a; K02882 large subunit ribosomal protein L18Ae	YOR312c/2e-21/---	PF01775/4.0E-26/Ribosomal L18ae/LX protein domain	NA
Unigene5063_All	Unigene5063_All	1058.85	1048.85	881.38	613.28	gi|685828602|emb|CEF63524.1|/0/Heat shock 70 kDa protein 1A/1B [Strongyloides ratti]	gi|689542251|emb|LL999053.1|/0.0/Strongyloides stercoralis genome assembly S_stercoralis_PV0001 ,scaffold SSTP_scaffold0000003	sp|P27541|HSP70_BRUMA/0.0/Heat shock 70 kDa protein OS=Brugia malayi GN=HSP70 PE=3 SV=1	bmy:Bm1_43675/0.0/heat shock 70 kDa protein; K03283 heat shock 70kDa protein 1/8	SPAC13G7.02c/0.0/---	PF00012/2.9E-137/Hsp70 protein	molecular_function:GO:0005524//ATP binding;
Unigene3041_All	Unigene3041_All	1048.42	1125.63	397.47	461.23	gi|685833093|emb|CEF68014.1|/8.90728e-141/40S ribosomal protein S3a [Strongyloides ratti]	gi|689542298|emb|LL999100.1|/0.0/Strongyloides stercoralis genome assembly S_stercoralis_PV0001 ,scaffold SSTP_contig0000037	sp|A8PJ38|RS3A_BRUMA/1e-112/40S ribosomal protein S3a OS=Brugia malayi GN=Bm1_27225 PE=3 SV=1	bmy:Bm1_27225/2e-111/40S ribosomal protein S3a; K02984 small subunit ribosomal protein S3Ae	YLR441c/2e-76/---	NA	biological_process:GO:0006412//translation;cellular_component:GO:0022627//cytosolic small ribosomal subunit;molecular_function:GO:0003735//structural constituent of ribosome;
Unigene8298_All	Unigene8298_All	1039.54	1123.19	599.96	539.92	gi|685830772|emb|CEF65693.1|/3.71046e-28/40S ribosomal protein S29 [Strongyloides ratti]	gi|689542260|emb|LL999062.1|/0.0/Strongyloides stercoralis genome assembly S_stercoralis_PV0001 ,scaffold SSTP_contig0000011	sp|Q4PM47|RS29_IXOSC/1e-21/40S ribosomal protein S29 OS=Ixodes scapularis GN=RpS29 PE=3 SV=1	cel:CELE_B0412.4/3e-22/rps-29; Ribosomal Protein, Small subunit; K02980 small subunit ribosomal protein S29e	YLR388w/2e-16/---	PF00253/1.1E-12/Ribosomal protein S14p/S29e	NA
Unigene4304_All	Unigene4304_All	1038.69	1051.28	571.16	527.68	gi|685829917|emb|CEF64839.1|/0/Protein disulfide-isomerase [Strongyloides ratti]	gi|689542248|emb|LL999050.1|/0.0/Strongyloides stercoralis genome assembly S_stercoralis_PV0001 ,scaffold SSTP_contig0000001	sp|Q17770|PDI2_CAEEL/0.0/Protein disulfide-isomerase 2 OS=Caenorhabditis elegans GN=pdi-2 PE=1 SV=1	cbr:CBG14484/0.0/Cbr-pdi-2; C. briggsae CBR-PDI-2 protein; K09580 protein disulfide-isomerase A1 [EC:5.3.4.1]	SPAC1F5.02/7e-75/---	PR00421/8.5E-8/Thioredoxin family signature	biological_process:GO:0045454//cell redox homeostasis;cellular_component:GO:0005783//endoplasmic reticulum;molecular_function:GO:0003756//protein disulfide isomerase activity;
Unigene3687_All	Unigene3687_All	1036.95	1066.37	387.53	436.51	gi|685830299|emb|CEF65221.1|/9.46546e-116/60S ribosomal protein L7 [Strongyloides ratti]	gi|689542248|emb|LL999050.1|/0.0/Strongyloides stercoralis genome assembly S_stercoralis_PV0001 ,scaffold SSTP_contig0000001	sp|O01802|RL7_CAEEL/4e-82/60S ribosomal protein L7 OS=Caenorhabditis elegans GN=rpl-7 PE=3 SV=1	loa:LOAG_05190/2e-85/60S ribosomal protein L7; K02937 large subunit ribosomal protein L7e	SPBC18H10.12c/1e-72/---	PS00634/-/Ribosomal protein L30 signature.	NA
Unigene6627_All	Unigene6627_All	1032.57	1045.03	70.09	66.61	gi|685832440|emb|CEF67361.1|/0/Lysosomal protective protein [Strongyloides ratti]	gi|689542260|emb|LL999062.1|/0.0/Strongyloides stercoralis genome assembly S_stercoralis_PV0001 ,scaffold SSTP_contig0000011	sp|P52717|YUW5_CAEEL/0.0/Uncharacterized serine carboxypeptidase F41C3.5 OS=Caenorhabditis elegans GN=F41C3.5 PE=1 SV=1	cel:CELE_F41C3.5/0.0/F41C3.5; Uncharacterized serine carboxypeptidase F41C3.5; K13289 cathepsin A (carboxypeptidase C) [EC:3.4.16.5]	YBR139w/2e-36/---	PTHR11802/1.6E-290/--	biological_process:GO:0051603//proteolysis involved in cellular protein catabolic process;molecular_function:GO:0004185//serine-type carboxypeptidase activity;
Unigene5271_All	Unigene5271_All	1019.13	1009.92	428.08	676.2	gi|685832129|emb|CEF67050.1|/0/Cathepsin D [Strongyloides ratti]	gi|689542264|emb|LL999066.1|/0.0/Strongyloides stercoralis genome assembly S_stercoralis_PV0001 ,scaffold SSTP_scaffold0000006	sp|P55956|ASP3_CAEEL/6e-148/Aspartic protease 3 OS=Caenorhabditis elegans GN=asp-3 PE=1 SV=3	cbr:CBG10895/2e-147/Cbr-asp-3; C. briggsae CBR-ASP-3 protein; K01379 cathepsin D [EC:3.4.23.5]	NA	PF00026/1.5E-96/Eukaryotic aspartyl protease	NA
CL1937.Contig1_All	CL1937.Contig1_All	1015.86	1119.07	542.7	530.55	gi|685831862|emb|CEF66783.1|/2.084e-47/60S ribosomal protein L37 [Strongyloides ratti]	gi|689542246|emb|LL999048.1|/0.0/Strongyloides stercoralis genome assembly S_stercoralis_PV0001 ,scaffold SSTP_scaffold0000001	sp|Q9VXX8|RL371_DROME/2e-34/Probable 60S ribosomal protein L37-A OS=Drosophila melanogaster GN=RpL37a PE=1 SV=1	bmy:Bm1_15745/2e-34/60S ribosomal protein L37-A; K02922 large subunit ribosomal protein L37e	SPCC1223.05c/9e-34/---	PF05234/6.9E-5/UAF complex subunit Rrn10	NA
Unigene4110_All	Unigene4110_All	1012.76	1025.87	411.82	456.92	gi|685833534|emb|CEF68455.1|/4.55851e-137/40S ribosomal protein SA [Strongyloides ratti]	gi|689542279|emb|LL999081.1|/0.0/Strongyloides stercoralis genome assembly S_stercoralis_PV0001 ,scaffold SSTP_scaffold0000014	sp|P46769|RSSA_CAEEL/2e-95/40S ribosomal protein SA OS=Caenorhabditis elegans GN=rps-0 PE=1 SV=3	cel:CELE_B0393.1/3e-94/rps-0; 40S ribosomal protein SA; K02998 small subunit ribosomal protein SAe	SPAPJ698.02c/5e-73/---	PS00963/-/Ribosomal protein S2 signature 2.	biological_process:GO:0006407//rRNA export from nucleus;GO:0000461//endonucleolytic cleavage to generate mature 3'-end of SSU-rRNA from (SSU-rRNA, 5.8S rRNA, LSU-rRNA);GO:0000447//endonucleolytic cleavage in ITS1 to separate SSU-rRNA from 5.8S rRNA and LSU-rRNA from tricistronic rRNA transcript (SSU-rRNA, 5.8S rRNA, LSU-rRNA);GO:0009792//embryo development ending in birth or egg hatching;GO:00069…
Unigene4693_All	Unigene4693_All	1009.9	1079.18	532.93	1018.52	gi|4103749|gb|AAD09345.1|/0/aspartic protease precursor [Strongyloides stercoralis]	gi|4103748|gb|AF027166.1|AF027166/0.0/Strongyloides stercoralis aspartic protease precursor, mRNA, partial cds	sp|O01530|ASP6_CAEEL/1e-66/Aspartic protease 6 OS=Caenorhabditis elegans GN=asp-6 PE=3 SV=1	bmy:Bm1_34740/5e-64/aspartic protease BmAsp-1, identical; K01377 gastricsin [EC:3.4.23.3]	NA	PS00141/-/Eukaryotic and viral aspartyl proteases active site.	NA
Unigene8297_All	Unigene8297_All	993.86	936.97	7.19	10.64	gi|685833067|emb|CEF67988.1|/1.11072e-102/Hypothetical protein SRAE_2000264900 [Strongyloides ratti]	gi|689542306|emb|LL999108.1|/0.0/Strongyloides stercoralis genome assembly S_stercoralis_PV0001 ,scaffold SSTP_contig0000045	NA	NA	NA	PF15481/1.8E-8/Chondroitin proteoglycan 4	NA
Unigene4321_All	Unigene4321_All	980.47	1077.86	385.96	516.29	gi|685833312|emb|CEF68233.1|/3.15042e-84/Nematode fatty acid retinoid binding family-containing protein [Strongyloides ratti]	gi|689542247|emb|LL999049.1|/0.0/Strongyloides stercoralis genome assembly S_stercoralis_PV0001 ,scaffold SSTP_scaffold0000002	sp|Q25619|FAR1_ONCVO/3e-35/Fatty-acid and retinol-binding protein 1 OS=Onchocerca volvulus GN=far-1 PE=1 SV=1	NA	NA	PF05823/2.9E-46/Nematode fatty acid retinoid binding protein (Gp-FAR-1)	NA
Unigene9536_All	Unigene9536_All	924.18	895.07	289.48	323.01	gi|685832541|emb|CEF67462.1|/0/Cathepsin L.1 [Strongyloides ratti]	gi|689542254|emb|LL999056.1|/0.0/Strongyloides stercoralis genome assembly S_stercoralis_PV0001 ,scaffold SSTP_contig0000006	sp|Q26636|CATL_SARPE/2e-106/Cathepsin L OS=Sarcophaga peregrina PE=1 SV=1	cbr:CBG22599/5e-117/Cbr-cpl-1; C. briggsae CBR-CPL-1 protein; K01365 cathepsin L [EC:3.4.22.15]	AF1946_2/2e-15/---	SM00645/5.9E-126/Papain family cysteine protease	molecular_function:GO:0008233//peptidase activity;
Unigene3497_All	Unigene3497_All	916.12	797.79	6.86	9.11	gi|685836066|emb|CEF70986.1|/0/Chitin binding domain-containing protein [Strongyloides ratti]	gi|689542257|emb|LL999059.1|/0.0/Strongyloides stercoralis genome assembly S_stercoralis_PV0001 ,scaffold SSTP_contig0000009	sp|P41996|CPG2_CAEEL/2e-29/Chondroitin proteoglycan-2 OS=Caenorhabditis elegans GN=cpg-2 PE=1 SV=3	pxy:105382027/3e-21/probable chitinase 3; K01183 chitinase [EC:3.2.1.14]	SMc04167/2e-07/---	PTHR23301:SF32/3.1E-66/--	NA
Unigene3342_All	Unigene3342_All	914.11	1000.87	405.54	493.03	gi|685833565|emb|CEF68486.1|/2.68486e-45/60S acidic ribosomal protein P2 [Strongyloides ratti]	gi|689542254|emb|LL999056.1|/0.0/Strongyloides stercoralis genome assembly S_stercoralis_PV0001 ,scaffold SSTP_contig0000006	sp|P42899|RLA2_BOVIN/2e-28/60S acidic ribosomal protein P2 OS=Bos taurus GN=RPLP2 PE=3 SV=1	ola:101170669/8e-30/60S acidic ribosomal protein P2-like; K02943 large subunit ribosomal protein LP2	SPAC1071.08/2e-27/---	PF00428/7.3E-26/60s Acidic ribosomal protein	NA
Unigene4107_All	Unigene4107_All	906.01	936.14	511.29	503.75	gi|685827885|emb|CEF62807.1|/1.5002e-107/LD39266p [Strongyloides ratti]	gi|689542268|emb|LL999070.1|/0.0/Strongyloides stercoralis genome assembly S_stercoralis_PV0001 ,scaffold SSTP_scaffold0000008	sp|Q23445|SAR1_CAEEL/4e-86/GTP-binding protein SAR1 OS=Caenorhabditis elegans GN=ZK180.4 PE=3 SV=1	bmy:Bm1_36820/6e-94/GTP-binding protein SAR1; K07953 GTP-binding protein SAR1 [EC:3.6.5.-]	SPBC29B5.03c/4e-32/---	PR00328/4.7E-67/GTP-binding SAR1 protein signature	NA
CL2135.Contig2_All	CL2135.Contig2_All	881.12	960.02	382.02	441.5	gi|685828974|emb|CEF63896.1|/1.02303e-66/60S ribosomal protein L32 [Strongyloides ratti]	gi|689542278|emb|LL999080.1|/0.0/Strongyloides stercoralis genome assembly S_stercoralis_PV0001 ,scaffold SSTP_contig0000020	sp|Q90YT6|RL32_ICTPU/1e-42/60S ribosomal protein L32 OS=Ictalurus punctatus GN=rpl32 PE=2 SV=1	bmy:Bm1_28495/4e-45/60S ribosomal protein L32 (RP49); K02912 large subunit ribosomal protein L32e	SPAC3H5.10/2e-33/---	PD003823/2.0E-39/RIBOSOMAL L32 RIBONUCLEOPROTEIN 60S L32E 50S L32 STRAIN CHROMOSOME DIRECT	biological_process:GO:0006412//translation;cellular_component:GO:0005840//ribosome;molecular_function:GO:0003735//structural constituent of ribosome;
Unigene4366_All	Unigene4366_All	861.5	819.2	11.28	28.37	gi|685835204|emb|CEF70125.1|/8.93819e-65/Hypothetical protein SRAE_2000476200 [Strongyloides ratti]	gi|689542327|emb|LL999129.1|/0.0/Strongyloides stercoralis genome assembly S_stercoralis_PV0001 ,scaffold SSTP_contig0000062	sp|Q9VM71|XRN2_DROME/1e-06/5'-3' exoribonuclease 2 homolog OS=Drosophila melanogaster GN=Rat1 PE=1 SV=2	mze:101471083/5e-06/mucin-2-like; K10955 intestinal mucin-2	NA	NA	NA
Unigene6364_All	Unigene6364_All	853.54	870.24	1093.46	1028.89	gi|40388674|gb|AAR85527.1|/4.87238e-112/14-3-3b protein [Meloidogyne incognita]	gi|689542246|emb|LL999048.1|/0.0/Strongyloides stercoralis genome assembly S_stercoralis_PV0001 ,scaffold SSTP_scaffold0000001	sp|Q2F637|1433Z_BOMMO/7e-105/14-3-3 protein zeta OS=Bombyx mori GN=14-3-3zeta PE=2 SV=2	pxy:105387118/1e-103/14-3-3 protein zeta; K16197 14-3-3 protein beta/theta/zeta	SPAC8E11.02c/6e-78/---	PR00305/9.6E-56/14-3-3 protein zeta signature	NA
CL381.Contig2_All	CL381.Contig2_All	844.24	846.52	379.4	373.88	gi|685829279|emb|CEF64201.1|/0/Transitional endoplasmic reticulum ATPase [Strongyloides ratti]	gi|689542251|emb|LL999053.1|/0.0/Strongyloides stercoralis genome assembly S_stercoralis_PV0001 ,scaffold SSTP_scaffold0000003	sp|P54812|TERA2_CAEEL/0.0/Transitional endoplasmic reticulum ATPase homolog 2 OS=Caenorhabditis elegans GN=cdc-48.2 PE=1 SV=2	cel:CELE_C41C4.8/0.0/cdc-48.2; Transitional endoplasmic reticulum ATPase homolog 2; K13525 transitional endoplasmic reticulum ATPase	YDL126c/0.0/---	SM00382/3.2E-24/ATPases associated with a variety of cellular activities	molecular_function:GO:0016787//hydrolase activity;GO:0005524//ATP binding;
CL2165.Contig2_All	CL2165.Contig2_All	840.53	845.18	395.96	412.4	gi|685834871|emb|CEF69792.1|/1.50541e-22/60S ribosomal protein L39 [Strongyloides ratti]	gi|689542246|emb|LL999048.1|/0.0/Strongyloides stercoralis genome assembly S_stercoralis_PV0001 ,scaffold SSTP_scaffold0000001	sp|Q962S4|RL39_SPOFR/1e-19/60S ribosomal protein L39 OS=Spodoptera frugiperda GN=RpL39 PE=3 SV=1	bmy:Bm1_07395/6e-19/60S ribosomal protein L39; K02924 large subunit ribosomal protein L39e	YJL189w/9e-16/---	NA	NA
Unigene8128_All	Unigene8128_All	831.17	785.78	5.89	8.62	gi|685830008|emb|CEF64930.1|/3.22842e-138/Glutamine synthetase 2 cytoplasmic [Strongyloides ratti]	gi|689542333|emb|LL999135.1|/0.0/Strongyloides stercoralis genome assembly S_stercoralis_PV0001 ,scaffold SSTP_contig0000068	sp|P41320|GLNA_SQUAC/7e-103/Glutamine synthetase, mitochondrial OS=Squalus acanthias PE=2 SV=1	cbr:CBG13820/8e-112/Cbr-gln-3; C. briggsae CBR-GLN-3 protein; K01915 glutamine synthetase [EC:6.3.1.2]	SPAC23H4.06/2e-87/---	PF00120/3.2E-15/Glutamine synthetase, catalytic domain	biological_process:GO:0006542//glutamine biosynthetic process;molecular_function:GO:0005524//ATP binding;GO:0004356//glutamate-ammonia ligase activity;
Unigene8556_All	Unigene8556_All	828.67	750.71	8.98	8.76	gi|685833704|emb|CEF68625.1|/0/Low-density lipoprotein (LDL) receptor class A repeat and DNA methyltransferase 1-associated 1 domain-containing protein [Strongyloides ratti]	gi|689542254|emb|LL999056.1|/0.0/Strongyloides stercoralis genome assembly S_stercoralis_PV0001 ,scaffold SSTP_contig0000006	sp|Q9NZR2|LRP1B_HUMAN/3e-51/Low-density lipoprotein receptor-related protein 1B OS=Homo sapiens GN=LRP1B PE=1 SV=2	dvi:Dvir_GJ21697/9e-54/GJ21697 gene product from transcript GJ21697-RA; K04550 low-density lipoprotein receptor-related protein 1 (alpha-2-macroglobulin receptor)	NA	PS50068/11.875/LDL-receptor class A (LDLRA) domain profile.	cellular_component:GO:0016020//membrane;
Unigene4408_All	Unigene4408_All	825.44	842.2	58.66	72.32	gi|685824875|emb|CEF59929.1|/4.84385e-45/Hypothetical protein SRAE_X000167200 [Strongyloides ratti]	gi|686683519|emb|LL999174.1|/0.0/Strongyloides stercoralis genome assembly S_stercoralis_PV0001 ,scaffold SSTP_contig0000102	NA	NA	NA	NA	NA
Unigene1222_All	Unigene1222_All	820.42	831.64	267.14	116.92	gi|685828687|emb|CEF63609.1|/2.53301e-60/Hypothetical protein SRAE_1000186900 [Strongyloides ratti]	gi|689542248|emb|LL999050.1|/0.0/Strongyloides stercoralis genome assembly S_stercoralis_PV0001 ,scaffold SSTP_contig0000001	sp|Q75JC9|Y8484_DICDI/4e-13/Uncharacterized protein DDB_G0271670 OS=Dictyostelium discoideum GN=DDB_G0271670 PE=4 SV=1	adf:107339062/4e-10/mucin-5AC-like; K21125 mucin-5AC	YGL028c/2e-08/---	NA	NA
CL2233.Contig2_All	CL2233.Contig2_All	809.93	819.68	136.79	175.02	gi|685832488|emb|CEF67409.1|/0/Fructose-bisphosphate aldolase, class-I family and Aldolase-type TIM barrel domain-containing protein [Strongyloides ratti]	gi|689542246|emb|LL999048.1|/0.0/Strongyloides stercoralis genome assembly S_stercoralis_PV0001 ,scaffold SSTP_scaffold0000001	sp|P46563|ALF2_CAEEL/4e-158/Fructose-bisphosphate aldolase 2 OS=Caenorhabditis elegans GN=aldo-2 PE=2 SV=1	tsp:Tsp_09639/2e-134/fructose-bisphosphate aldolase class-I; K01623 fructose-bisphosphate aldolase, class I [EC:4.1.2.13]	mlr3754/4e-81/---	PS00158/-/Fructose-bisphosphate aldolase class-I active site.	biological_process:GO:0018991//oviposition;GO:0040011//locomotion;GO:0006096//glycolytic process;GO:0009792//embryo development ending in birth or egg hatching;cellular_component:GO:0005737//cytoplasm;GO:0005720//nuclear heterochromatin;molecular_function:GO:0004332//fructose-bisphosphate aldolase activity;
CL270.Contig3_All	CL270.Contig3_All	803.68	840.3	391.48	397.52	gi|734547732|gb|KHN75998.1|/3.53616e-67/Translationally-controlled tumor -like protein [Toxocara canis]	gi|689542327|emb|LL999129.1|/0.0/Strongyloides stercoralis genome assembly S_stercoralis_PV0001 ,scaffold SSTP_contig0000062	sp|Q93573|TCTP_CAEEL/9e-68/Translationally-controlled tumor protein homolog OS=Caenorhabditis elegans GN=tct-1 PE=1 SV=1	tsp:Tsp_05901/4e-30/translationally-controlled tumor protein-like protein; K20301 trafficking protein particle complex subunit 2	NA	PTHR11991/3.8E-41/--	biological_process:GO:0000003//reproduction;GO:0006898//receptor-mediated endocytosis;GO:0040011//locomotion;GO:0040007//growth;GO:0002119//nematode larval development;GO:0009792//embryo development ending in birth or egg hatching;cellular_component:GO:0005783//endoplasmic reticulum;
Unigene5579_All	Unigene5579_All	788.67	829.35	916.19	1225.03	gi|685833770|emb|CEF68691.1|/0/ATP synthase subunit alpha, mitochondrial [Strongyloides ratti]	gi|689542299|emb|LL999101.1|/0.0/Strongyloides stercoralis genome assembly S_stercoralis_PV0001 ,scaffold SSTP_contig0000038	sp|Q9XXK1|ATPA_CAEEL/0.0/ATP synthase subunit alpha, mitochondrial OS=Caenorhabditis elegans GN=H28O16.1 PE=1 SV=1	cel:CELE_H28O16.1/0.0/H28O16.1; ATP synthase subunit alpha, mitochondrial; K02132 F-type H+-transporting ATPase subunit alpha	SPAC14C4.14/0.0/---	PTHR15184:SF3/4.9E-207/--	biological_process:GO:0015986//ATP synthesis coupled proton transport;GO:0015991//ATP hydrolysis coupled proton transport;cellular_component:GO:0045261//proton-transporting ATP synthase complex, catalytic core F(1);molecular_function:GO:0005524//ATP binding;GO:0046933//proton-transporting ATP synthase activity, rotational mechanism;GO:0046961//proton-transporting ATPase activity, rotational mecha…
Unigene3358_All	Unigene3358_All	788.03	801.98	127.09	13.09	gi|685827349|emb|CEF62271.1|/3.66575e-59/Protein lethal(2)essential for life [Strongyloides ratti]	gi|689542270|emb|LL999072.1|/0.0/Strongyloides stercoralis genome assembly S_stercoralis_PV0001 ,scaffold SSTP_scaffold0000009	sp|P29779|OV252_ONCVO/2e-19/Small heat shock protein OV25-2 (Fragment) OS=Onchocerca volvulus GN=OV25-2 PE=2 SV=1	bmor:692487/3e-19/Hsp20.1; heat shock protein hsp20.1; K09542 crystallin, alpha B	NA	PF00011/8.0E-23/Hsp20/alpha crystallin family	NA
Unigene3457_All	Unigene3457_All	763.01	796.53	729.21	1209.09	gi|685824700|emb|CEF59754.1|/4.72042e-64/Domain of unknown function DUF148 domain-containing protein [Strongyloides ratti]	gi|689542255|emb|LL999057.1|/0.0/Strongyloides stercoralis genome assembly S_stercoralis_PV0001 ,scaffold SSTP_contig0000007	sp|P36991|OV17_ONCVO/4e-19/OV-17 antigen OS=Onchocerca volvulus GN=OV17 PE=2 SV=1	NA	NA	PF02520/1.7E-16/Domain of unknown function DUF148	NA
Unigene2058_All	Unigene2058_All	750.4	884.49	788.44	1044.62	gi|959095934|ref|YP_009186376.1|/1.36856e-141/cytochrome b (mitochondrion) [Strongyloides stercoralis] &gt;gi|953703165|dbj|BAT21204.1| cytochrome b (mitochondrion) [Strongyloides stercoralis]	gi|953703163|dbj|LC050212.1|/0.0/Strongyloides stercoralis mitochondrial DNA, complete genome, isolate: PV001	sp|P24878|CYB_ASCSU/3e-90/Cytochrome b OS=Ascaris suum GN=MT-CYB PE=3 SV=2	cel:COX2/4e-88/cytochrome c oxidase subunit II; K02261 cytochrome c oxidase subunit 2	Q0105/3e-45/---	PTHR22888/4.7E-14/--	biological_process:GO:1902600//hydrogen ion transmembrane transport;GO:0022904//respiratory electron transport chain;cellular_component:GO:0005743//mitochondrial inner membrane;GO:0016021//integral component of membrane;GO:0070469//respiratory chain;molecular_function:GO:0004129//cytochrome-c oxidase activity;GO:0005507//copper ion binding;
Unigene316_All	Unigene316_All	739.96	854.79	189	160.51	gi|685830289|emb|CEF65211.1|/1.13679e-88/Ferritin/DPS protein domain and Ferritin-like diiron domain and Ferritin-like superfamily domain and Ferritin-related domain-containing protein [Strongyloides ratti]	gi|689542248|emb|LL999050.1|/0.0/Strongyloides stercoralis genome assembly S_stercoralis_PV0001 ,scaffold SSTP_contig0000001	sp|P17663|FRIHB_XENLA/4e-41/Ferritin heavy chain B OS=Xenopus laevis GN=fth1-b PE=2 SV=2	xla:379267/5e-40/fth1.S, apoferritin, fhc, fth, fth1, fth1-a, fth1-b, fth1b, fthl6, pig15, plif; ferritin, heavy polypeptide 1 S homeolog; K00522 ferritin heavy chain [EC:1.16.3.2]	TM1128/1e-14/---	PF00210/4.1E-29/Ferritin-like domain	NA
Unigene3656_All	Unigene3656_All	735.22	743.86	777.3	824.8	gi|685825934|emb|CEF60979.1|/7.0746e-138/Porin, eukaryotic type family and Porin domain and Eukaryotic porin/Tom40 family-containing protein [Strongyloides ratti]	gi|689542265|emb|LL999067.1|/0.0/Strongyloides stercoralis genome assembly S_stercoralis_PV0001 ,scaffold SSTP_contig0000014	sp|Q21752|VDAC_CAEEL/4e-54/Probable voltage-dependent anion-selective channel OS=Caenorhabditis elegans GN=vdac-1 PE=3 SV=2	cel:CELE_R05G6.7/6e-53/vdac-1; Probable voltage-dependent anion-selective channel; K15040 voltage-dependent anion channel protein 2	NA	PF01459/5.6E-44/Eukaryotic porin	biological_process:GO:0006810//transport;
Unigene6059_All	Unigene6059_All	730.18	751.45	304.12	318	gi|685825958|emb|CEF61003.1|/0/Zona pellucida domain-containing protein [Strongyloides ratti]	gi|689542247|emb|LL999049.1|/0.0/Strongyloides stercoralis genome assembly S_stercoralis_PV0001 ,scaffold SSTP_scaffold0000002	sp|Q966C6|RL7A_CAEEL/7e-85/60S ribosomal protein L7a OS=Caenorhabditis elegans GN=rpl-7A PE=1 SV=3	bmy:Bm1_16165/4e-84/60S ribosomal protein L7a; K02936 large subunit ribosomal protein L7Ae	YHL033c/6e-60/---	PF00100/4.2E-11/Zona pellucida-like domain	cellular_component:GO:0016021//integral component of membrane;
Unigene1088_All	Unigene1088_All	727.1	727.67	262.19	319.8	gi|685834788|emb|CEF69709.1|/0/Calreticulin [Strongyloides ratti]	gi|689542295|emb|LL999097.1|/0.0/Strongyloides stercoralis genome assembly S_stercoralis_PV0001 ,scaffold SSTP_contig0000034	sp|Q61KR9|CALR_CAEBR/9e-172/Calreticulin OS=Caenorhabditis briggsae GN=crt-1 PE=3 SV=1	cbr:CBG09253/1e-170/Cbr-crt-1; C. briggsae CBR-CRT-1 protein; K08057 calreticulin	XF1267/4e-06/---	PS00805/-/Calreticulin family repeated motif signature.	NA
Unigene9558_All	Unigene9558_All	713.76	738.5	402.64	552.71	gi|685827728|emb|CEF62650.1|/0/Glutamine synthetase/guanido kinase, catalytic domain and ATP:guanido phosphotransferase, N-terminal domain and ATP:guanido phosphotransferase, catalytic domain-containing protein [Strongyloides ratti]	gi|689542331|emb|LL999133.1|/0.0/Strongyloides stercoralis genome assembly S_stercoralis_PV0001 ,scaffold SSTP_contig0000066	sp|Q10454|KARG1_CAEEL/5e-153/Probable arginine kinase F46H5.3 OS=Caenorhabditis elegans GN=F46H5.3 PE=1 SV=2	loa:LOAG_10519/1e-162/arginine kinase; K00933 creatine kinase [EC:2.7.3.2]	CAC3190/2e-23/---	PTHR11547:SF20/1.7E-212/--	NA
Unigene2537_All	Unigene2537_All	708.28	677.99	7.13	7.47	gi|685831819|emb|CEF66740.1|/0/Protein quaking [Strongyloides ratti]	gi|689542249|emb|LL999051.1|/0.0/Strongyloides stercoralis genome assembly S_stercoralis_PV0001 ,scaffold SSTP_contig0000002	sp|Q17339|GLD1_CAEEL/3e-73/Female germline-specific tumor suppressor gld-1 OS=Caenorhabditis elegans GN=gld-1 PE=1 SV=1	bmy:Bm1_33330/2e-89/tumor suppressor.; K13095 splicing factor 1	SPCC962.06c_1/4e-21/---	PTHR11208/6.8E-105/--	NA
Unigene9588_All	Unigene9588_All	696.25	695.12	378.29	360.91	gi|685833922|emb|CEF68843.1|/1.2222e-119/Elongation factor 1-gamma [Strongyloides ratti]	gi|689542249|emb|LL999051.1|/0.0/Strongyloides stercoralis genome assembly S_stercoralis_PV0001 ,scaffold SSTP_contig0000002	sp|P54412|EF1G_CAEEL/1e-73/Probable elongation factor 1-gamma OS=Caenorhabditis elegans GN=eef-1G PE=4 SV=1	bmy:Bm1_51865/4e-80/Elongation factor 1 gamma, conserved domain containing protein; K03233 elongation factor 1-gamma	SPAC29A4.02c/2e-37/---	PTHR11260/1.4E-79/--	biological_process:GO:0006414//translational elongation;molecular_function:GO:0003746//translation elongation factor activity;
CL1205.Contig2_All	CL1205.Contig2_All	670.85	685.58	1398.54	864.85	gi|339896986|ref|XP_001463552.2|/0/polyubiquitin [Leishmania infantum JPCM5] &gt;gi|321399001|emb|CAM65917.2| polyubiquitin [Leishmania infantum JPCM5]	gi|685830398|emb|LN609529.1|/0.0/Strongyloides ratti genome assembly S_ratti_ED321, chromosome : 2	sp|P0CH28|UBC_BOVIN/0.0/Polyubiquitin-C OS=Bos taurus GN=UBC PE=1 SV=1	lve:103073829/0.0/UBC; ubiquitin C; K08770 ubiquitin C	YLL039c/0.0/---	PS00299/-/Ubiquitin domain signature.	biological_process:GO:0006412//translation;cellular_component:GO:0005840//ribosome;molecular_function:GO:0003735//structural constituent of ribosome;
Unigene3642_All	Unigene3642_All	660.04	655.35	32.04	27.16	gi|685832099|emb|CEF67020.1|/2.09986e-115/Acidic leucine-rich nuclear phosphoprotein 32 family member A [Strongyloides ratti]	gi|689542249|emb|LL999051.1|/0.0/Strongyloides stercoralis genome assembly S_stercoralis_PV0001 ,scaffold SSTP_contig0000002	sp|Q6PAF6|AN32A_XENLA/3e-35/Acidic leucine-rich nuclear phosphoprotein 32 family member A OS=Xenopus laevis GN=anp32a PE=2 SV=1	cfo:105252103/1e-38/acidic leucine-rich nuclear phosphoprotein 32 family member A-like; K18646 acidic leucine-rich nuclear phosphoprotein 32 family member A/C/D	CAC3280_2/1e-08/---	PF14580/1.2E-9/Leucine-rich repeat	NA
Unigene3676_All	Unigene3676_All	646.49	657.2	714.66	546.43	gi|685826241|emb|CEF61285.1|/1.53626e-63/Profilin [Strongyloides ratti]	gi|689542258|emb|LL999060.1|/0.0/Strongyloides stercoralis genome assembly S_stercoralis_PV0001 ,scaffold SSTP_scaffold0000004	sp|Q9XW16|PROF1_CAEEL/2e-40/Profilin-1 OS=Caenorhabditis elegans GN=pfn-1 PE=2 SV=1	bmy:Bm1_21620/5e-45/Profilin family protein; K05759 profilin	NA	SM00392/1.9E-45/Profilin	molecular_function:GO:0003779//actin binding;
CL347.Contig3_All	CL347.Contig3_All	639.34	701.78	189.81	264.38	gi|685836628|emb|CEF71548.1|/0/Phosphate carrier protein, mitochondrial [Strongyloides ratti]	gi|689542253|emb|LL999055.1|/0.0/Strongyloides stercoralis genome assembly S_stercoralis_PV0001 ,scaffold SSTP_contig0000005	sp|P40614|MPCP_CAEEL/3e-161/Phosphate carrier protein, mitochondrial OS=Caenorhabditis elegans GN=F01G4.6 PE=2 SV=1	cel:CELE_F01G4.6/4e-160/F01G4.6; Phosphate carrier protein, mitochondrial; K15102 solute carrier family 25 (mitochondrial phosphate transporter), member 3	NA	PS50920/23.393/Solute carrier (Solcar) repeat profile.	biological_process:GO:0055085//transmembrane transport;GO:0040035//hermaphrodite genitalia development;GO:0006412//translation;GO:0002119//nematode larval development;GO:0009792//embryo development ending in birth or egg hatching;cellular_component:GO:0005743//mitochondrial inner membrane;GO:0016021//integral component of membrane;molecular_function:GO:0003735//structural constituent of ribosome;
Unigene9469_All	Unigene9469_All	638.2	676.8	1054.98	1250.98	gi|685828887|emb|CEF63809.1|/1.31359e-41/DNA replication complex GINS protein PSF2 [Strongyloides ratti]	gi|689542258|emb|LL999060.1|/1e-163/Strongyloides stercoralis genome assembly S_stercoralis_PV0001 ,scaffold SSTP_scaffold0000004	sp|Q20779|COX6A_CAEEL/7e-30/Probable cytochrome c oxidase subunit 6A, mitochondrial OS=Caenorhabditis elegans GN=tag-174 PE=3 SV=1	cbr:CBG23006/7e-30/Cbr-tag-174; C. briggsae CBR-TAG-174 protein; K02266 cytochrome c oxidase subunit 6a	NA	PF02046/5.3E-15/Cytochrome c oxidase subunit VIa	cellular_component:GO:0005743//mitochondrial inner membrane;
Unigene259_All	Unigene259_All	637.65	635.31	611.8	533.58	gi|685834918|emb|CEF69839.1|/0/Polyadenylate-binding protein 4 [Strongyloides ratti]	gi|689542287|emb|LL999089.1|/0.0/Strongyloides stercoralis genome assembly S_stercoralis_PV0001 ,scaffold SSTP_contig0000027	sp|Q13310|PABP4_HUMAN/6e-156/Polyadenylate-binding protein 4 OS=Homo sapiens GN=PABPC4 PE=1 SV=1	bmy:Bm1_16080/0.0/polyadenylate-binding protein 1; K13126 polyadenylate-binding protein	SPAC140.02/3e-13/---	SM00360/1.0E-7/RNA recognition motif	molecular_function:GO:1901363//heterocyclic compound binding;GO:0097159//organic cyclic compound binding;
CL614.Contig2_All	CL614.Contig2_All	631.32	490.15	264.53	198.18	gi|685832245|emb|CEF67166.1|/7.90937e-156/60S ribosomal protein L3 [Strongyloides ratti]	gi|689542246|emb|LL999048.1|/0.0/Strongyloides stercoralis genome assembly S_stercoralis_PV0001 ,scaffold SSTP_scaffold0000001	sp|P49149|RL3_TOXCA/9e-135/60S ribosomal protein L3 OS=Toxocara canis GN=RPL3 PE=2 SV=2	bmy:Bm1_13895/3e-130/60S ribosomal protein L3; K02925 large subunit ribosomal protein L3e	SPAPB8E5.06c/4e-95/---	PS00474/-/Ribosomal protein L3 signature.	biological_process:GO:0006412//translation;cellular_component:GO:0005840//ribosome;molecular_function:GO:0003735//structural constituent of ribosome;
CL841.Contig2_All	CL841.Contig2_All	630.24	658.99	269.86	236.36	gi|685827327|emb|CEF62249.1|/1.11333e-51/Histone H4 family and Histone core domain and Histone-fold domain-containing protein [Strongyloides ratti] &gt;gi|685827792|emb|CEF62714.1| Histone H4 family and Histone core domain and Histone-fold domain-containing protein [Strongyloides ratti] &gt;gi|685827961|emb|CEF62883.1| Histone H4 family and Histone core domain and Histone-fold domain-containing p…	gi|689542246|emb|LL999048.1|/0.0/Strongyloides stercoralis genome assembly S_stercoralis_PV0001 ,scaffold SSTP_scaffold0000001	sp|P62783|H4_STRPU/5e-52/Histone H4 OS=Strongylocentrotus purpuratus PE=3 SV=2	ggo:101137360/5e-52/histone H4-like; K11254 histone H4	YNL030w/1e-49/---	PF15511/5.3E-9/Centromere kinetochore component CENP-T histone fold	biological_process:GO:0006334//nucleosome assembly;cellular_component:GO:0005634//nucleus;GO:0000786//nucleosome;molecular_function:GO:0003677//DNA binding;GO:0046982//protein heterodimerization activity;
Unigene6644_All	Unigene6644_All	622.06	640.3	628.3	709.44	gi|685834867|emb|CEF69788.1|/1.2195e-151/ATP synthase F(0) complex subunit B1, mitochondrial [Strongyloides ratti]	gi|689542246|emb|LL999048.1|/0.0/Strongyloides stercoralis genome assembly S_stercoralis_PV0001 ,scaffold SSTP_scaffold0000001	sp|Q94516|AT5F1_DROME/8e-19/ATP synthase subunit b, mitochondrial OS=Drosophila melanogaster GN=ATPsyn-b PE=2 SV=2	cbr:CBG14472/9e-101/Cbr-asb-2; C. briggsae CBR-ASB-2 protein; K02127 F-type H+-transporting ATPase subunit b	NA	PTHR12733:SF4/2.3E-124/--	NA
Unigene6331_All	Unigene6331_All	621.9	588.36	6.17	7.37	gi|685830078|emb|CEF65000.1|/0/LDLR class B repeat and Epidermal growth factor-like domain and EGF-like calcium-binding domain and Low-density lipoprotein (LDL) receptor class A repeat and Six-bladed beta-propeller, TolB-like domain-containing protein [Strongyloides ratti]	gi|689542288|emb|LL999090.1|/0.0/Strongyloides stercoralis genome assembly S_stercoralis_PV0001 ,scaffold SSTP_contig0000028	sp|P98165|VLDLR_CHICK/2e-141/Very low-density lipoprotein receptor OS=Gallus gallus GN=VLDLR PE=1 SV=1	bmy:Bm1_26760/0.0/Calcium binding EGF domain containing protein; K20053 very low-density lipoprotein receptor	NA	PS51120/10.04/LDL-receptor class B (LDLRB) repeat profile.	NA
Unigene9243_All	Unigene9243_All	602.8	511.38	146.61	92.71	gi|685832436|emb|CEF67357.1|/5.89536e-41/Hypothetical protein SRAE_2000202100 [Strongyloides ratti]	gi|689542260|emb|LL999062.1|/0.0/Strongyloides stercoralis genome assembly S_stercoralis_PV0001 ,scaffold SSTP_contig0000011	NA	NA	NA	NA	NA
Unigene6129_All	Unigene6129_All	595.42	657.32	317.62	308.75	gi|2340032|emb|CAA04549.1|/1.98127e-43/Sr-mps-1 protein [Strongyloides ratti] &gt;gi|685830829|emb|CEF65750.1| Ribosomal protein S27e family and Zinc-binding ribosomal protein domain and Ribosomal protein S27e, zinc-binding domain-containing protein [Strongyloides ratti]	gi|689542249|emb|LL999051.1|/0.0/Strongyloides stercoralis genome assembly S_stercoralis_PV0001 ,scaffold SSTP_contig0000002	sp|Q71TY3|RS27_RAT/1e-33/40S ribosomal protein S27 OS=Rattus norvegicus GN=Rps27 PE=2 SV=3	loa:LOAG_03894/1e-35/40S ribosomal protein S27; K02978 small subunit ribosomal protein S27e	SPBC1685.10/3e-27/---	PTHR11594/1.7E-54/--	biological_process:GO:0006412//translation;cellular_component:GO:0005840//ribosome;molecular_function:GO:0003735//structural constituent of ribosome;
CL472.Contig4_All	CL472.Contig4_All	594.01	584.95	89.02	63.63	gi|62836527|gb|AAY16350.1|/0/beta-tubulin [Strongyloides stercoralis] &gt;gi|62836546|gb|AAY16352.1| beta-tubulin [Strongyloides stercoralis]	gi|689542246|emb|LL999048.1|/0.0/Strongyloides stercoralis genome assembly S_stercoralis_PV0001 ,scaffold SSTP_scaffold0000001	sp|P52275|TBB2_CAEEL/0.0/Tubulin beta-2 chain OS=Caenorhabditis elegans GN=tbb-2 PE=3 SV=1	cbr:CBG20196/0.0/Cbr-tbb-2; C. briggsae CBR-TBB-2 protein; K07375 tubulin beta	ECU03g0820i/0.0/---	PR01161/1.1E-92/Tubulin signature	biological_process:GO:0007017//microtubule-based process;cellular_component:GO:0005874//microtubule;GO:0005737//cytoplasm;molecular_function:GO:0005525//GTP binding;GO:0005200//structural constituent of cytoskeleton;GO:0003924//GTPase activity;
Unigene9577_All	Unigene9577_All	593.15	549.61	57.2	36.77	gi|685832125|emb|CEF67046.1|/0/Sugar/inositol transporter family and General substrate transporter family and Major facilitator superfamily domain, general substrate transporter and Major facilitator superfamily domain-containing protein [Strongyloides ratti]	gi|689542264|emb|LL999066.1|/0.0/Strongyloides stercoralis genome assembly S_stercoralis_PV0001 ,scaffold SSTP_scaffold0000006	sp|O44827|FGT1_CAEEL/8e-143/Facilitated glucose transporter protein 1 OS=Caenorhabditis elegans GN=fgt-1 PE=1 SV=2	cel:CELE_H17B01.1/2e-142/fgt-1; Facilitated glucose transporter protein 1; K07299 MFS transporter, SP family, solute carrier family 2 (facilitated glucose transporter), member 1	YBR241c/2e-49/---	PTHR23503/3.3E-179/--	molecular_function:GO:0005215//transporter activity;
Unigene8350_All	Unigene8350_All	585.16	614.61	419.88	391.22	gi|685836250|emb|CEF71170.1|/3.94913e-101/Proteinase inhibitor I33, aspin domain-containing protein [Strongyloides ratti]	gi|689542253|emb|LL999055.1|/0.0/Strongyloides stercoralis genome assembly S_stercoralis_PV0001 ,scaffold SSTP_contig0000005	sp|P59704|API_TRICO/3e-36/Aspartyl protease inhibitor OS=Trichostrongylus colubriformis PE=1 SV=1	NA	NA	PTHR37969/1.6E-17/--	NA
Unigene9485_All	Unigene9485_All	581.96	566.17	228.22	243.25	gi|685824377|emb|CEF59431.1|/6.17316e-110/Alkyl hydroperoxide reductase subunit C/ Thiol specific antioxidant domain and Thioredoxin-like fold domain and Peroxiredoxin, C-terminal domain and Peroxiredoxin, AhpC-type family-containing protein [Strongyloides ratti]	gi|689542252|emb|LL999054.1|/0.0/Strongyloides stercoralis genome assembly S_stercoralis_PV0001 ,scaffold SSTP_contig0000004	sp|Q9NL98|PRDX_ASCSU/1e-90/Peroxiredoxin OS=Ascaris suum PE=2 SV=1	cel:CELE_F09E5.15/3e-87/prdx-2; PeRoxireDoXin; K03386 peroxiredoxin (alkyl hydroperoxide reductase subunit C) [EC:1.11.1.15]	YML028w/3e-69/---	PF00578/7.3E-41/AhpC/TSA family	biological_process:GO:0010286//heat acclimation;GO:0042542//response to hydrogen peroxide;GO:0055114//oxidation-reduction process;GO:0000122//negative regulation of transcription from RNA polymerase II promoter;GO:0008340//determination of adult lifespan;GO:0098869//cellular oxidant detoxification;GO:0040018//positive regulation of multicellular organism growth;GO:0042744//hydrogen peroxide catab…
Unigene2623_All	Unigene2623_All	580.59	576.1	228.5	280.63	gi|685833449|emb|CEF68370.1|/0/Aldehyde dehydrogenase family 1 member A3 [Strongyloides ratti]	gi|689542254|emb|LL999056.1|/0.0/Strongyloides stercoralis genome assembly S_stercoralis_PV0001 ,scaffold SSTP_contig0000006	sp|Q19A30|AL9A1_ORYLA/2e-117/Aldehyde dehydrogenase family 9 member A1 OS=Oryzias latipes GN=aldh9A1 PE=2 SV=1	cel:CELE_Y69F12A.2/5e-167/alh-12; ALdehyde deHydrogenase; K00149 aldehyde dehydrogenase family 9 member A1 [EC:1.2.1.47 1.2.1.3]	AGc1515/2e-111/---	PTHR11699/1.0E-216/--	biological_process:GO:0008152//metabolic process;molecular_function:GO:0047105//4-trimethylammoniobutyraldehyde dehydrogenase activity;GO:0019145//aminobutyraldehyde dehydrogenase activity;
Unigene1372_All	Unigene1372_All	574.32	510.74	14.03	11.54	gi|685830713|emb|CEF65634.1|/0/K Homology domain and K Homology domain, type 1-containing protein [Strongyloides ratti]	gi|689542247|emb|LL999049.1|/0.0/Strongyloides stercoralis genome assembly S_stercoralis_PV0001 ,scaffold SSTP_scaffold0000002	sp|A1L3F4|MEX3B_XENLA/2e-66/RNA-binding protein MEX3B OS=Xenopus laevis GN=mex3b PE=2 SV=1	cbr:CBG05100/8e-81/Cbr-mex-3; C. briggsae CBR-MEX-3 protein; K15686 RNA-binding protein MEX3 [EC:2.3.2.27]	NA	PF00013/3.3E-10/KH domain	NA
Unigene5384_All	Unigene5384_All	573.04	518.36	105.55	133.92	gi|685836145|emb|CEF71065.1|/1.2414e-115/Peptidyl-prolyl cis-trans isomerase B [Strongyloides ratti]	gi|689542256|emb|LL999058.1|/0.0/Strongyloides stercoralis genome assembly S_stercoralis_PV0001 ,scaffold SSTP_contig0000008	sp|P52013|CYP5_CAEEL/1e-76/Peptidyl-prolyl cis-trans isomerase 5 OS=Caenorhabditis elegans GN=cyn-5 PE=1 SV=2	bmy:Bm1_24035/9e-81/cyclophilin-type peptidyl-prolyl cis-trans isomerase-15, Bmcyp-5; K03768 peptidyl-prolyl cis-trans isomerase B (cyclophilin B) [EC:5.2.1.8]	SPBC28F2.03/1e-52/---	PTHR11071/8.6E-112/--	NA
Unigene4379_All	Unigene4379_All	570.84	541.04	6.12	5.9	gi|685824711|emb|CEF59765.1|/3.17276e-87/Hypothetical protein SRAE_X000151000 [Strongyloides ratti]	gi|689542294|emb|LL999096.1|/0.0/Strongyloides stercoralis genome assembly S_stercoralis_PV0001 ,scaffold SSTP_contig0000033	NA	NA	NA	NA	NA
Unigene4556_All	Unigene4556_All	568.62	529.39	1.19	2.72	gi|685831865|emb|CEF66786.1|/0/Nematode cuticle collagen, N-terminal domain and Collagen triple helix repeat-containing protein [Strongyloides ratti]	gi|689542246|emb|LL999048.1|/0.0/Strongyloides stercoralis genome assembly S_stercoralis_PV0001 ,scaffold SSTP_scaffold0000001	sp|P20784|ROL6_CAEEL/2e-77/Cuticle collagen rol-6 OS=Caenorhabditis elegans GN=rol-6 PE=3 SV=1	bom:102279325/3e-42/COL3A1; collagen type III alpha 1 chain; K19720 collagen, type III, alpha	Cgl1939/6e-07/---	PTHR24023/8.1E-77/--	NA
Unigene643_All	Unigene643_All	565.17	567.95	192.91	175.17	gi|685834068|emb|CEF68989.1|/6.65791e-102/Lysosome-associated membrane glycoprotein family-containing protein [Strongyloides ratti]	gi|689542246|emb|LL999048.1|/0.0/Strongyloides stercoralis genome assembly S_stercoralis_PV0001 ,scaffold SSTP_scaffold0000001	sp|Q11117|LMP1_CAEEL/3e-26/LAMP family protein lmp-1 OS=Caenorhabditis elegans GN=lmp-1 PE=2 SV=1	cbr:CBG05052/2e-26/Cbr-lmp-1; C. briggsae CBR-LMP-1 protein; K06528 lysosomal-associated membrane protein 1/2	NA	PF01299/5.0E-22/Lysosome-associated membrane glycoprotein (Lamp)	NA
CL1924.Contig1_All	CL1924.Contig1_All	564.47	599.36	694.7	870.46	gi|685828038|emb|CEF62960.1|/5.83819e-19/Hypothetical protein SRAE_1000122600 [Strongyloides ratti]	gi|689542258|emb|LL999060.1|/1e-138/Strongyloides stercoralis genome assembly S_stercoralis_PV0001 ,scaffold SSTP_scaffold0000004	NA	NA	NA	NA	NA
CL1484.Contig2_All	CL1484.Contig2_All	561.13	61.71	31183.5	41538.2	gi|685829536|emb|CEF64458.1|/8.13826e-68/MSP domain and PapD-like domain-containing protein [Strongyloides ratti]	gi|689542265|emb|LL999067.1|/0.0/Strongyloides stercoralis genome assembly S_stercoralis_PV0001 ,scaffold SSTP_contig0000014	sp|Q94053|MSP78_CAEEL/5e-66/Major sperm protein 78 OS=Caenorhabditis elegans GN=msp-78 PE=2 SV=3	obi:106874863/7e-08/vesicle-associated membrane protein/synaptobrevin-binding protein-like; K06096 vesicle-associated membrane protein-associated protein A	NA	PS50202/29.64/Major sperm protein (MSP) domain profile.	biological_process:GO:0000003//reproduction;GO:0019915//lipid storage;GO:0009792//embryo development ending in birth or egg hatching;cellular_component:GO:0005856//cytoskeleton;GO:0031143//pseudopodium;GO:0005737//cytoplasm;
CL490.Contig2_All	CL490.Contig2_All	559.28	539.11	12.73	9.87	gi|685833791|emb|CEF68712.1|/9.28858e-91/Hypothetical protein SRAE_2000336700 [Strongyloides ratti]	gi|689542299|emb|LL999101.1|/0.0/Strongyloides stercoralis genome assembly S_stercoralis_PV0001 ,scaffold SSTP_contig0000038	sp|Q10033|YSI1_CAEEL/7e-08/Uncharacterized protein F15G9.1 OS=Caenorhabditis elegans GN=F15G9.1 PE=4 SV=1	adf:107339062/4e-07/mucin-5AC-like; K21125 mucin-5AC	NA	PD120929/0.009/X CHROMOSOME F15G9.1 SPLICING CBG16049 ALTERNATIVE	NA
Unigene3373_All	Unigene3373_All	558.23	519.84	863.47	777.96	gi|685832058|emb|CEF66979.1|/5.44997e-96/ADP-ribosylation factor 1 [Strongyloides ratti]	gi|689542249|emb|LL999051.1|/0.0/Strongyloides stercoralis genome assembly S_stercoralis_PV0001 ,scaffold SSTP_contig0000002	sp|Q61LA8|ARF12_CAEBR/1e-95/ADP-ribosylation factor 1-like 2 OS=Caenorhabditis briggsae GN=arf-1.2 PE=3 SV=3	cbr:CBG09004/2e-94/Cbr-arf-1.2; C. briggsae CBR-ARF-1.2 protein; K07937 ADP-ribosylation factor 1	YDL192w/1e-77/---	SM00177/2.5E-131/ARF-like small GTPases; ARF, ADP-ribosylation factor	biological_process:GO:0007264//small GTPase mediated signal transduction;cellular_component:GO:0005622//intracellular;molecular_function:GO:0005525//GTP binding;
Unigene7643_All	Unigene7643_All	550.42	540.5	70.73	77.09	gi|685835362|emb|CEF70283.1|/5.93527e-151/Glycogenin [Strongyloides ratti]	gi|689542246|emb|LL999048.1|/0.0/Strongyloides stercoralis genome assembly S_stercoralis_PV0001 ,scaffold SSTP_scaffold0000001	sp|Q9R062|GLYG_MOUSE/4e-78/Glycogenin-1 OS=Mus musculus GN=Gyg1 PE=2 SV=3	cbr:CBG14232/1e-95/Cbr-uvt-5; C. briggsae CBR-UVT-5 protein; K00750 glycogenin [EC:2.4.1.186]	SMc04081/5e-17/---	PTHR11183:SF38/2.0E-122/--	molecular_function:GO:0016740//transferase activity;
CL218.Contig4_All	CL218.Contig4_All	548.96	508.33	142.51	88.72	gi|685829829|emb|CEF64751.1|/0/Alpha tubulin-like protein [Strongyloides ratti]	gi|689542288|emb|LL999090.1|/0.0/Strongyloides stercoralis genome assembly S_stercoralis_PV0001 ,scaffold SSTP_contig0000028	sp|P91910|TBA3_CAEEL/0.0/Tubulin alpha-3 chain OS=Caenorhabditis elegans GN=mec-12 PE=1 SV=1	cel:CELE_F26E4.8/0.0/tba-1; TuBulin, Alpha; K07374 tubulin alpha	SPBC16A3.15c/0.0/---	PR01162/1.3E-109/Alpha-tubulin signature	biological_process:GO:0000132//establishment of mitotic spindle orientation;GO:0009792//embryo development ending in birth or egg hatching;GO:0001966//thigmotaxis;GO:0040039//inductive cell migration;GO:0032465//regulation of cytokinesis;GO:0008152//metabolic process;GO:0006915//apoptotic process;GO:0035046//pronuclear migration;GO:0007052//mitotic spindle organization;GO:0002119//nematode larval…
Unigene8829_All	Unigene8829_All	543.79	538.84	216.2	248.76	gi|685826143|emb|CEF61187.1|/3.24999e-102/Elongation factor 1-beta [Strongyloides ratti]	gi|689542250|emb|LL999052.1|/0.0/Strongyloides stercoralis genome assembly S_stercoralis_PV0001 ,scaffold SSTP_contig0000003	sp|Q9U2H9|EF1B2_CAEEL/2e-56/Probable elongation factor 1-beta/1-delta 2 OS=Caenorhabditis elegans GN=eef-1B.2 PE=1 SV=4	cel:CELE_Y41E3.10/3e-55/eef-1B.2; Probable elongation factor 1-beta/1-delta 2; K15410 elongation factor 1-delta	YAL003w/1e-35/---	PS00825/-/Elongation factor 1 beta/beta'/delta chain signature 2.	NA
Unigene1318_All	Unigene1318_All	541.56	579.66	215.89	236.55	gi|685824237|emb|CEF59291.1|/1.613e-161/Galectin, carbohydrate recognition domain and Concanavalin A-like lectin/glucanases superfamily domain and Concanavalin A-like lectin/glucanase, subgroup domain-containing protein [Strongyloides ratti]	gi|689542276|emb|LL999078.1|/0.0/Strongyloides stercoralis genome assembly S_stercoralis_PV0001 ,scaffold SSTP_scaffold0000012	sp|O44126|LEG1_HAECO/3e-136/32 kDa beta-galactoside-binding lectin OS=Haemonchus contortus GN=GAL-1 PE=2 SV=1	tsp:Tsp_07367/9e-60/beta-galactoside-binding lectin; K10093 galectin-9	NA	PF00337/1.0E-36/Galactoside-binding lectin	molecular_function:GO:0030246//carbohydrate binding;
Unigene2112_All	Unigene2112_All	537.86	485.92	271	255.11	gi|164653684|gb|ABY65231.1|/0/HSP60 [Strongyloides ratti] &gt;gi|685831264|emb|CEF66185.1| Heat shock 60kD protein 1 [Strongyloides ratti]	gi|689542302|emb|LL999104.1|/0.0/Strongyloides stercoralis genome assembly S_stercoralis_PV0001 ,scaffold SSTP_contig0000041	sp|P50140|CH60_CAEEL/0.0/Chaperonin homolog Hsp-60, mitochondrial OS=Caenorhabditis elegans GN=hsp-60 PE=1 SV=2	cel:CELE_Y22D7AL.5/0.0/hsp-60; Chaperonin homolog Hsp-60, mitochondrial; K04077 chaperonin GroEL	SPAC12G12.04/1e-175/---	PTHR11353/8.1E-266/--	biological_process:GO:0042026//protein refolding;cellular_component:GO:0005737//cytoplasm;molecular_function:GO:0005524//ATP binding;
Unigene1389_All	Unigene1389_All	536.47	300.93	40.14	316.48	gi|685825718|emb|CEF60767.1|/5.32742e-36/Saposin B domain and Saposin-like domain-containing protein [Strongyloides ratti]	gi|689542261|emb|LL999063.1|/1e-138/Strongyloides stercoralis genome assembly S_stercoralis_PV0001 ,scaffold SSTP_contig0000012	NA	NA	NA	PS50015/13.293/Saposin B type domain profile.	NA
Unigene3144_All	Unigene3144_All	533.77	480.23	35.2	64.51	gi|685834609|emb|CEF69530.1|/1.80232e-121/Trypsin Inhibitor-like, cysteine rich domain-containing protein [Strongyloides ratti]	gi|689542246|emb|LL999048.1|/0.0/Strongyloides stercoralis genome assembly S_stercoralis_PV0001 ,scaffold SSTP_scaffold0000001	sp|A8MXZ3|KRA91_HUMAN/9e-13/Keratin-associated protein 9-1 OS=Homo sapiens GN=KRTAP9-1 PE=3 SV=1	bmor:101737176/5e-21/antichymotrypsin-2-like; K13963 serpin B	NA	PTHR23259/2.9E-27/--	NA
Unigene8538_All	Unigene8538_All	526.17	513.89	218.42	186.81	gi|685832318|emb|CEF67239.1|/1.29225e-158/Nucleosome assembly protein (NAP) family-containing protein [Strongyloides ratti]	gi|689542249|emb|LL999051.1|/0.0/Strongyloides stercoralis genome assembly S_stercoralis_PV0001 ,scaffold SSTP_contig0000002	sp|Q4U0Y4|NPL1A_XENLA/1e-34/Nucleosome assembly protein 1-like 1-A OS=Xenopus laevis GN=nap1l1-a PE=1 SV=1	bmy:Bm1_27810/8e-37/nucleosome assembly protein 1; K11279 nucleosome assembly protein 1-like 1	NA	PTHR11875/1.7E-54/--	NA
Unigene7512_All	Unigene7512_All	525.76	510.42	96.83	314.59	gi|685824591|emb|CEF59645.1|/5.95554e-76/Transthyretin-like family-containing protein [Strongyloides ratti]	gi|689542314|emb|LL999116.1|/0.0/Strongyloides stercoralis genome assembly S_stercoralis_PV0001 ,scaffold SSTP_contig0000051	sp|Q22285|TTR46_CAEEL/9e-24/Transthyretin-like protein 46 OS=Caenorhabditis elegans GN=ttr-46 PE=3 SV=1	NA	NA	PF01060/1.2E-17/Transthyretin-like family	NA
Unigene6726_All	Unigene6726_All	524.1	553.23	1149.75	1248.48	gi|685833069|emb|CEF67990.1|/8.47921e-174/Malate dehydrogenase, mitochondrial [Strongyloides ratti]	gi|689542306|emb|LL999108.1|/0.0/Strongyloides stercoralis genome assembly S_stercoralis_PV0001 ,scaffold SSTP_contig0000045	sp|O02640|MDHM_CAEEL/3e-134/Probable malate dehydrogenase, mitochondrial OS=Caenorhabditis elegans GN=mdh-2 PE=3 SV=1	cel:CELE_F20H11.3/5e-133/mdh-2; Probable malate dehydrogenase, mitochondrial; K00026 malate dehydrogenase [EC:1.1.1.37]	HI1210/2e-93/---	PF00056/3.0E-43/lactate/malate dehydrogenase, NAD binding domain	biological_process:GO:0009792//embryo development ending in birth or egg hatching;GO:0006108//malate metabolic process;GO:0006099//tricarboxylic acid cycle;GO:0008340//determination of adult lifespan;GO:0006898//receptor-mediated endocytosis;GO:0005975//carbohydrate metabolic process;GO:0071688//striated muscle myosin thick filament assembly;GO:0002119//nematode larval development;cellular_compon…
Unigene2514_All	Unigene2514_All	523.55	556.69	69.15	93.24	gi|685831528|emb|CEF66449.1|/0/Cathepsin Z [Strongyloides ratti]	gi|689542247|emb|LL999049.1|/0.0/Strongyloides stercoralis genome assembly S_stercoralis_PV0001 ,scaffold SSTP_scaffold0000002	sp|Q9R1T3|CATZ_RAT/1e-76/Cathepsin Z OS=Rattus norvegicus GN=Ctsz PE=1 SV=2	cbr:CBG06727/2e-108/Cbr-cpz-2; C. briggsae CBR-CPZ-2 protein; K08568 cathepsin X [EC:3.4.18.1]	AF1946_2/4e-07/---	PTHR12411/2.7E-79/--	NA
CL1628.Contig1_All	CL1628.Contig1_All	518.53	460.27	255.26	224.96	gi|685835618|emb|CEF70539.1|/0/Puromycin-sensitive aminopeptidase [Strongyloides ratti]	gi|689542246|emb|LL999048.1|/0.0/Strongyloides stercoralis genome assembly S_stercoralis_PV0001 ,scaffold SSTP_scaffold0000001	sp|Q11011|PSA_MOUSE/0.0/Puromycin-sensitive aminopeptidase OS=Mus musculus GN=Npepps PE=1 SV=2	bmy:Bm1_27885/0.0/Peptidase family M1 containing protein; K08776 puromycin-sensitive aminopeptidase [EC:3.4.11.-]	SPBC1921.05/4e-137/---	PF11838/2.7E-51/ERAP1-like C-terminal domain	NA
Unigene8573_All	Unigene8573_All	516.2	488.6	64.97	74.24	gi|50593074|gb|AAT79348.1|/2.42022e-166/ALT-1 [Strongyloides ratti] &gt;gi|50593076|gb|AAT79349.1| ALT-1 [Strongyloides ratti] &gt;gi|685824922|emb|CEF59976.1| Hyaluronan/mRNA-binding protein domain-containing protein [Strongyloides ratti]	gi|689542269|emb|LL999071.1|/0.0/Strongyloides stercoralis genome assembly S_stercoralis_PV0001 ,scaffold SSTP_contig0000016	sp|Q8NC51|PAIRB_HUMAN/1e-13/Plasminogen activator inhibitor 1 RNA-binding protein OS=Homo sapiens GN=SERBP1 PE=1 SV=2	cbr:CBG07107/2e-29/Cbr-vig-1; C. briggsae CBR-VIG-1 protein; K13199 plasminogen activator inhibitor 1 RNA-binding protein	NA	PTHR12299:SF17/4.6E-24/--	NA
Unigene9528_All	Unigene9528_All	514.11	500.11	85.59	78.19	gi|685830024|emb|CEF64946.1|/1.80012e-142/Calponin homology domain-containing protein [Strongyloides ratti]	gi|689542248|emb|LL999050.1|/0.0/Strongyloides stercoralis genome assembly S_stercoralis_PV0001 ,scaffold SSTP_contig0000001	NA	cqu:CpipJ_CPIJ008484/5e-06/calponin/transgelin; K20526 transgelin	NA	PF00307/6.9E-11/Calponin homology (CH) domain	NA
Unigene8371_All	Unigene8371_All	512.71	484.95	226.13	221.52	gi|685828613|emb|CEF63535.1|/1.01511e-118/Tetratricopeptide-like helical domain-containing protein [Strongyloides ratti]	gi|689542251|emb|LL999053.1|/0.0/Strongyloides stercoralis genome assembly S_stercoralis_PV0001 ,scaffold SSTP_scaffold0000003	sp|P34560|RMD1_CAEEL/7e-37/Regulator of microtubule dynamics protein 1 OS=Caenorhabditis elegans GN=rmd-1 PE=1 SV=2	NA	NA	PTHR16056/4.5E-74/--	NA
Unigene1289_All	Unigene1289_All	510.17	524.31	739.25	573.92	gi|685830043|emb|CEF64965.1|/3.23692e-82/Superoxide dismutase [Cu-Zn] [Strongyloides ratti]	gi|689542251|emb|LL999053.1|/0.0/Strongyloides stercoralis genome assembly S_stercoralis_PV0001 ,scaffold SSTP_scaffold0000003	sp|A8XCP3|SODC_CAEBR/2e-64/Superoxide dismutase [Cu-Zn] OS=Caenorhabditis briggsae GN=sod-1 PE=3 SV=1	cbr:CBG11197/2e-63/Cbr-sod-1; C. briggsae CBR-SOD-1 protein; K04565 superoxide dismutase, Cu-Zn family [EC:1.15.1.1]	YJR104c/2e-48/---	PTHR10003/1.1E-84/--	NA
CL442.Contig1_All	CL442.Contig1_All	508.75	771.36	29.43	99.5	gi|685829505|emb|CEF64427.1|/1.627e-180/Nematode cuticle collagen, N-terminal domain and Collagen triple helix repeat-containing protein [Strongyloides ratti]	gi|689542248|emb|LL999050.1|/0.0/Strongyloides stercoralis genome assembly S_stercoralis_PV0001 ,scaffold SSTP_contig0000001	sp|P20631|COL13_CAEEL/5e-90/Cuticle collagen 13 OS=Caenorhabditis elegans GN=col-13 PE=3 SV=1	aec:105145130/1e-49/collagen alpha-1(III) chain-like; K06237 collagen, type IV, alpha	Cgl1939/6e-15/---	PF01391/5.2E-11/Collagen triple helix repeat (20 copies)	cellular_component:GO:0016020//membrane;
Unigene5636_All	Unigene5636_All	505.85	523.58	105.16	89.09	gi|685833873|emb|CEF68794.1|/0/Malate dehydrogenase, cytoplasmic [Strongyloides ratti]	gi|689542246|emb|LL999048.1|/0.0/Strongyloides stercoralis genome assembly S_stercoralis_PV0001 ,scaffold SSTP_scaffold0000001	sp|Q5ZME2|MDHC_CHICK/2e-110/Malate dehydrogenase, cytoplasmic OS=Gallus gallus GN=MDH1 PE=2 SV=1	cel:CELE_F46E10.10/6e-141/mdh-1; Malate dehydrogenase; K00025 malate dehydrogenase [EC:1.1.1.37]	DR0325/6e-93/---	PTHR23382/4.4E-209/--	biological_process:GO:0006099//tricarboxylic acid cycle;GO:0005975//carbohydrate metabolic process;GO:0006108//malate metabolic process;molecular_function:GO:0030060//L-malate dehydrogenase activity;
Unigene60_All	Unigene60_All	505.26	506.63	186.51	217.99	gi|685831411|emb|CEF66332.1|/0/Double-strand break repair protein MRE11A [Strongyloides ratti]	gi|689542247|emb|LL999049.1|/0.0/Strongyloides stercoralis genome assembly S_stercoralis_PV0001 ,scaffold SSTP_scaffold0000002	sp|Q23255|MRE11_CAEEL/1e-119/Double-strand break repair protein mre-11 OS=Caenorhabditis elegans GN=mre-11 PE=1 SV=2	cbr:CBG09687/4e-120/Cbr-mre-11; C. briggsae CBR-MRE-11 protein; K10865 double-strand break repair protein MRE11	SPAC13C5.07/1e-82/---	PTHR10139/3.5E-176/--	NA
Unigene5474_All	Unigene5474_All	501.49	560.71	344.16	300.26	gi|685828629|emb|CEF63551.1|/0/ATPase, Na+/K+ transporting, alpha 1 polypeptide [Strongyloides ratti]	gi|689542251|emb|LL999053.1|/0.0/Strongyloides stercoralis genome assembly S_stercoralis_PV0001 ,scaffold SSTP_scaffold0000003	sp|P13607|ATNA_DROME/0.0/Sodium/potassium-transporting ATPase subunit alpha OS=Drosophila melanogaster GN=Atpalpha PE=1 SV=3	cel:CELE_B0365.3/0.0/eat-6; Sodium/potassium-transporting ATPase subunit alpha; K01539 sodium/potassium-transporting ATPase subunit alpha [EC:3.6.3.9]	MA4378/0.0/---	PF00689/4.3E-42/Cation transporting ATPase, C-terminus	biological_process:GO:0000003//reproduction;GO:0009792//embryo development ending in birth or egg hatching;GO:0006937//regulation of muscle contraction;GO:0030007//cellular potassium ion homeostasis;GO:0006883//cellular sodium ion homeostasis;GO:0036376//sodium ion export from cell;GO:0030163//protein catabolic process;GO:0010107//potassium ion import;GO:0007271//synaptic transmission, cholinergi…
CL270.Contig2_All	CL270.Contig2_All	501.42	561.42	250.3	317.96	gi|734547732|gb|KHN75998.1|/3.10153e-67/Translationally-controlled tumor -like protein [Toxocara canis]	gi|689542327|emb|LL999129.1|/0.0/Strongyloides stercoralis genome assembly S_stercoralis_PV0001 ,scaffold SSTP_contig0000062	sp|Q93573|TCTP_CAEEL/8e-68/Translationally-controlled tumor protein homolog OS=Caenorhabditis elegans GN=tct-1 PE=1 SV=1	tsp:Tsp_05901/3e-30/translationally-controlled tumor protein-like protein; K20301 trafficking protein particle complex subunit 2	NA	PTHR11991/3.8E-41/--	biological_process:GO:0000003//reproduction;GO:0006898//receptor-mediated endocytosis;GO:0040011//locomotion;GO:0040007//growth;GO:0002119//nematode larval development;GO:0009792//embryo development ending in birth or egg hatching;cellular_component:GO:0005783//endoplasmic reticulum;
Unigene1257_All	Unigene1257_All	501.1	547.14	229.47	244.91	gi|685834593|emb|CEF69514.1|/0/Probable phenylalanine--tRNA ligase alpha subunit [Strongyloides ratti]	gi|689542246|emb|LL999048.1|/0.0/Strongyloides stercoralis genome assembly S_stercoralis_PV0001 ,scaffold SSTP_scaffold0000001	sp|Q6AZG6|SYFAA_XENLA/3e-173/Phenylalanine--tRNA ligase alpha subunit A OS=Xenopus laevis GN=farsa-a PE=2 SV=1	cel:CELE_T08B2.9/0.0/fars-1; Phenylalanyl Amino-acyl tRNA Synthetase; K01889 phenylalanyl-tRNA synthetase alpha chain [EC:6.1.1.20]	ECU07g1660/4e-126/---	PTHR11538/1.4E-250/--	biological_process:GO:0000122//negative regulation of transcription from RNA polymerase II promoter;GO:0006432//phenylalanyl-tRNA aminoacylation;GO:0007275//multicellular organism development;cellular_component:GO:0009328//phenylalanine-tRNA ligase complex;molecular_function:GO:0004826//phenylalanine-tRNA ligase activity;GO:0000166//nucleotide binding;
CL403.Contig1_All	CL403.Contig1_All	496.83	525.11	826.27	637.72	gi|685830241|emb|CEF65163.1|/3.56124e-49/Hypothetical protein SRAE_1000341600 [Strongyloides ratti]	gi|689542267|emb|LL999069.1|/0.0/Strongyloides stercoralis genome assembly S_stercoralis_PV0001 ,scaffold SSTP_contig0000015	NA	NA	NA	NA	NA
Unigene7520_All	Unigene7520_All	496.72	504.77	57.86	84.35	gi|685831002|emb|CEF65923.1|/0/Putative phospholipase B-like 2 [Strongyloides ratti]	gi|689542246|emb|LL999048.1|/0.0/Strongyloides stercoralis genome assembly S_stercoralis_PV0001 ,scaffold SSTP_scaffold0000001	sp|Q55BJ6|PLBLB_DICDI/2e-63/Phospholipase B-like protein B OS=Dictyostelium discoideum GN=plbB PE=3 SV=1	NA	NA	PF04916/5.7E-114/Phospholipase B	NA
CL1628.Contig2_All	CL1628.Contig2_All	493.3	443.14	257.31	214.69	gi|685835618|emb|CEF70539.1|/0/Puromycin-sensitive aminopeptidase [Strongyloides ratti]	gi|689542246|emb|LL999048.1|/0.0/Strongyloides stercoralis genome assembly S_stercoralis_PV0001 ,scaffold SSTP_scaffold0000001	sp|Q11011|PSA_MOUSE/0.0/Puromycin-sensitive aminopeptidase OS=Mus musculus GN=Npepps PE=1 SV=2	bmy:Bm1_27885/0.0/Peptidase family M1 containing protein; K08776 puromycin-sensitive aminopeptidase [EC:3.4.11.-]	SPBC1921.05/4e-137/---	PTHR11533/0.0/--	NA
Unigene1276_All	Unigene1276_All	491.83	495.13	188.16	163.71	gi|685833200|emb|CEF68121.1|/1.26108e-89/CS domain and HSP20-like chaperone domain-containing protein [Strongyloides ratti]	gi|689542247|emb|LL999049.1|/0.0/Strongyloides stercoralis genome assembly S_stercoralis_PV0001 ,scaffold SSTP_scaffold0000002	sp|Q23280|YOCA_CAEEL/3e-30/Uncharacterized protein ZC395.10 OS=Caenorhabditis elegans GN=ZC395.10 PE=3 SV=1	cel:CELE_ZC395.10/4e-29/ZC395.10; Co-chaperone protein daf-41; K15730 cytosolic prostaglandin-E synthase [EC:5.3.99.3]	NA	PTHR22932:SF1/4.5E-49/--	NA
Unigene3407_All	Unigene3407_All	489.28	474.72	23.09	17.96	gi|685831734|emb|CEF66655.1|/0/ATP-binding cassette sub-family B member 9 [Strongyloides ratti]	gi|689542247|emb|LL999049.1|/0.0/Strongyloides stercoralis genome assembly S_stercoralis_PV0001 ,scaffold SSTP_scaffold0000002	sp|Q9QYJ4|ABCB9_RAT/7e-145/ATP-binding cassette sub-family B member 9 OS=Rattus norvegicus GN=Abcb9 PE=1 SV=1	loa:LOAG_06209/0.0/ABC transporter; K05656 ATP-binding cassette, subfamily B (MDR/TAP), member 9	BMEI0323/2e-90/---	PTHR24221:SF171/8.7E-296/--	NA
CL189.Contig1_All	CL189.Contig1_All	486.66	473.37	9.14	10.03	gi|685829799|emb|CEF64721.1|/1.93143e-103/Hypothetical protein SRAE_1000297400 [Strongyloides ratti]	gi|689542281|emb|LL999083.1|/0.0/Strongyloides stercoralis genome assembly S_stercoralis_PV0001 ,scaffold SSTP_contig0000022	NA	NA	NA	NA	NA
Unigene5431_All	Unigene5431_All	482.98	451.86	20.79	13.19	gi|906468832|gb|KNC29769.1|/2.61088e-06/hypothetical protein FF38_03071, partial [Lucilia cuprina]	gi|689542269|emb|LL999071.1|/0.0/Strongyloides stercoralis genome assembly S_stercoralis_PV0001 ,scaffold SSTP_contig0000016	sp|Q54YH4|DHKB_DICDI/6e-06/Hybrid signal transduction histidine kinase B OS=Dictyostelium discoideum GN=dhkB PE=1 SV=1	mgp:100539999/1e-06/SUGP1; SURP and G-patch domain containing 1; K13096 splicing factor 4	NA	NA	NA
CL74.Contig2_All	CL74.Contig2_All	482.2	600.19	215.78	357.02	gi|685836280|emb|CEF71200.1|/0/Fatty acid desaturase, type 1 domain-containing protein [Strongyloides ratti]	gi|689542315|emb|LL999117.1|/0.0/Strongyloides stercoralis genome assembly S_stercoralis_PV0001 ,scaffold SSTP_contig0000052	sp|G5EGA5|FAT2_CAEEL/6e-140/Delta(12) fatty acid desaturase fat-2 OS=Caenorhabditis elegans GN=fat-2 PE=2 SV=1	bmy:Bm1_38160/1e-142/Fatty acid desaturase family protein; K10257 acyl-lipid omega-3 desaturase [EC:1.14.19.25 1.14.19.35 1.14.19.36]	sll1441/2e-45/---	PTHR19353:SF32/3.8E-167/--	biological_process:GO:0006629//lipid metabolic process;cellular_component:GO:0016021//integral component of membrane;
Unigene4317_All	Unigene4317_All	481.95	416.12	3731.07	4780.9	gi|685835561|emb|CEF70482.1|/7.07933e-74/TB2/DP1/HVA22-related protein family-containing protein [Strongyloides ratti]	gi|689542283|emb|LL999085.1|/0.0/Strongyloides stercoralis genome assembly S_stercoralis_PV0001 ,scaffold SSTP_contig0000024	sp|Q5RE33|REEP5_PONAB/1e-29/Receptor expression-enhancing protein 5 OS=Pongo abelii GN=REEP5 PE=2 SV=1	cel:CELE_T03F6.6/6e-37/T03F6.6; Receptor expression-enhancing protein; K17279 receptor expression-enhancing protein 5/6	YPR028w/9e-18/---	PTHR12300:SF31/3.6E-46/--	NA
Unigene4275_All	Unigene4275_All	481.89	430.47	76.26	49.35	gi|685829452|emb|CEF64374.1|/0/Probable ATP-dependent RNA helicase DDX6 [Strongyloides ratti]	gi|689542248|emb|LL999050.1|/0.0/Strongyloides stercoralis genome assembly S_stercoralis_PV0001 ,scaffold SSTP_contig0000001	sp|Q95YF3|CGH1_CAEEL/0.0/ATP-dependent RNA helicase cgh-1 OS=Caenorhabditis elegans GN=cgh-1 PE=1 SV=1	cel:CELE_C07H6.5/0.0/cgh-1; ATP-dependent RNA helicase cgh-1; K12614 ATP-dependent RNA helicase DDX6/DHH1 [EC:3.6.4.13]	YDL160c/2e-156/---	PF00271/1.4E-28/Helicase conserved C-terminal domain	molecular_function:GO:0005524//ATP binding;GO:0004386//helicase activity;GO:0003676//nucleic acid binding;
CL900.Contig1_All	CL900.Contig1_All	480.87	666.33	1282.84	930.19	gi|954523857|gb|KRZ48637.1|/3.85167e-52/Uncharacterized protein T02_9624, partial [Trichinella nativa]	gi|62149627|dbj|AB205054.1|/0.0/Strongyloides procyonis genes for 18S rRNA, ITS1, 5.8S rRNA, ITS2, 28S rRNA, complete and partial sequence	sp|Q25802|RPOC2_PLAF7/8e-06/DNA-directed RNA polymerase subunit beta'' OS=Plasmodium falciparum (isolate 3D7) GN=rpoC2 PE=3 SV=1	ola:101174077/3e-13/olfactory receptor 142-like; K04257 olfactory receptor	NA	NA	NA
CL1044.Contig1_All	CL1044.Contig1_All	478.39	404.04	0.27	0.81	gi|685825458|emb|CEF60509.1|/0/Nematode cuticle collagen, N-terminal domain and Collagen triple helix repeat-containing protein [Strongyloides ratti]	gi|689542290|emb|LL999092.1|/0.0/Strongyloides stercoralis genome assembly S_stercoralis_PV0001 ,scaffold SSTP_contig0000030	sp|P18831|COL6_CAEEL/5e-96/Cuticle collagen 6 OS=Caenorhabditis elegans GN=rol-8 PE=3 SV=2	tsp:Tsp_05167/7e-53/cuticle collagen 6 protein; K08202 MFS transporter, OCT family, solute carrier family 22 (organic cation transporter), member 4/5	Rv0171/2e-07/---	PF01391/7.4E-10/Collagen triple helix repeat (20 copies)	NA
CL1484.Contig3_All	CL1484.Contig3_All	477.65	78.62	39854.9	46586.1	gi|685829536|emb|CEF64458.1|/1.5469e-68/MSP domain and PapD-like domain-containing protein [Strongyloides ratti]	gi|689542248|emb|LL999050.1|/0.0/Strongyloides stercoralis genome assembly S_stercoralis_PV0001 ,scaffold SSTP_contig0000001	sp|Q94053|MSP78_CAEEL/9e-67/Major sperm protein 78 OS=Caenorhabditis elegans GN=msp-78 PE=2 SV=3	obi:106874863/1e-07/vesicle-associated membrane protein/synaptobrevin-binding protein-like; K06096 vesicle-associated membrane protein-associated protein A	NA	PTHR22920/7.0E-118/--	biological_process:GO:0000003//reproduction;GO:0019915//lipid storage;GO:0009792//embryo development ending in birth or egg hatching;cellular_component:GO:0005856//cytoskeleton;GO:0031143//pseudopodium;GO:0005737//cytoplasm;
CL1309.Contig1_All	CL1309.Contig1_All	477.53	496.14	1580.03	2209.38	gi|685827898|emb|CEF62820.1|/1.15985e-58/tRNA (guanine-N(7)-)-methyltransferase [Strongyloides ratti]	gi|689542268|emb|LL999070.1|/0.0/Strongyloides stercoralis genome assembly S_stercoralis_PV0001 ,scaffold SSTP_scaffold0000008	sp|P19974|CYC21_CAEEL/2e-49/Cytochrome c 2.1 OS=Caenorhabditis elegans GN=cyc-2.1 PE=1 SV=2	cel:CELE_E04A4.7/9e-49/cyc-2.1; Cytochrome c 2.1; K08738 cytochrome c	YEL039c/4e-27/---	PTHR11961:SF7/5.4E-64/--	NA
CL490.Contig1_All	CL490.Contig1_All	472.94	473.16	10.78	10.02	gi|685833791|emb|CEF68712.1|/1.0827e-90/Hypothetical protein SRAE_2000336700 [Strongyloides ratti]	gi|689542299|emb|LL999101.1|/0.0/Strongyloides stercoralis genome assembly S_stercoralis_PV0001 ,scaffold SSTP_contig0000038	sp|Q10033|YSI1_CAEEL/8e-08/Uncharacterized protein F15G9.1 OS=Caenorhabditis elegans GN=F15G9.1 PE=4 SV=1	adf:107339062/5e-07/mucin-5AC-like; K21125 mucin-5AC	NA	PD120929/0.009/X CHROMOSOME F15G9.1 SPLICING CBG16049 ALTERNATIVE	NA
CL269.Contig1_All	CL269.Contig1_All	469.8	432.98	4.11	0.77	gi|685827138|emb|CEF62060.1|/0/Collagen alpha-5(IV) chain [Strongyloides ratti]	gi|689542349|emb|LL999151.1|/0.0/Strongyloides stercoralis genome assembly S_stercoralis_PV0001 ,scaffold SSTP_contig0000081	sp|P08124|COL1_CAEEL/3e-147/Cuticle collagen 1 OS=Caenorhabditis elegans GN=sqt-3 PE=3 SV=2	sko:102805249/2e-53/collagen alpha-1(I) chain-like; K19721 collagen, type V/XI/XXIV/XXVII, alpha	Rv0171/2e-16/---	NA	cellular_component:GO:0016021//integral component of membrane;molecular_function:GO:0042302//structural constituent of cuticle;
CL554.Contig1_All	CL554.Contig1_All	466.73	447.05	27.16	34.2	gi|685830008|emb|CEF64930.1|/0/Glutamine synthetase 2 cytoplasmic [Strongyloides ratti]	gi|689542333|emb|LL999135.1|/0.0/Strongyloides stercoralis genome assembly S_stercoralis_PV0001 ,scaffold SSTP_contig0000068	sp|Q04831|GLNA_PANAR/6e-144/Glutamine synthetase OS=Panulirus argus PE=2 SV=1	cel:CELE_Y105C5B.28/7e-166/gln-3; Glutamine synthetase; K01915 glutamine synthetase [EC:6.3.1.2]	SPAC23H4.06/5e-121/---	PF03951/8.0E-11/Glutamine synthetase, beta-Grasp domain	biological_process:GO:0006542//glutamine biosynthetic process;molecular_function:GO:0005524//ATP binding;GO:0004356//glutamate-ammonia ligase activity;
Unigene3662_All	Unigene3662_All	460.13	433.3	31.75	27.08	gi|685833180|emb|CEF68101.1|/7.51213e-109/Histone chaperone asf1 [Strongyloides ratti]	gi|689542249|emb|LL999051.1|/0.0/Strongyloides stercoralis genome assembly S_stercoralis_PV0001 ,scaffold SSTP_contig0000002	sp|Q19326|ASF1_CAEEL/5e-40/Probable histone chaperone asf-1 OS=Caenorhabditis elegans GN=asf-1 PE=3 SV=2	cel:CELE_F10G7.3/7e-39/unc-85; Probable histone chaperone asf-1; K10753 histone chaperone ASF1	YJL115w/2e-33/---	PF04729/6.0E-45/ASF1 like histone chaperone	NA
CL1410.Contig3_All	CL1410.Contig3_All	457.57	415.53	5.93	2.46	gi|685830630|emb|CEF65551.1|/5.84004e-147/Hypothetical protein SRAE_2000023000 [Strongyloides ratti]	gi|689542279|emb|LL999081.1|/0.0/Strongyloides stercoralis genome assembly S_stercoralis_PV0001 ,scaffold SSTP_scaffold0000014	sp|A8X9H4|CPG4_CAEBR/2e-25/Chondroitin proteoglycan 4 OS=Caenorhabditis briggsae GN=cpg-4 PE=4 SV=2	NA	NA	PF15481/7.1E-17/Chondroitin proteoglycan 4	NA
Unigene6437_All	Unigene6437_All	456.17	447.86	611.16	631.69	gi|685830232|emb|CEF65154.1|/1.38136e-60/V-type proton ATPase subunit G [Strongyloides ratti]	gi|689542267|emb|LL999069.1|/0.0/Strongyloides stercoralis genome assembly S_stercoralis_PV0001 ,scaffold SSTP_contig0000015	sp|P91303|VATG_CAEEL/2e-37/Probable V-type proton ATPase subunit G OS=Caenorhabditis elegans GN=vha-10 PE=3 SV=1	bmy:Bm1_12135/8e-40/vacuolar ATP synthase subunit G; K02152 V-type H+-transporting ATPase subunit G	NA	PF03179/1.7E-32/Vacuolar (H+)-ATPase G subunit	NA
Unigene3306_All	Unigene3306_All	452.97	426.66	86.35	83.88	gi|685836042|emb|CEF70962.1|/0/Glycoprotein 93 [Strongyloides ratti]	gi|689542253|emb|LL999055.1|/0.0/Strongyloides stercoralis genome assembly S_stercoralis_PV0001 ,scaffold SSTP_contig0000005	sp|Q66HD0|ENPL_RAT/0.0/Endoplasmin OS=Rattus norvegicus GN=Hsp90b1 PE=1 SV=2	cel:CELE_T05E11.3/0.0/enpl-1; Endoplasmin homolog; K09487 heat shock protein 90kDa beta	SPAC926.04c/2e-178/---	PTHR11528/0.0/--	NA
CL119.Contig2_All	CL119.Contig2_All	452.55	458.97	330.18	538.48	gi|685828149|emb|CEF63071.1|/8.61394e-112/Alkyl hydroperoxide reductase subunit C/ Thiol specific antioxidant domain and Thioredoxin-like fold domain and Peroxiredoxin, C-terminal domain and Peroxiredoxin, AhpC-type family-containing protein [Strongyloides ratti]	gi|689542248|emb|LL999050.1|/0.0/Strongyloides stercoralis genome assembly S_stercoralis_PV0001 ,scaffold SSTP_contig0000001	sp|Q21824|TDX1_CAEEL/2e-85/Probable peroxiredoxin prdx-3 OS=Caenorhabditis elegans GN=prdx-3 PE=1 SV=1	cbr:CBG18073/2e-84/Cbr-prdx-3; C. briggsae CBR-PRDX-3 protein; K20011 peroxiredoxin 3 [EC:1.11.1.15]	SPCC576.03c/8e-62/---	PF00578/1.1E-34/AhpC/TSA family	biological_process:GO:0008340//determination of adult lifespan;GO:0098869//cellular oxidant detoxification;GO:0055114//oxidation-reduction process;cellular_component:GO:0005737//cytoplasm;molecular_function:GO:0004601//peroxidase activity;GO:0051920//peroxiredoxin activity;
CL2241.Contig1_All	CL2241.Contig1_All	452.34	507.32	728.69	685.34	gi|685832682|emb|CEF67603.1|/9.77929e-46/ShKT domain-containing protein [Strongyloides ratti]	gi|689542295|emb|LL999097.1|/0.0/Strongyloides stercoralis genome assembly S_stercoralis_PV0001 ,scaffold SSTP_contig0000034	NA	adf:107351448/8e-08/coagulation factor VII-like; K09640 transmembrane protease serine 9 [EC:3.4.21.-]	NA	SM00254/2.4E-5/ShK toxin domain	NA
Unigene7527_All	Unigene7527_All	449.5	456.91	14.54	14.26	gi|685833997|emb|CEF68918.1|/0/Cathepsin F [Strongyloides ratti]	gi|689542246|emb|LL999048.1|/0.0/Strongyloides stercoralis genome assembly S_stercoralis_PV0001 ,scaffold SSTP_scaffold0000001	sp|P00786|CATH_RAT/2e-42/Pro-cathepsin H OS=Rattus norvegicus GN=Ctsh PE=1 SV=1	dmo:Dmoj_GI20850/4e-44/GI20850 gene product from transcript GI20850-RA; K01365 cathepsin L [EC:3.4.22.15]	MA3430_1/2e-10/---	SM00645/2.6E-75/Papain family cysteine protease	NA
Unigene6407_All	Unigene6407_All	447.74	561.6	71.19	203.01	gi|685825994|emb|CEF61039.1|/7.81176e-70/Globin family and Globin-like domain and Globin,structural domain-containing protein [Strongyloides ratti]	gi|689542247|emb|LL999049.1|/1e-137/Strongyloides stercoralis genome assembly S_stercoralis_PV0001 ,scaffold SSTP_scaffold0000002	sp|P30627|GLBH_CAEEL/5e-35/Globin-like protein OS=Caenorhabditis elegans GN=glb-1 PE=1 SV=2	NA	NA	PTHR22924/1.9E-43/--	molecular_function:GO:0005488//binding;
CL251.Contig2_All	CL251.Contig2_All	445.73	462.47	86.75	62.8	gi|685834235|emb|CEF69156.1|/2.82447e-132/THO complex subunit 4 [Strongyloides ratti]	gi|689542249|emb|LL999051.1|/0.0/Strongyloides stercoralis genome assembly S_stercoralis_PV0001 ,scaffold SSTP_contig0000002	sp|Q86V81|THOC4_HUMAN/1e-20/THO complex subunit 4 OS=Homo sapiens GN=ALYREF PE=1 SV=3	bter:100645586/5e-21/THO complex subunit 4; K12881 THO complex subunit 4	YDR381w/8e-09/---	PS50102/8.825/Eukaryotic RNA Recognition Motif (RRM) profile.	NA
Unigene5496_All	Unigene5496_All	444.94	452.22	137.19	209.05	gi|685831764|emb|CEF66685.1|/2.03489e-66/39 kDa FK506-binding nuclear protein [Strongyloides ratti]	gi|689542254|emb|LL999056.1|/0.0/Strongyloides stercoralis genome assembly S_stercoralis_PV0001 ,scaffold SSTP_contig0000006	sp|P18203|FKB1A_BOVIN/2e-33/Peptidyl-prolyl cis-trans isomerase FKBP1A OS=Bos taurus GN=FKBP1A PE=1 SV=2	loa:LOAG_02491/3e-39/FKBP-type peptidyl-prolyl cis-trans isomerase-12; K09568 FK506-binding protein 1 [EC:5.2.1.8]	SPBC839.17c/4e-30/---	PS50059/30.075/FKBP-type peptidyl-prolyl cis-trans isomerase domain profile.	biological_process:GO:0006457//protein folding;GO:0000413//protein peptidyl-prolyl isomerization;molecular_function:GO:0003755//peptidyl-prolyl cis-trans isomerase activity;
Unigene6202_All	Unigene6202_All	443.66	401.11	14.56	11.52	gi|685830264|emb|CEF65186.1|/0/Leucine-rich repeat and Leucine-rich repeat, typical subtype and Leucine rich repeat 5-containing protein [Strongyloides ratti]	gi|689542248|emb|LL999050.1|/0.0/Strongyloides stercoralis genome assembly S_stercoralis_PV0001 ,scaffold SSTP_contig0000001	sp|P90920|EGG6_CAEEL/3e-116/Leucine-rich repeat-containing protein egg-6 OS=Caenorhabditis elegans GN=egg-6 PE=2 SV=2	lcm:102351238/2e-36/IGFALS; insulin-like growth factor-binding protein complex acid labile subunit; K17256 insulin-like growth factor-binding protein complex acid labile subunit	CAC3280_2/2e-22/---	PS51450/7.019/Leucine-rich repeat profile.	NA
CL444.Contig2_All	CL444.Contig2_All	436.86	442.65	293.47	269.46	gi|685832344|emb|CEF67265.1|/0/Protein transport protein Sec61 subunit alpha-like 1 [Strongyloides ratti]	gi|689542262|emb|LL999064.1|/0.0/Strongyloides stercoralis genome assembly S_stercoralis_PV0001 ,scaffold SSTP_scaffold0000005	sp|Q9JLR1|S61A2_MOUSE/0.0/Protein transport protein Sec61 subunit alpha isoform 2 OS=Mus musculus GN=Sec61a2 PE=2 SV=3	cel:CELE_Y57G11C.15/0.0/sec-61; yeast SEC homolog; K10956 protein transport protein SEC61 subunit alpha	YLR378c/1e-154/---	PTHR10906/0.0/--	NA
Unigene7698_All	Unigene7698_All	433.97	399.76	7.64	9.73	gi|685825917|emb|CEF60962.1|/1.19747e-147/SOCS protein, C-terminal domain and B30.2/SPRY domain and SPla/RYanodine receptor SPRY domain and Concanavalin A-like lectin/glucanases superfamily domain and SPla/RYanodine receptor subgroup domain-containing protein [Strongyloides ratti]	gi|689542249|emb|LL999051.1|/0.0/Strongyloides stercoralis genome assembly S_stercoralis_PV0001 ,scaffold SSTP_contig0000002	sp|A1Z6E0|GUS_DROME/7e-75/Protein gustavus OS=Drosophila melanogaster GN=gus PE=1 SV=1	loa:LOAG_01993/2e-89/SPRY domain-containing SOCS box protein SSB-4; K10343 SPRY domain-containing SOCS box protein 1/4	NA	SM00449/4.7E-13/Domain in SPla and the RYanodine Receptor.	NA
CL269.Contig3_All	CL269.Contig3_All	430.19	705	12.34	45.67	gi|685834828|emb|CEF69749.1|/7.67292e-131/Collagen alpha-5(IV) chain [Strongyloides ratti]	gi|689542295|emb|LL999097.1|/0.0/Strongyloides stercoralis genome assembly S_stercoralis_PV0001 ,scaffold SSTP_contig0000034	sp|P34687|COL34_CAEEL/2e-109/Cuticle collagen 34 OS=Caenorhabditis elegans GN=col-34 PE=2 SV=2	ssc:100519955/2e-31/COL22A1; collagen type XXII alpha 1 chain; K16630 collagen, type XXII, alpha	Cgl1939/8e-09/---	PTHR24023/1.8E-70/--	NA
Unigene3690_All	Unigene3690_All	426.18	411.86	399.63	592.48	gi|685829380|emb|CEF64302.1|/2.68476e-148/ATP synthase subunit gamma, mitochondrial [Strongyloides ratti]	gi|689542250|emb|LL999052.1|/0.0/Strongyloides stercoralis genome assembly S_stercoralis_PV0001 ,scaffold SSTP_contig0000003	sp|O01666|ATPG_DROME/8e-86/ATP synthase subunit gamma, mitochondrial OS=Drosophila melanogaster GN=ATPsyn-gamma PE=2 SV=2	tca:661473/7e-94/ATP synthase subunit gamma, mitochondrial; K02136 F-type H+-transporting ATPase subunit gamma	SPBC1734.13/3e-47/---	PR00126/1.3E-29/ATP synthase gamma subunit signature	biological_process:GO:0015986//ATP synthesis coupled proton transport;GO:0009792//embryo development ending in birth or egg hatching;cellular_component:GO:0045261//proton-transporting ATP synthase complex, catalytic core F(1);molecular_function:GO:0046933//proton-transporting ATP synthase activity, rotational mechanism;GO:0046961//proton-transporting ATPase activity, rotational mechanism;
CL1484.Contig1_All	CL1484.Contig1_All	425.66	45.41	25693.5	29989.4	gi|685829536|emb|CEF64458.1|/1.21862e-68/MSP domain and PapD-like domain-containing protein [Strongyloides ratti]	gi|689542248|emb|LL999050.1|/0.0/Strongyloides stercoralis genome assembly S_stercoralis_PV0001 ,scaffold SSTP_contig0000001	sp|Q94053|MSP78_CAEEL/8e-67/Major sperm protein 78 OS=Caenorhabditis elegans GN=msp-78 PE=2 SV=3	obi:106874863/1e-07/vesicle-associated membrane protein/synaptobrevin-binding protein-like; K06096 vesicle-associated membrane protein-associated protein A	NA	PTHR22920/7.0E-118/--	biological_process:GO:0000003//reproduction;GO:0019915//lipid storage;GO:0009792//embryo development ending in birth or egg hatching;cellular_component:GO:0005856//cytoskeleton;GO:0031143//pseudopodium;GO:0005737//cytoplasm;
Unigene3616_All	Unigene3616_All	424.27	394.21	61.69	44.09	gi|685834604|emb|CEF69525.1|/0/LD47396p [Strongyloides ratti]	gi|689542246|emb|LL999048.1|/0.0/Strongyloides stercoralis genome assembly S_stercoralis_PV0001 ,scaffold SSTP_scaffold0000001	sp|Q5ZJK8|TCPH_CHICK/0.0/T-complex protein 1 subunit eta OS=Gallus gallus GN=CCT7 PE=1 SV=1	bmy:Bm1_22985/0.0/T-complex protein 1, eta subunit; K09499 T-complex protein 1 subunit eta	SPBC25H2.12c/1e-173/---	PR00304/3.0E-6/Tailless complex polypeptide 1 (chaperone) signature	NA
Unigene2126_All	Unigene2126_All	422.58	390.79	17.95	21.73	gi|685834052|emb|CEF68973.1|/0/SANT associated domain-containing protein [Strongyloides ratti]	gi|689542246|emb|LL999048.1|/0.0/Strongyloides stercoralis genome assembly S_stercoralis_PV0001 ,scaffold SSTP_scaffold0000001	NA	NA	NA	PF09133/7.6E-14/SANTA (SANT Associated)	NA
Unigene9237_All	Unigene9237_All	421.41	389.06	159.57	95.38	gi|685828176|emb|CEF63098.1|/0/Enolase [Strongyloides ratti]	gi|689542251|emb|LL999053.1|/0.0/Strongyloides stercoralis genome assembly S_stercoralis_PV0001 ,scaffold SSTP_scaffold0000003	sp|Q27527|ENO_CAEEL/0.0/Enolase OS=Caenorhabditis elegans GN=enol-1 PE=1 SV=3	cbr:CBG03214/0.0/Cbr-enol-1; C. briggsae CBR-ENOL-1 protein; K01689 enolase [EC:4.2.1.11]	YGR254w/1e-162/---	PF03952/4.3E-59/Enolase, N-terminal domain	biological_process:GO:0006096//glycolytic process;GO:0009792//embryo development ending in birth or egg hatching;GO:0008340//determination of adult lifespan;GO:0006898//receptor-mediated endocytosis;GO:0040018//positive regulation of multicellular organism growth;GO:0040035//hermaphrodite genitalia development;GO:0002119//nematode larval development;cellular_component:GO:0000015//phosphopyruvate …
Unigene8098_All	Unigene8098_All	419.96	427.59	107.58	172.34	gi|685832629|emb|CEF67550.1|/0/Phosphoenolpyruvate carboxykinase, cytosolic [GTP] [Strongyloides ratti]	gi|689542284|emb|LL999086.1|/0.0/Strongyloides stercoralis genome assembly S_stercoralis_PV0001 ,scaffold SSTP_contig0000025	sp|P29190|PCKG_HAECO/0.0/Phosphoenolpyruvate carboxykinase [GTP] OS=Haemonchus contortus GN=PEPCK PE=2 SV=1	cel:CELE_W05G11.6/0.0/pck-1; Phosphoenolypyruvate CarboxyKinase; K01596 phosphoenolpyruvate carboxykinase (GTP) [EC:4.1.1.32]	TP0122/2e-161/---	PTHR11561/3.9E-256/--	biological_process:GO:0016310//phosphorylation;GO:0006094//gluconeogenesis;cellular_component:GO:0005739//mitochondrion;molecular_function:GO:0016301//kinase activity;GO:0005525//GTP binding;GO:0004611//phosphoenolpyruvate carboxykinase activity;
Unigene1394_All	Unigene1394_All	416.01	405	520.89	523.61	gi|685832928|emb|CEF67849.1|/9.36399e-68/Nucleoredoxin-like protein 2 [Strongyloides ratti]	gi|689542246|emb|LL999048.1|/0.0/Strongyloides stercoralis genome assembly S_stercoralis_PV0001 ,scaffold SSTP_scaffold0000001	sp|Q9D531|NXNL2_MOUSE/4e-23/Nucleoredoxin-like protein 2 OS=Mus musculus GN=Nxnl2 PE=2 SV=1	bmy:Bm1_46700/4e-40/thioredoxin; K17609 nucleoredoxin [EC:1.8.1.8]	BS_resA/5e-09/---	PS51352/12.369/Thioredoxin domain profile.	NA
Unigene2045_All	Unigene2045_All	415.67	402.8	190.31	171.92	gi|685828448|emb|CEF63370.1|/0/Heat shock cognate 71 kDa protein [Strongyloides ratti]	gi|689542291|emb|LL999093.1|/0.0/Strongyloides stercoralis genome assembly S_stercoralis_PV0001 ,scaffold SSTP_contig0000031	sp|P19208|HSP7C_CAEBR/0.0/Heat shock 70 kDa protein C OS=Caenorhabditis briggsae GN=hsp-3 PE=3 SV=2	cbr:CBG14829/0.0/Cbr-hsp-3; C. briggsae CBR-HSP-3 protein; K09490 heat shock 70kDa protein 5	SPAC22A12.15c/0.0/---	PS00297/-/Heat shock hsp70 proteins family signature 1.	cellular_component:GO:0005788//endoplasmic reticulum lumen;molecular_function:GO:0005524//ATP binding;
Unigene3628_All	Unigene3628_All	415.48	400.9	191.63	192.63	gi|693011530|emb|CEF66378.2|/6.45628e-136/G1/S-specific cyclin-E [Strongyloides ratti]	gi|689542247|emb|LL999049.1|/0.0/Strongyloides stercoralis genome assembly S_stercoralis_PV0001 ,scaffold SSTP_scaffold0000002	sp|P45433|SSRA_ONCMY/4e-22/Translocon-associated protein subunit alpha OS=Oncorhynchus mykiss GN=ssr1 PE=2 SV=1	cbr:CBG04219/2e-37/Cbr-trap-1; C. briggsae CBR-TRAP-1 protein; K13249 translocon-associated protein subunit alpha	NA	PF03896/6.1E-47/Translocon-associated protein (TRAP), alpha subunit	NA
Unigene6653_All	Unigene6653_All	414.64	450.41	60.49	48.07	gi|685828153|emb|CEF63075.1|/1.27251e-52/FACT complex subunit SSRP1 [Strongyloides ratti]	gi|689542248|emb|LL999050.1|/0.0/Strongyloides stercoralis genome assembly S_stercoralis_PV0001 ,scaffold SSTP_contig0000001	sp|P41848|SSP1A_CAEEL/3e-16/FACT complex subunit SSRP1-A OS=Caenorhabditis elegans GN=hmg-4 PE=3 SV=1	mde:101897739/2e-15/FACT complex subunit Ssrp1; K09272 structure-specific recognition protein 1	YPR052c/4e-10/---	PTHR10924/1.9E-31/--	NA
Unigene2663_All	Unigene2663_All	413.85	471.54	480.66	565.92	gi|685831541|emb|CEF66462.1|/7.24142e-24/Cytochrome c oxidase subunit VIIc family-containing protein [Strongyloides ratti]	gi|689542260|emb|LL999062.1|/1e-149/Strongyloides stercoralis genome assembly S_stercoralis_PV0001 ,scaffold SSTP_contig0000011	NA	cel:CELE_F26E4.6/2e-18/F26E4.6; Uncharacterized protein; K02272 cytochrome c oxidase subunit 7c	NA	PTHR13313/8.1E-14/--	NA
CL720.Contig3_All	CL720.Contig3_All	413.44	399.58	170.95	293.5	gi|685836722|emb|CEF71642.1|/0/Glutamate dehydrogenase, mitochondrial [Strongyloides ratti]	gi|689542299|emb|LL999101.1|/0.0/Strongyloides stercoralis genome assembly S_stercoralis_PV0001 ,scaffold SSTP_contig0000038	sp|P54385|DHE3_DROME/0.0/Glutamate dehydrogenase, mitochondrial OS=Drosophila melanogaster GN=Gdh PE=1 SV=2	cel:CELE_ZK829.4/0.0/gdh-1; Glutamate dehydrogenase; K00261 glutamate dehydrogenase (NAD(P)+) [EC:1.4.1.3]	TM1015/5e-75/---	PF02812/7.5E-57/Glu/Leu/Phe/Val dehydrogenase, dimerisation domain	biological_process:GO:0000003//reproduction;GO:0006520//cellular amino acid metabolic process;GO:0040007//growth;GO:0055114//oxidation-reduction process;molecular_function:GO:0016639//oxidoreductase activity, acting on the CH-NH2 group of donors, NAD or NADP as acceptor;
Unigene9476_All	Unigene9476_All	409.38	433.08	697.55	822.27	gi|685833271|emb|CEF68192.1|/5.97037e-66/Cytochrome c oxidase subunit Vb [Strongyloides ratti]	gi|689542247|emb|LL999049.1|/1e-174/Strongyloides stercoralis genome assembly S_stercoralis_PV0001 ,scaffold SSTP_scaffold0000002	sp|P00428|COX5B_BOVIN/2e-11/Cytochrome c oxidase subunit 5B, mitochondrial OS=Bos taurus GN=COX5B PE=1 SV=2	cel:CELE_F26E4.9/4e-55/cco-1; Cytochrome C Oxidase; K02265 cytochrome c oxidase subunit 5b	NA	PF01215/1.3E-12/Cytochrome c oxidase subunit Vb	biological_process:GO:0000003//reproduction;GO:0019915//lipid storage;GO:0008340//determination of adult lifespan;GO:0042776//mitochondrial ATP synthesis coupled proton transport;GO:0002119//nematode larval development;GO:0009792//embryo development ending in birth or egg hatching;cellular_component:GO:0005740//mitochondrial envelope;molecular_function:GO:0004129//cytochrome-c oxidase activity;
Unigene6471_All	Unigene6471_All	408.14	420.21	604.96	538.36	gi|685826046|emb|CEF61091.1|/7.22069e-72/Hypothetical protein SRAE_0000022100 [Strongyloides ratti]	gi|689542247|emb|LL999049.1|/0.0/Strongyloides stercoralis genome assembly S_stercoralis_PV0001 ,scaffold SSTP_scaffold0000002	sp|Q09254|HAR1_CAEEL/3e-37/Hemiasterlin resistant protein 1 OS=Caenorhabditis elegans GN=har-1 PE=4 SV=1	bfo:BRAFLDRAFT_121867/3e-23/hypothetical protein; K11837 ubiquitin carboxyl-terminal hydrolase 6/32 [EC:3.4.19.12]	NA	PTHR13523/1.6E-44/--	NA
Unigene667_All	Unigene667_All	407.35	370.2	433.01	370.99	gi|685835556|emb|CEF70477.1|/0/Heat shock 70 kDa protein 1A/1B [Strongyloides ratti]	gi|689542283|emb|LL999085.1|/0.0/Strongyloides stercoralis genome assembly S_stercoralis_PV0001 ,scaffold SSTP_contig0000024	sp|P11141|HSP7F_CAEEL/0.0/Heat shock 70 kDa protein F, mitochondrial OS=Caenorhabditis elegans GN=hsp-6 PE=1 SV=2	cbr:CBG08827/0.0/Cbr-hsp-6; C. briggsae CBR-HSP-6 protein; K04043 molecular chaperone DnaK	BMEI2002/0.0/---	PTHR19375:SF173/0.0/--	biological_process:GO:0006457//protein folding;molecular_function:GO:0005524//ATP binding;GO:0051082//unfolded protein binding;
Unigene2160_All	Unigene2160_All	404.91	457.4	5.69	28.5	gi|685827388|emb|CEF62310.1|/3.02884e-112/Hypothetical protein SRAE_1000058300 [Strongyloides ratti]	gi|689542317|emb|LL999119.1|/0.0/Strongyloides stercoralis genome assembly S_stercoralis_PV0001 ,scaffold SSTP_contig0000053	sp|P34682|CUT2_CAEEL/2e-33/Cuticlin-2 OS=Caenorhabditis elegans GN=cut-2 PE=2 SV=1	mmu:381833/1e-15/Prb1, BC011176, Prpg2; proline-rich protein BstNI subfamily 1; K13911 basic salivary proline-rich protein 1/2	SMc02406_2/8e-08/---	NA	NA
Unigene2043_All	Unigene2043_All	403.83	418.05	174.61	193.41	gi|685830418|emb|CEF65339.1|/0/Cyclic nucleotide-gated olfactory channel [Strongyloides ratti]	gi|689542246|emb|LL999048.1|/0.0/Strongyloides stercoralis genome assembly S_stercoralis_PV0001 ,scaffold SSTP_scaffold0000001	sp|Q90980|CNG3_CHICK/3e-71/Cyclic nucleotide-gated channel rod photoreceptor subunit alpha OS=Gallus gallus PE=2 SV=1	clv:102097926/2e-70/CNGA1; cyclic nucleotide gated channel alpha 1; K04948 cyclic nucleotide gated channel alpha 1	YLR367w/1e-52/---	PTHR10217:SF496/3.4E-117/--	NA
Unigene1242_All	Unigene1242_All	399.31	335.72	2.28	2.06	gi|685835204|emb|CEF70125.1|/7.70561e-11/Hypothetical protein SRAE_2000476200 [Strongyloides ratti]	gi|689542273|emb|LL999075.1|/0.0/Strongyloides stercoralis genome assembly S_stercoralis_PV0001 ,scaffold SSTP_scaffold0000011	NA	NA	NA	NA	NA
Unigene1185_All	Unigene1185_All	398.41	377.06	102.97	76.76	gi|693011512|emb|CEF65531.2|/0/Leucine-rich repeat, ribonuclease inhibitor subtype-containing protein [Strongyloides ratti]	gi|689542279|emb|LL999081.1|/0.0/Strongyloides stercoralis genome assembly S_stercoralis_PV0001 ,scaffold SSTP_scaffold0000014	sp|Q5VZK9|LR16A_HUMAN/1e-75/Leucine-rich repeat-containing protein 16A OS=Homo sapiens GN=LRRC16A PE=1 SV=1	bmy:Bm1_15030/1e-151/Leucine Rich Repeat family protein; K20493 leucine-rich repeat-containing protein 16	NA	SM00368/0.027/Leucine rich repeat, ribonuclease inhibitor type	NA
Unigene5470_All	Unigene5470_All	398.26	383.43	624.68	775.95	gi|685834021|emb|CEF68942.1|/6.05762e-78/Mitochondrial F1-F0 ATP synthase subunit F, predicted family-containing protein [Strongyloides ratti]	gi|689542246|emb|LL999048.1|/0.0/Strongyloides stercoralis genome assembly S_stercoralis_PV0001 ,scaffold SSTP_scaffold0000001	sp|Q22021|ATPK_CAEEL/3e-69/Putative ATP synthase subunit f, mitochondrial OS=Caenorhabditis elegans GN=R53.4 PE=3 SV=1	bmy:Bm1_23080/3e-27/ATP synthase f chain, mitochondrial; K02130 F-type H+-transporting ATPase subunit f	NA	PF10206/1.2E-33/Mitochondrial F1F0-ATP synthase, subunit f	NA
CL2155.Contig1_All	CL2155.Contig1_All	391.58	692.52	650.39	500.83	gi|685830775|emb|CEF65696.1|/1.06895e-84/60S ribosomal protein L21 [Strongyloides ratti]	gi|689542260|emb|LL999062.1|/0.0/Strongyloides stercoralis genome assembly S_stercoralis_PV0001 ,scaffold SSTP_contig0000011	sp|P34334|RL21_CAEEL/1e-54/60S ribosomal protein L21 OS=Caenorhabditis elegans GN=rpl-21 PE=1 SV=3	cbr:CBG16683/2e-54/Cbr-rpl-21; C. briggsae CBR-RPL-21 protein; K02889 large subunit ribosomal protein L21e	YBR191w/9e-40/---	PF01157/4.4E-42/Ribosomal protein L21e	biological_process:GO:0006412//translation;cellular_component:GO:0022625//cytosolic large ribosomal subunit;molecular_function:GO:0003735//structural constituent of ribosome;
Unigene9410_All	Unigene9410_All	390.59	389.47	276.18	224.47	gi|685832322|emb|CEF67243.1|/4.75168e-66/Proteasome maturation factor UMP1 family-containing protein [Strongyloides ratti]	gi|689542249|emb|LL999051.1|/0.0/Strongyloides stercoralis genome assembly S_stercoralis_PV0001 ,scaffold SSTP_contig0000002	NA	NA	NA	PTHR12828/1.0E-13/--	NA
Unigene9406_All	Unigene9406_All	380.68	378.55	445.06	373.76	gi|685830645|emb|CEF65566.1|/2.72787e-126/Proteasome subunit alpha type-2 [Strongyloides ratti]	gi|689542262|emb|LL999064.1|/0.0/Strongyloides stercoralis genome assembly S_stercoralis_PV0001 ,scaffold SSTP_scaffold0000005	sp|Q27488|PSA2_CAEEL/3e-111/Proteasome subunit alpha type-2 OS=Caenorhabditis elegans GN=pas-2 PE=1 SV=1	cbr:CBG09700/6e-111/Cbr-pas-2; C. briggsae CBR-PAS-2 protein; K02726 20S proteasome subunit alpha 2 [EC:3.4.25.1]	MK0385/5e-39/---	PF10584/1.3E-9/Proteasome subunit A N-terminal signature	NA
Unigene6666_All	Unigene6666_All	379.7	392.77	664.03	728.41	gi|685829483|emb|CEF64405.1|/2.51977e-28/Hypothetical protein SRAE_1000265900 [Strongyloides ratti]	gi|689542248|emb|LL999050.1|/0.0/Strongyloides stercoralis genome assembly S_stercoralis_PV0001 ,scaffold SSTP_contig0000001	NA	loa:LOAG_11795/4e-06/programmed cell death 8; K04727 programmed cell death 8 (apoptosis-inducing factor) [EC:1.-.-.-]	NA	PF16020/9.2E-9/Deltamethrin resistance	biological_process:GO:0048856//anatomical structure development;GO:0044767//single-organism developmental process;
Unigene106_All	Unigene106_All	379.31	393.64	175.91	192.55	gi|685826968|emb|CEF61890.1|/0/Putative alpha-L-fucosidase [Strongyloides ratti]	gi|689542286|emb|LL999088.1|/0.0/Strongyloides stercoralis genome assembly S_stercoralis_PV0001 ,scaffold SSTP_contig0000026	sp|C3YWU0|FUCO_BRAFL/8e-124/Alpha-L-fucosidase OS=Branchiostoma floridae GN=BRAFLDRAFT_56888 PE=3 SV=2	obi:106868685/2e-130/alpha-L-fucosidase-like; K01206 alpha-L-fucosidase [EC:3.2.1.51]	TM0306/4e-55/---	PF01120/1.3E-114/Alpha-L-fucosidase	NA
Unigene4466_All	Unigene4466_All	378.98	376.65	58.17	158.07	gi|685824508|emb|CEF59562.1|/8.41873e-89/MD-2-related lipid-recognition domain-containing protein [Strongyloides ratti]	gi|689542252|emb|LL999054.1|/0.0/Strongyloides stercoralis genome assembly S_stercoralis_PV0001 ,scaffold SSTP_contig0000004	NA	NA	NA	PTHR35573/3.5E-46/--	NA
Unigene6672_All	Unigene6672_All	376.53	352.6	167.15	187.36	gi|685828186|emb|CEF63108.1|/2.99759e-142/Enoyl-CoA hydratase, mitochondrial [Strongyloides ratti]	gi|689542251|emb|LL999053.1|/0.0/Strongyloides stercoralis genome assembly S_stercoralis_PV0001 ,scaffold SSTP_scaffold0000003	sp|P34559|ECHM_CAEEL/7e-104/Probable enoyl-CoA hydratase, mitochondrial OS=Caenorhabditis elegans GN=ech-6 PE=1 SV=1	cbr:CBG10003/2e-103/Cbr-ech-6; C. briggsae CBR-ECH-6 protein; K07511 enoyl-CoA hydratase [EC:4.2.1.17]	mll5584/2e-79/---	PF00378/4.4E-94/Enoyl-CoA hydratase/isomerase	biological_process:GO:0006635//fatty acid beta-oxidation;GO:0002119//nematode larval development;cellular_component:GO:0005759//mitochondrial matrix;molecular_function:GO:0004300//enoyl-CoA hydratase activity;
Unigene5450_All	Unigene5450_All	373.63	343.23	58.11	233.92	gi|685836005|emb|CEF70925.1|/3.50004e-60/Hypothetical protein SRAE_X000025500 [Strongyloides ratti]	gi|689542323|emb|LL999125.1|/1e-168/Strongyloides stercoralis genome assembly S_stercoralis_PV0001 ,scaffold SSTP_contig0000058	NA	NA	NA	NA	NA
Unigene3346_All	Unigene3346_All	372.87	487.1	621.29	682.18	gi|685830902|emb|CEF65823.1|/1.68046e-89/EF-hand domain and Zinc finger, C2H2 domain and EF-hand domain pair and Zinc finger, C2H2-like domain-containing protein [Strongyloides ratti]	gi|689542303|emb|LL999105.1|/0.0/Strongyloides stercoralis genome assembly S_stercoralis_PV0001 ,scaffold SSTP_contig0000042	sp|Q09665|TNNC2_CAEEL/6e-43/Troponin C, isoform 2 OS=Caenorhabditis elegans GN=tnc-2 PE=2 SV=1	shr:100935134/2e-27/CALM3; calmodulin 3; K02183 calmodulin	SPAC3A12.14/6e-22/---	PS50222/13.844/EF-hand calcium-binding domain profile.	NA
Unigene9642_All	Unigene9642_All	372.47	350.15	256.67	190.04	gi|685828339|emb|CEF63261.1|/3.25454e-127/Translation Initiation factor eIF-4e family and Translation Initiation factor eIF-4e-like domain-containing protein [Strongyloides ratti]	gi|689542251|emb|LL999053.1|/0.0/Strongyloides stercoralis genome assembly S_stercoralis_PV0001 ,scaffold SSTP_scaffold0000003	sp|O61955|IF4E3_CAEEL/1e-87/Eukaryotic translation initiation factor 4E-3 OS=Caenorhabditis elegans GN=ife-3 PE=1 SV=2	loa:LOAG_00067/6e-91/translation initiation factor 4E; K03259 translation initiation factor 4E	SPBC1709.18/2e-32/---	PTHR11960/6.8E-89/--	biological_process:GO:0006413//translational initiation;cellular_component:GO:0005737//cytoplasm;molecular_function:GO:0003743//translation initiation factor activity;
Unigene8710_All	Unigene8710_All	370.86	347.27	138.47	101.32	gi|685834201|emb|CEF69122.1|/2.34116e-172/Hypothetical protein SRAE_2000377400 [Strongyloides ratti]	gi|689542247|emb|LL999049.1|/0.0/Strongyloides stercoralis genome assembly S_stercoralis_PV0001 ,scaffold SSTP_scaffold0000002	NA	NA	NA	PF11594/9.8E-12/Mediator complex subunit 28	NA
Unigene2446_All	Unigene2446_All	370.57	375.95	477.13	586.91	gi|685827088|emb|CEF62010.1|/4.38585e-44/ATPase, F0 complex, subunit F6, mitochondrial family-containing protein [Strongyloides ratti]	gi|686683511|emb|LL999166.1|/0.0/Strongyloides stercoralis genome assembly S_stercoralis_PV0001 ,scaffold SSTP_contig0000094	NA	bmy:Bm1_14330/3e-11/Mitochondrial ATP synthase coupling factor 6 family protein; K02131 F-type H+-transporting ATPase subunit 6	NA	PTHR12441/1.4E-12/--	NA
Unigene3140_All	Unigene3140_All	368.15	342.89	40.27	29.03	gi|685831960|emb|CEF66881.1|/0/Hexokinase family and Hexokinase, N-terminal domain and Hexokinase, C-terminal domain-containing protein [Strongyloides ratti]	gi|689542246|emb|LL999048.1|/0.0/Strongyloides stercoralis genome assembly S_stercoralis_PV0001 ,scaffold SSTP_scaffold0000001	sp|P52789|HXK2_HUMAN/4e-119/Hexokinase-2 OS=Homo sapiens GN=HK2 PE=1 SV=2	bmy:Bm1_41805/3e-178/Hexokinase family protein; K00844 hexokinase [EC:2.7.1.1]	SPAC24H6.04/4e-73/---	PF03727/6.0E-78/Hexokinase	NA
Unigene4546_All	Unigene4546_All	367.96	391.12	361.73	525.94	gi|685834119|emb|CEF69040.1|/1.8849e-48/ATPase, F0 complex, subunit E, mitochondrial family-containing protein [Strongyloides ratti]	gi|689542249|emb|LL999051.1|/0.0/Strongyloides stercoralis genome assembly S_stercoralis_PV0001 ,scaffold SSTP_contig0000002	NA	cel:CELE_R04F11.2/5e-34/R04F11.2; Uncharacterized protein; K02129 F-type H+-transporting ATPase subunit e	NA	PTHR12427/5.5E-25/--	biological_process:GO:0015986//ATP synthesis coupled proton transport;cellular_component:GO:0000276//mitochondrial proton-transporting ATP synthase complex, coupling factor F(o);molecular_function:GO:0015078//hydrogen ion transmembrane transporter activity;
CL665.Contig2_All	CL665.Contig2_All	365.64	342.6	12.93	9.52	gi|685830699|emb|CEF65620.1|/1.17272e-145/Cyclin-dependent kinase 1 [Strongyloides ratti]	gi|689542247|emb|LL999049.1|/0.0/Strongyloides stercoralis genome assembly S_stercoralis_PV0001 ,scaffold SSTP_scaffold0000002	sp|P51958|CDK1_CARAU/7e-107/Cyclin-dependent kinase 1 OS=Carassius auratus GN=cdk1 PE=2 SV=1	lcm:102364653/4e-108/CDK1; cyclin dependent kinase 1; K02087 cyclin-dependent kinase 1 [EC:2.7.11.22 2.7.11.23]	YBL016w/1e-40/---	PS00107/-/Protein kinases ATP-binding region signature.	biological_process:GO:0006468//protein phosphorylation;molecular_function:GO:0004674//protein serine/threonine kinase activity;GO:0005524//ATP binding;
CL991.Contig2_All	CL991.Contig2_All	365.55	346.89	38.94	47.42	NA	gi|689542251|emb|LL999053.1|/0.0/Strongyloides stercoralis genome assembly S_stercoralis_PV0001 ,scaffold SSTP_scaffold0000003	NA	NA	NA	NA	NA
Unigene6313_All	Unigene6313_All	364.15	354.55	537.03	448.67	gi|685825981|emb|CEF61026.1|/2.82649e-113/Small GTPase superfamily and Ran GTPase family and Small GTPase superfamily, Rho type and Small GTPase superfamily, Rab type and Small GTP-binding protein domain and Small GTPase superfamily, Ras type and Small GTPase superfamily, ARF type and P-loop containing nucleoside triphosphate hydrolase domain-containing protein [Strongyloides ratti]	gi|689542247|emb|LL999049.1|/0.0/Strongyloides stercoralis genome assembly S_stercoralis_PV0001 ,scaffold SSTP_scaffold0000002	sp|Q05974|RAB1A_LYMST/2e-92/Ras-related protein Rab-1A OS=Lymnaea stagnalis GN=RAB1A PE=2 SV=1	bmy:Bm1_52380/3e-100/Ras-related protein Rab-1A; K07874 Ras-related protein Rab-1A	SPAC18G6.03/3e-48/---	PS51419/39.235/small GTPase Rab1 family profile.	NA
Unigene6_All	Unigene6_All	362.13	586.73	9.38	40.07	gi|685834779|emb|CEF69700.1|/1.0062e-156/Collagen alpha-5(IV) chain [Strongyloides ratti]	gi|689542295|emb|LL999097.1|/0.0/Strongyloides stercoralis genome assembly S_stercoralis_PV0001 ,scaffold SSTP_contig0000034	sp|P34687|COL34_CAEEL/1e-130/Cuticle collagen 34 OS=Caenorhabditis elegans GN=col-34 PE=2 SV=2	dpl:KGM_17469/9e-43/collagen; K06237 collagen, type IV, alpha	Cgl1939/2e-11/---	PTHR24023:SF254/5.9E-80/--	NA
Unigene7683_All	Unigene7683_All	361.97	337.8	285.36	332.99	gi|685828393|emb|CEF63315.1|/2.07223e-138/Proteasome subunit alpha type-1 [Strongyloides ratti]	gi|689542248|emb|LL999050.1|/0.0/Strongyloides stercoralis genome assembly S_stercoralis_PV0001 ,scaffold SSTP_contig0000001	sp|O44156|PSA1_CAEEL/4e-99/Proteasome subunit alpha type-1 OS=Caenorhabditis elegans GN=pas-6 PE=1 SV=1	bmy:Bm1_17805/2e-103/proteasome subunit alpha type 1; K02725 20S proteasome subunit alpha 6 [EC:3.4.25.1]	SPAC6G10.04c/1e-63/---	PS00388/-/Proteasome alpha-type subunits signature.	biological_process:GO:0006511//ubiquitin-dependent protein catabolic process;cellular_component:GO:0005634//nucleus;GO:0019773//proteasome core complex, alpha-subunit complex;GO:0005737//cytoplasm;molecular_function:GO:0004298//threonine-type endopeptidase activity;
Unigene9721_All	Unigene9721_All	361.55	333.08	110.12	144.61	gi|685835946|emb|CEF70866.1|/0/Trehalase [Strongyloides ratti]	gi|689542328|emb|LL999130.1|/0.0/Strongyloides stercoralis genome assembly S_stercoralis_PV0001 ,scaffold SSTP_contig0000063	sp|A8J4S9|TREA_APIME/8e-119/Trehalase OS=Apis mellifera PE=1 SV=1	cbr:CBG05710/6e-170/Cbr-tre-2; C. briggsae CBR-TRE-2 protein; K01194 alpha,alpha-trehalase [EC:3.2.1.28]	PA2416/8e-80/---	PS00928/-/Trehalase signature 2.	NA
CL1432.Contig1_All	CL1432.Contig1_All	360.31	346.38	64.73	38.99	gi|685835140|emb|CEF70061.1|/0/Ribonucleoside-diphosphate reductase subunit M2 [Strongyloides ratti]	gi|689542246|emb|LL999048.1|/0.0/Strongyloides stercoralis genome assembly S_stercoralis_PV0001 ,scaffold SSTP_scaffold0000001	sp|P42170|RIR2_CAEEL/1e-147/Ribonucleoside-diphosphate reductase small chain OS=Caenorhabditis elegans GN=rnr-2 PE=3 SV=1	cbr:CBG20205/1e-147/Cbr-rnr-2; C. briggsae CBR-RNR-2 protein; K10808 ribonucleoside-diphosphate reductase subunit M2 [EC:1.17.4.1]	SPBC25D12.04/5e-121/---	PTHR23409/2.7E-223/--	NA
Unigene257_All	Unigene257_All	360.31	444.36	1710.59	1288.75	gi|685827066|emb|CEF61988.1|/1.99355e-69/Hypothetical protein SRAE_1000026400 [Strongyloides ratti]	gi|689542286|emb|LL999088.1|/0.0/Strongyloides stercoralis genome assembly S_stercoralis_PV0001 ,scaffold SSTP_contig0000026	NA	NA	NA	NA	NA
Unigene3694_All	Unigene3694_All	359.9	335.48	17.22	20.6	gi|685836656|emb|CEF71576.1|/0/Cth1 [Strongyloides ratti]	gi|689542304|emb|LL999106.1|/0.0/Strongyloides stercoralis genome assembly S_stercoralis_PV0001 ,scaffold SSTP_contig0000043	sp|P47980|TIS1_DROME/5e-17/Protein TIS11 OS=Drosophila melanogaster GN=Tis11 PE=2 SV=2	loa:LOAG_08793/1e-28/see oma family member; K15308 tristetraprolin	ECU01g0830/1e-12/---	SM00356/2.8E-7/zinc finger	NA
CL1205.Contig4_All	CL1205.Contig4_All	358.82	376.22	776.95	495.38	gi|1000190388|gb|KXJ68707.1|/0/hypothetical protein RP20_CCG002118 [Aedes albopictus]	gi|689542246|emb|LL999048.1|/0.0/Strongyloides stercoralis genome assembly S_stercoralis_PV0001 ,scaffold SSTP_scaffold0000001	sp|P0CG71|UBIQ1_CAEEL/0.0/Polyubiquitin-A OS=Caenorhabditis elegans GN=ubq-1 PE=3 SV=1	spu:105436409/0.0/polyubiquitin-C; K08770 ubiquitin C	YLL039c/0.0/---	PS00299/-/Ubiquitin domain signature.	NA
Unigene8421_All	Unigene8421_All	357.88	374.28	560.85	668.17	gi|685828425|emb|CEF63347.1|/1.0735e-28/Cytochrome b-c1 complex subunit 8 family-containing protein [Strongyloides ratti]	gi|689542291|emb|LL999093.1|/1e-175/Strongyloides stercoralis genome assembly S_stercoralis_PV0001 ,scaffold SSTP_contig0000031	sp|Q9CQ69|QCR8_MOUSE/1e-06/Cytochrome b-c1 complex subunit 8 OS=Mus musculus GN=Uqcrq PE=1 SV=3	cel:CELE_R07E4.3/1e-25/R07E4.3; Uncharacterized protein; K00418 ubiquinol-cytochrome c reductase subunit 8	NA	PD331499/8.0E-27/COMPLEX REDUCTASE C UBIQUINOL-CYTOCHROME UBIQUINONE-BINDING III QP-C SUBUNIT ELECTRON MEMBRANE	biological_process:GO:0044699//single-organism process;molecular_function:GO:0016491//oxidoreductase activity;
Unigene5582_All	Unigene5582_All	357.44	393.56	161.98	197.09	gi|685824408|emb|CEF59462.1|/0/V-type proton ATPase subunit B, kidney [Strongyloides ratti]	gi|689542252|emb|LL999054.1|/0.0/Strongyloides stercoralis genome assembly S_stercoralis_PV0001 ,scaffold SSTP_contig0000004	sp|Q19626|VATB_CAEEL/0.0/Probable V-type proton ATPase subunit B OS=Caenorhabditis elegans GN=vha-12 PE=1 SV=1	loa:LOAG_07342/0.0/vacuolar ATP synthase subunit B; K02147 V-type H+-transporting ATPase subunit B	SPAC637.05c/0.0/---	PS00152/-/ATP synthase alpha and beta subunits signature.	biological_process:GO:0046034//ATP metabolic process;GO:0015991//ATP hydrolysis coupled proton transport;cellular_component:GO:0033180//proton-transporting V-type ATPase, V1 domain;molecular_function:GO:0016820//hydrolase activity, acting on acid anhydrides, catalyzing transmembrane movement of substances;GO:0005524//ATP binding;
Unigene3734_All	Unigene3734_All	355.34	419.35	759.63	413.71	gi|685826053|emb|CEF61098.1|/0/Helicase, C-terminal domain and DNA/RNA helicase, DEAD/DEAH box type, N-terminal domain and Helicase, superfamily 1/2, ATP-binding domain and RNA helicase, DEAD-box type, Q motif domain and P-loop containing nucleoside triphosphate hydrolase domain-containing protein [Strongyloides ratti]	gi|689542247|emb|LL999049.1|/0.0/Strongyloides stercoralis genome assembly S_stercoralis_PV0001 ,scaffold SSTP_scaffold0000002	sp|Q92841|DDX17_HUMAN/5e-153/Probable ATP-dependent RNA helicase DDX17 OS=Homo sapiens GN=DDX17 PE=1 SV=2	cel:CELE_F58E10.3/0.0/ddx-17; DEAD boX helicase homolog; K12823 ATP-dependent RNA helicase DDX5/DBP2 [EC:3.6.4.13]	ECU08g1080/4e-111/---	PS00039/-/DEAD-box subfamily ATP-dependent helicases signature.	biological_process:GO:0007275//multicellular organism development;GO:0010501//RNA secondary structure unwinding;cellular_component:GO:0005739//mitochondrion;molecular_function:GO:0004004//ATP-dependent RNA helicase activity;GO:0000166//nucleotide binding;
Unigene9605_All	Unigene9605_All	350.77	329.96	122.34	78.82	gi|685830739|emb|CEF65660.1|/4.21751e-42/FACT complex subunit SSRP1 [Strongyloides ratti]	gi|689542247|emb|LL999049.1|/0.0/Strongyloides stercoralis genome assembly S_stercoralis_PV0001 ,scaffold SSTP_scaffold0000002	sp|O01683|SSP1B_CAEEL/1e-20/FACT complex subunit ssrp1-B OS=Caenorhabditis elegans GN=hmg-3 PE=3 SV=1	gja:107111157/7e-20/SSRP1; structure specific recognition protein 1; K09272 structure-specific recognition protein 1	YPR052c/1e-14/---	SM00398/4.1E-23/high mobility group	NA
Unigene2151_All	Unigene2151_All	348.92	347.24	112.28	131.49	gi|685832760|emb|CEF67681.1|/7.39416e-78/Craniofacial development protein 1 [Strongyloides ratti]	gi|689542284|emb|LL999086.1|/0.0/Strongyloides stercoralis genome assembly S_stercoralis_PV0001 ,scaffold SSTP_contig0000025	sp|P39698|RS19S_ASCSU/2e-46/40S ribosomal protein S19S OS=Ascaris suum GN=RPS19S PE=2 SV=1	bmy:Bm1_18840/6e-46/40S ribosomal protein S19S; K02966 small subunit ribosomal protein S19e	SPBC21C3.13/1e-32/---	PF07572/2.4E-18/Bucentaur or craniofacial development	biological_process:GO:0006412//translation;cellular_component:GO:0005840//ribosome;molecular_function:GO:0003735//structural constituent of ribosome;
CL20.Contig4_All	CL20.Contig4_All	348.55	330.84	191.6	175.53	gi|685828448|emb|CEF63370.1|/0/Heat shock cognate 71 kDa protein [Strongyloides ratti]	gi|689542250|emb|LL999052.1|/0.0/Strongyloides stercoralis genome assembly S_stercoralis_PV0001 ,scaffold SSTP_contig0000003	sp|P19208|HSP7C_CAEBR/0.0/Heat shock 70 kDa protein C OS=Caenorhabditis briggsae GN=hsp-3 PE=3 SV=2	cbr:CBG14829/0.0/Cbr-hsp-3; C. briggsae CBR-HSP-3 protein; K09490 heat shock 70kDa protein 5	SPAC22A12.15c/0.0/---	PTHR19375:SF157/0.0/--	NA
Unigene9587_All	Unigene9587_All	348.05	354.7	279.72	185.72	gi|685832207|emb|CEF67128.1|/0/Vacuolar protein sorting-associated protein 53 homolog [Strongyloides ratti]	gi|689542246|emb|LL999048.1|/0.0/Strongyloides stercoralis genome assembly S_stercoralis_PV0001 ,scaffold SSTP_scaffold0000001	sp|P47209|TCPE_CAEEL/0.0/T-complex protein 1 subunit epsilon OS=Caenorhabditis elegans GN=cct-5 PE=1 SV=1	cel:CELE_C07G2.3/0.0/cct-5; T-complex protein 1 subunit epsilon; K09497 T-complex protein 1 subunit epsilon	SPAC1420.02c/0.0/---	PS00750/-/Chaperonins TCP-1 signature 1.	biological_process:GO:0006457//protein folding;GO:0009792//embryo development ending in birth or egg hatching;GO:0006915//apoptotic process;GO:0006898//receptor-mediated endocytosis;GO:0040011//locomotion;GO:0040035//hermaphrodite genitalia development;GO:0002119//nematode larval development;cellular_component:GO:0005832//chaperonin-containing T-complex;molecular_function:GO:0005524//ATP binding;…
Unigene272_All	Unigene272_All	342.89	359.42	278.11	557.47	gi|693011517|emb|CEF65800.2|/7.97362e-106/Hypothetical protein SRAE_2000047600 [Strongyloides ratti]	gi|689542284|emb|LL999086.1|/0.0/Strongyloides stercoralis genome assembly S_stercoralis_PV0001 ,scaffold SSTP_contig0000025	NA	NA	NA	PTHR34401:SF3/8.8E-77/--	NA
Unigene9067_All	Unigene9067_All	342.83	348.88	425.6	520.56	gi|560126647|emb|CDJ88725.1|/2.4904e-121/Cytochrome c1 domain containing protein [Haemonchus contortus]	gi|689542285|emb|LL999087.1|/0.0/Strongyloides stercoralis genome assembly S_stercoralis_PV0001 ,scaffold SSTP_scaffold0000015	sp|Q9D0M3|CY1_MOUSE/3e-74/Cytochrome c1, heme protein, mitochondrial OS=Mus musculus GN=Cyc1 PE=1 SV=1	cel:CELE_C54G4.8/8e-116/cyc-1; CYtochrome C; K00413 ubiquinol-cytochrome c reductase cytochrome c1 subunit	YOR065w/1e-67/---	PTHR10266/1.7E-148/--	NA
CL665.Contig1_All	CL665.Contig1_All	342.56	339.18	11.65	8.67	gi|685830699|emb|CEF65620.1|/4.45467e-150/Cyclin-dependent kinase 1 [Strongyloides ratti]	gi|689542247|emb|LL999049.1|/0.0/Strongyloides stercoralis genome assembly S_stercoralis_PV0001 ,scaffold SSTP_scaffold0000002	sp|P51958|CDK1_CARAU/2e-111/Cyclin-dependent kinase 1 OS=Carassius auratus GN=cdk1 PE=2 SV=1	lcm:102364653/8e-113/CDK1; cyclin dependent kinase 1; K02087 cyclin-dependent kinase 1 [EC:2.7.11.22 2.7.11.23]	ECU02g1450/7e-43/---	PS00107/-/Protein kinases ATP-binding region signature.	biological_process:GO:0016310//phosphorylation;molecular_function:GO:0000166//nucleotide binding;GO:0004672//protein kinase activity;
Unigene6424_All	Unigene6424_All	341.5	386.28	463.97	578.23	gi|685829013|emb|CEF63935.1|/1.23531e-29/Cytochrome c oxidase subunit 6C family-containing protein [Strongyloides ratti]	gi|689542296|emb|LL999098.1|/0.0/Strongyloides stercoralis genome assembly S_stercoralis_PV0001 ,scaffold SSTP_contig0000035	NA	cel:CELE_F29C4.2/4e-22/F29C4.2; Uncharacterized protein; K02268 cytochrome c oxidase subunit 6c	NA	PD015032/5.0E-4/MEMBRANE C CYTOCHROME OXIDASE VIC POLYPEPTIDE TRANSMEMBRANE OXIDOREDUCTASE INNER MITOCHONDRION	biological_process:GO:0000003//reproduction;GO:0007275//multicellular organism development;cellular_component:GO:0016020//membrane;
Unigene1281_All	Unigene1281_All	340.78	354.81	287.95	329.69	gi|685824762|emb|CEF59816.1|/6.42261e-62/Gamma-aminobutyric acid receptor-associated protein [Strongyloides ratti]	gi|689542255|emb|LL999057.1|/0.0/Strongyloides stercoralis genome assembly S_stercoralis_PV0001 ,scaffold SSTP_contig0000007	sp|Q09490|LGG1_CAEEL/5e-54/Protein lgg-1 OS=Caenorhabditis elegans GN=lgg-1 PE=1 SV=1	cbr:CBG02633/1e-53/Cbr-lgg-1; C. briggsae CBR-LGG-1 protein; K08341 GABA(A) receptor-associated protein	NA	PTHR10969/1.3E-83/--	biological_process:GO:0006995//cellular response to nitrogen starvation;GO:0000045//autophagosome assembly;GO:0000422//mitophagy;cellular_component:GO:0005829//cytosol;GO:0000421//autophagosome membrane;
Unigene5670_All	Unigene5670_All	339.97	333.41	78.69	91.03	gi|685826169|emb|CEF61213.1|/4.88817e-170/26S proteasome non-ATPase regulatory subunit 14 [Strongyloides ratti]	gi|689542250|emb|LL999052.1|/0.0/Strongyloides stercoralis genome assembly S_stercoralis_PV0001 ,scaffold SSTP_contig0000003	sp|O76577|PSDE_CAEEL/1e-137/26S proteasome non-ATPase regulatory subunit 14 OS=Caenorhabditis elegans GN=rpn-11 PE=1 SV=1	loa:LOAG_06303/1e-145/26S proteasome regulatory subunit rpn11; K03030 26S proteasome regulatory subunit N11	SPAC31G5.13/1e-110/---	PTHR10410/1.4E-198/--	cellular_component:GO:0000502//proteasome complex;
Unigene5279_All	Unigene5279_All	339.71	350.02	329.32	225.55	gi|685828941|emb|CEF63863.1|/8.31567e-121/Akirin [Strongyloides ratti]	gi|689542278|emb|LL999080.1|/0.0/Strongyloides stercoralis genome assembly S_stercoralis_PV0001 ,scaffold SSTP_contig0000020	sp|Q25C79|AKIR2_RAT/9e-10/Akirin-2 OS=Rattus norvegicus GN=Akirin2 PE=1 SV=1	NA	NA	PTHR13293/1.9E-43/--	NA
Unigene7354_All	Unigene7354_All	338.53	342.51	180.89	149.1	gi|685830982|emb|CEF65903.1|/1.98712e-49/Cleavage stimulation factor 64 kilodalton subunit [Strongyloides ratti]	gi|689542247|emb|LL999049.1|/0.0/Strongyloides stercoralis genome assembly S_stercoralis_PV0001 ,scaffold SSTP_scaffold0000002	sp|Q8C7E9|CSTFT_MOUSE/2e-19/Cleavage stimulation factor subunit 2 tau variant OS=Mus musculus GN=Cstf2t PE=1 SV=2	crg:105331297/1e-18/cleavage stimulation factor subunit 2-like; K14407 cleavage stimulation factor subunit 2	jhp0766/2e-15/---	PTHR23139/2.9E-41/--	NA
CL823.Contig1_All	CL823.Contig1_All	338.12	369.38	202.71	217.15	gi|685833422|emb|CEF68343.1|/0/Helicase, C-terminal domain and DNA/RNA helicase, DEAD/DEAH box type, N-terminal domain and Helicase, superfamily 1/2, ATP-binding domain and P-loop containing nucleoside triphosphate hydrolase domain-containing protein [Strongyloides ratti]	gi|689542247|emb|LL999049.1|/0.0/Strongyloides stercoralis genome assembly S_stercoralis_PV0001 ,scaffold SSTP_scaffold0000002	sp|Q09475|YP93_CAEEL/0.0/Uncharacterized helicase C28H8.3 OS=Caenorhabditis elegans GN=C28H8.3 PE=3 SV=2	bmy:Bm1_15640/0.0/DEAD/DEAH box helicase family protein; K20103 ATP-dependent RNA helicase DDX60 [EC:3.6.4.13]	SPAC694.02/3e-96/---	SM00487/3.7E-20/DEAD-like helicases superfamily	NA
Unigene9358_All	Unigene9358_All	337.32	307.17	209.32	180.54	gi|685827379|emb|CEF62301.1|/1.35676e-113/Hypothetical protein SRAE_1000057400 [Strongyloides ratti]	gi|689542317|emb|LL999119.1|/0.0/Strongyloides stercoralis genome assembly S_stercoralis_PV0001 ,scaffold SSTP_contig0000053	NA	NA	NA	NA	NA
Unigene9540_All	Unigene9540_All	337.1	325.55	7.84	10.94	gi|685825927|emb|CEF60972.1|/0/Putative phospholipase B-like 2 [Strongyloides ratti]	gi|689542265|emb|LL999067.1|/0.0/Strongyloides stercoralis genome assembly S_stercoralis_PV0001 ,scaffold SSTP_contig0000014	sp|Q55BJ6|PLBLB_DICDI/2e-70/Phospholipase B-like protein B OS=Dictyostelium discoideum GN=plbB PE=3 SV=1	NA	NA	PF04916/4.5E-176/Phospholipase B	NA
Unigene8059_All	Unigene8059_All	335.13	297.11	114.66	121.8	gi|685830777|emb|CEF65698.1|/0/A-kinase anchor protein 10, mitochondrial [Strongyloides ratti]	gi|689542260|emb|LL999062.1|/0.0/Strongyloides stercoralis genome assembly S_stercoralis_PV0001 ,scaffold SSTP_contig0000011	sp|P39963|CCNB3_CHICK/6e-65/G2/mitotic-specific cyclin-B3 OS=Gallus gallus GN=CCNB3 PE=2 SV=1	ame:413667/4e-69/CycB3; G2/mitotic-specific cyclin-B3; K05868 cyclin B	YDL155w/5e-32/---	PF00615/1.0E-10/Regulator of G protein signaling domain	NA
CL270.Contig1_All	CL270.Contig1_All	334.44	310.01	156.38	86.6	gi|734547732|gb|KHN75998.1|/3.8678e-67/Translationally-controlled tumor -like protein [Toxocara canis]	gi|689542327|emb|LL999129.1|/0.0/Strongyloides stercoralis genome assembly S_stercoralis_PV0001 ,scaffold SSTP_contig0000062	sp|Q93573|TCTP_CAEEL/9e-68/Translationally-controlled tumor protein homolog OS=Caenorhabditis elegans GN=tct-1 PE=1 SV=1	tsp:Tsp_05901/4e-30/translationally-controlled tumor protein-like protein; K20301 trafficking protein particle complex subunit 2	NA	PTHR11991/3.8E-41/--	biological_process:GO:0000003//reproduction;GO:0006898//receptor-mediated endocytosis;GO:0040011//locomotion;GO:0040007//growth;GO:0002119//nematode larval development;GO:0009792//embryo development ending in birth or egg hatching;cellular_component:GO:0005783//endoplasmic reticulum;
Unigene8507_All	Unigene8507_All	329.67	315.39	290.66	173.09	gi|685827974|emb|CEF62896.1|/7.65972e-67/Heat shock protein 83 [Strongyloides ratti]	gi|689542267|emb|LL999069.1|/0.0/Strongyloides stercoralis genome assembly S_stercoralis_PV0001 ,scaffold SSTP_contig0000015	sp|O61998|HSP90_BRUPA/1e-51/Heat shock protein 90 OS=Brugia pahangi GN=HSP90 PE=2 SV=2	cbr:CBG04560/3e-50/Cbr-daf-21; C. briggsae CBR-DAF-21 protein; K04079 molecular chaperone HtpG	SPAC926.04c/3e-34/---	PTHR11528/9.0E-74/--	NA
CL587.Contig2_All	CL587.Contig2_All	328.85	331.18	178.31	168	gi|685834256|emb|CEF69177.1|/1.70366e-84/Reticulon-2 [Strongyloides ratti]	gi|689542249|emb|LL999051.1|/0.0/Strongyloides stercoralis genome assembly S_stercoralis_PV0001 ,scaffold SSTP_contig0000002	sp|Q5IS59|RTN1_PANTR/5e-32/Reticulon-1 OS=Pan troglodytes GN=RTN1 PE=2 SV=1	sko:100313718/6e-36/reticulon-like protein; K20721 reticulon-1	NA	PTHR10994/4.6E-45/--	NA
Unigene4252_All	Unigene4252_All	327.54	336.97	427.08	445.32	gi|685828383|emb|CEF63305.1|/4.69291e-61/Hypothetical protein SRAE_1000156800 [Strongyloides ratti]	gi|689542251|emb|LL999053.1|/0.0/Strongyloides stercoralis genome assembly S_stercoralis_PV0001 ,scaffold SSTP_scaffold0000003	NA	NA	NA	NA	cellular_component:GO:0016021//integral component of membrane;
Unigene5689_All	Unigene5689_All	326.66	272.06	62.15	138.68	gi|685834906|emb|CEF69827.1|/9.78788e-55/Saposin B domain and Saposin-like domain-containing protein [Strongyloides ratti]	gi|689542299|emb|LL999101.1|/0.0/Strongyloides stercoralis genome assembly S_stercoralis_PV0001 ,scaffold SSTP_contig0000038	NA	NA	NA	SM00741/0.0039/Saposin (B) Domains	biological_process:GO:0045087//innate immune response;
CL1435.Contig1_All	CL1435.Contig1_All	326.3	319.54	174.58	193.34	gi|685833726|emb|CEF68647.1|/0/6-phosphofructo-2-kinase [Strongyloides ratti]	gi|689542249|emb|LL999051.1|/0.0/Strongyloides stercoralis genome assembly S_stercoralis_PV0001 ,scaffold SSTP_contig0000002	sp|Q21122|F26_CAEEL/7e-164/Probable 6-phosphofructo-2-kinase/fructose-2,6-bisphosphatase OS=Caenorhabditis elegans GN=K02B2.1 PE=3 SV=2	crg:105345856/7e-141/6-phosphofructo-2-kinase/fructose-2,6-bisphosphatase-like; K19028 6-phosphofructo-2-kinase / fructose-2,6-biphosphatase 1 [EC:2.7.1.105 3.1.3.46]	YJL155c_2/6e-59/---	PF00300/2.2E-41/Histidine phosphatase superfamily (branch 1)	biological_process:GO:0046835//carbohydrate phosphorylation;GO:0006003//fructose 2,6-bisphosphate metabolic process;GO:0006000//fructose metabolic process;molecular_function:GO:0005524//ATP binding;GO:0005515//protein binding;GO:0003873//6-phosphofructo-2-kinase activity;
CL1309.Contig2_All	CL1309.Contig2_All	324.61	325.76	1054.65	1448.79	gi|685827898|emb|CEF62820.1|/7.0023e-57/tRNA (guanine-N(7)-)-methyltransferase [Strongyloides ratti]	gi|689542268|emb|LL999070.1|/0.0/Strongyloides stercoralis genome assembly S_stercoralis_PV0001 ,scaffold SSTP_scaffold0000008	sp|P19974|CYC21_CAEEL/3e-49/Cytochrome c 2.1 OS=Caenorhabditis elegans GN=cyc-2.1 PE=1 SV=2	cel:CELE_E04A4.7/2e-48/cyc-2.1; Cytochrome c 2.1; K08738 cytochrome c	YEL039c/8e-27/---	PF00034/1.5E-8/Cytochrome c	NA
Unigene2459_All	Unigene2459_All	323.63	318.12	450.99	505.97	gi|17557712|ref|NP_505829.1|/5.77354e-58/ATP synthase subunit [Caenorhabditis elegans] &gt;gi|3874042|emb|CAA99772.1| ATP synthase subunit [Caenorhabditis elegans]	gi|689542254|emb|LL999056.1|/0.0/Strongyloides stercoralis genome assembly S_stercoralis_PV0001 ,scaffold SSTP_contig0000006	NA	cel:CELE_C06H2.1/8e-59/atp-5; ATP synthase subunit; K02138 F-type H+-transporting ATPase subunit d	NA	PF05873/6.8E-18/ATP synthase D chain, mitochondrial (ATP5H)	biological_process:GO:0000003//reproduction;GO:0007275//multicellular organism development;
CL621.Contig4_All	CL621.Contig4_All	319.33	299.13	8.47	6.62	gi|685827801|emb|CEF62723.1|/0/Bloom syndrome protein [Strongyloides ratti]	gi|689542300|emb|LL999102.1|/0.0/Strongyloides stercoralis genome assembly S_stercoralis_PV0001 ,scaffold SSTP_contig0000039	sp|P54132|BLM_HUMAN/2e-114/Bloom syndrome protein OS=Homo sapiens GN=BLM PE=1 SV=1	rno:308755/8e-116/Blm; Bloom syndrome RecQ like helicase; K10901 bloom syndrome protein [EC:3.6.4.12]	ECU07g1130/1e-102/---	SM00490/1.7E-24/helicase superfamily c-terminal domain	NA
Unigene1506_All	Unigene1506_All	318.56	320.85	485.24	519.29	gi|17564542|ref|NP_503386.1|/7.14748e-78/Calmodulin [Caenorhabditis elegans] &gt;gi|268555780|ref|XP_002635879.1| C. briggsae CBR-CMD-1 protein [Caenorhabditis briggsae] &gt;gi|308488338|ref|XP_003106363.1| CRE-CMD-1 protein [Caenorhabditis remanei] &gt;gi|55976211|sp|O16305.3|CALM_CAEEL RecName: Full=Calmodulin; Short=CaM &gt;gi|29726960|pdb|1OOJ|A Chain A, Structural Genomics Of Caenorhabditis …	gi|689542295|emb|LL999097.1|/0.0/Strongyloides stercoralis genome assembly S_stercoralis_PV0001 ,scaffold SSTP_contig0000034	sp|O16305|CALM_CAEEL/7e-80/Calmodulin OS=Caenorhabditis elegans GN=cmd-1 PE=1 SV=3	cbr:CBG01097/1e-78/Cbr-cmd-1; C. briggsae CBR-CMD-1 protein; K02183 calmodulin	SPAC3A12.14/1e-59/---	PS00018/-/EF-hand calcium-binding domain.	biological_process:GO:0016310//phosphorylation;GO:0016477//cell migration;GO:0051296//establishment of meiotic spindle orientation;GO:0043277//apoptotic cell clearance;GO:0009792//embryo development ending in birth or egg hatching;GO:0006898//receptor-mediated endocytosis;GO:0032880//regulation of protein localization;GO:0051726//regulation of cell cycle;GO:0042981//regulation of apoptotic proces…
Unigene4464_All	Unigene4464_All	316.53	323.66	67.63	213.09	gi|685827109|emb|CEF62031.1|/1.1962e-73/Transthyretin-like family-containing protein [Strongyloides ratti]	gi|689542352|emb|LL999154.1|/0.0/Strongyloides stercoralis genome assembly S_stercoralis_PV0001 ,scaffold SSTP_scaffold0000024	sp|Q22285|TTR46_CAEEL/4e-47/Transthyretin-like protein 46 OS=Caenorhabditis elegans GN=ttr-46 PE=3 SV=1	NA	NA	PF01060/2.5E-26/Transthyretin-like family	cellular_component:GO:0005615//extracellular space;
Unigene4301_All	Unigene4301_All	316.38	430.41	465.62	598.94	gi|685835977|emb|CEF70897.1|/2.60553e-101/AT09395p [Strongyloides ratti]	gi|689542253|emb|LL999055.1|/0.0/Strongyloides stercoralis genome assembly S_stercoralis_PV0001 ,scaffold SSTP_contig0000005	sp|P19626|MLR2_CAEEL/8e-79/Myosin regulatory light chain 2 OS=Caenorhabditis elegans GN=mlc-2 PE=1 SV=1	cbr:CBG01859/3e-78/Cbr-mlc-1; C. briggsae CBR-MLC-1 protein; K12757 myosin regulatory light chain 12	SPAC3A12.14/5e-18/---	PS50222/11.612/EF-hand calcium-binding domain profile.	NA
Unigene1073_All	Unigene1073_All	316.23	325.06	152.03	163.92	gi|685831400|emb|CEF66321.1|/7.51908e-80/V-type proton ATPase 16 kDa proteolipid subunit [Strongyloides ratti]	gi|689542247|emb|LL999049.1|/0.0/Strongyloides stercoralis genome assembly S_stercoralis_PV0001 ,scaffold SSTP_scaffold0000002	sp|Q612A5|VATL2_CAEBR/1e-78/V-type proton ATPase 16 kDa proteolipid subunit 2/3 OS=Caenorhabditis briggsae GN=vha-2 PE=3 SV=1	cbr:CBG16825/2e-77/Cbr-vha-3; C. briggsae CBR-VHA-3 protein; K02155 V-type H+-transporting ATPase 16kDa proteolipid subunit	YEL027w/1e-48/---	PTHR10263/2.7E-109/--	biological_process:GO:0015991//ATP hydrolysis coupled proton transport;GO:0007042//lysosomal lumen acidification;cellular_component:GO:0000220//vacuolar proton-transporting V-type ATPase, V0 domain;GO:0016021//integral component of membrane;molecular_function:GO:0046961//proton-transporting ATPase activity, rotational mechanism;
Unigene480_All	Unigene480_All	315.18	305.55	536.77	586.71	gi|685833869|emb|CEF68790.1|/0/Medium-chain specific acyl-CoA dehydrogenase, mitochondrial [Strongyloides ratti]	gi|689542246|emb|LL999048.1|/0.0/Strongyloides stercoralis genome assembly S_stercoralis_PV0001 ,scaffold SSTP_scaffold0000001	sp|Q22347|ACADM_CAEEL/2e-149/Probable medium-chain specific acyl-CoA dehydrogenase 10, mitochondrial OS=Caenorhabditis elegans GN=acdh-10 PE=2 SV=1	cel:CELE_T25G12.5/2e-153/acdh-7; Acyl CoA DeHydrogenase; K00249 acyl-CoA dehydrogenase [EC:1.3.8.7]	DR1318/1e-92/---	PTHR10909/1.8E-215/--	biological_process:GO:0033539//fatty acid beta-oxidation using acyl-CoA dehydrogenase;GO:0055088//lipid homeostasis;cellular_component:GO:0005777//peroxisome;GO:0005739//mitochondrion;molecular_function:GO:0009055//electron carrier activity;GO:0052890//oxidoreductase activity, acting on the CH-CH group of donors, with a flavin as acceptor;GO:0050660//flavin adenine dinucleotide binding;GO:0000062…
Unigene2113_All	Unigene2113_All	313.23	327.28	162.19	152.75	gi|685830990|emb|CEF65911.1|/9.45969e-127/Glucosidase 2 subunit beta [Strongyloides ratti]	gi|689542247|emb|LL999049.1|/0.0/Strongyloides stercoralis genome assembly S_stercoralis_PV0001 ,scaffold SSTP_scaffold0000002	sp|P14314|GLU2B_HUMAN/7e-98/Glucosidase 2 subunit beta OS=Homo sapiens GN=PRKCSH PE=1 SV=2	acs:100552971/3e-103/prkcsh; protein kinase C substrate 80K-H; K08288 protein kinase C substrate 80K-H	YPR080w/2e-20/---	PF13015/8.7E-26/Glucosidase II beta subunit-like protein	NA
Unigene8077_All	Unigene8077_All	312.34	338.27	171.9	205.24	gi|685832157|emb|CEF67078.1|/2.11344e-169/Etoposide-induced protein 2.4 homolog [Strongyloides ratti]	gi|689542246|emb|LL999048.1|/0.0/Strongyloides stercoralis genome assembly S_stercoralis_PV0001 ,scaffold SSTP_scaffold0000001	sp|P49181|RL36_CAEEL/9e-31/60S ribosomal protein L36 OS=Caenorhabditis elegans GN=rpl-36 PE=1 SV=3	cel:CELE_F37C12.3/4e-34/F37C12.3; Acyl carrier protein; K03955 NADH dehydrogenase (ubiquinone) 1 alpha/beta subcomplex 1	SPCC970.05/1e-18/---	PF07264/1.3E-13/Etoposide-induced protein 2.4 (EI24)	NA
Unigene9429_All	Unigene9429_All	312.16	275.75	125.07	246.99	gi|685833941|emb|CEF68862.1|/7.32627e-41/Cytosolic fatty-acid binding domain and Calycin-like domain and Calycin domain-containing protein [Strongyloides ratti]	gi|689542246|emb|LL999048.1|/0.0/Strongyloides stercoralis genome assembly S_stercoralis_PV0001 ,scaffold SSTP_scaffold0000001	sp|P55776|FABH_ASCSU/2e-39/Fatty acid-binding protein homolog OS=Ascaris suum PE=2 SV=1	NA	NA	PTHR22725/3.1E-25/--	NA
Unigene248_All	Unigene248_All	311.49	285.25	209.31	154.92	gi|685833003|emb|CEF67924.1|/0/Importin subunit alpha [Strongyloides ratti]	gi|689542298|emb|LL999100.1|/0.0/Strongyloides stercoralis genome assembly S_stercoralis_PV0001 ,scaffold SSTP_contig0000037	sp|P91276|IMA2_CAEEL/5e-126/Importin subunit alpha-2 OS=Caenorhabditis elegans GN=ima-2 PE=1 SV=1	crg:105330652/1e-99/importin subunit alpha-5-like; K15043 importin subunit alpha-2	SPBC1604.08c/1e-86/---	PF00514/1.2E-5/Armadillo/beta-catenin-like repeat	biological_process:GO:0006810//transport;
Unigene2339_All	Unigene2339_All	308.89	323.14	439.33	498.62	gi|685831288|emb|CEF66209.1|/7.72295e-52/Cytochrome c oxidase subunit 5A, mitochondrial [Strongyloides ratti]	gi|689542302|emb|LL999104.1|/0.0/Strongyloides stercoralis genome assembly S_stercoralis_PV0001 ,scaffold SSTP_contig0000041	sp|P55954|COX5A_CAEEL/4e-39/Cytochrome c oxidase subunit 5A, mitochondrial OS=Caenorhabditis elegans GN=cco-2 PE=1 SV=2	cel:CELE_Y37D8A.14/6e-38/cco-2; Cytochrome c oxidase subunit 5A, mitochondrial; K02264 cytochrome c oxidase subunit 5a	NA	PF02284/3.1E-31/Cytochrome c oxidase subunit Va	NA
CL1761.Contig3_All	CL1761.Contig3_All	308.03	244.88	51.64	163.27	gi|685825997|emb|CEF61042.1|/1.9133e-177/Lipase, class 3 family-containing protein [Strongyloides ratti]	gi|689542247|emb|LL999049.1|/0.0/Strongyloides stercoralis genome assembly S_stercoralis_PV0001 ,scaffold SSTP_scaffold0000002	sp|Q9XTR8|LIP1_CAEEL/2e-34/Lipase ZK262.3 OS=Caenorhabditis elegans GN=ZK262.3 PE=1 SV=1	NA	sll0482/2e-06/---	PF01764/3.7E-33/Lipase (class 3)	NA
Unigene7624_All	Unigene7624_All	307.93	303.28	321.48	352.41	gi|685826027|emb|CEF61072.1|/0/NADH dehydrogenase [ubiquinone] iron-sulfur protein 2, mitochondrial [Strongyloides ratti]	gi|689542247|emb|LL999049.1|/0.0/Strongyloides stercoralis genome assembly S_stercoralis_PV0001 ,scaffold SSTP_scaffold0000002	sp|Q93873|NDUS2_CAEEL/0.0/Probable NADH dehydrogenase [ubiquinone] iron-sulfur protein 2, mitochondrial OS=Caenorhabditis elegans GN=gas-1 PE=3 SV=2	cbr:CBG07730/0.0/Cbr-gas-1; C. briggsae CBR-GAS-1 protein; K03935 NADH dehydrogenase (ubiquinone) Fe-S protein 2 [EC:1.6.5.3 1.6.99.3]	RP354/1e-147/---	PTHR11993:SF24/0.0/--	biological_process:GO:0055114//oxidation-reduction process;molecular_function:GO:0016651//oxidoreductase activity, acting on NAD(P)H;GO:0048038//quinone binding;GO:0051287//NAD binding;
Unigene339_All	Unigene339_All	307.57	309.47	484.75	513.1	gi|685827687|emb|CEF62609.1|/1.72191e-76/ATP synthase subunit delta, mitochondrial [Strongyloides ratti]	gi|689542330|emb|LL999132.1|/0.0/Strongyloides stercoralis genome assembly S_stercoralis_PV0001 ,scaffold SSTP_contig0000065	sp|Q09544|ATPD_CAEEL/4e-48/ATP synthase subunit delta, mitochondrial OS=Caenorhabditis elegans GN=F58F12.1 PE=1 SV=1	cel:CELE_F58F12.1/6e-47/F58F12.1; ATP synthase subunit delta, mitochondrial; K02134 F-type H+-transporting ATPase subunit delta	SPBC13E7.04/3e-16/---	PTHR13822/3.9E-48/--	biological_process:GO:0015986//ATP synthesis coupled proton transport;GO:0007275//multicellular organism development;cellular_component:GO:0000275//mitochondrial proton-transporting ATP synthase complex, catalytic core F(1);molecular_function:GO:0046933//proton-transporting ATP synthase activity, rotational mechanism;
Unigene1256_All	Unigene1256_All	307.02	302.68	283.44	171.14	gi|685830809|emb|CEF65730.1|/0/UBA-like domain-containing protein [Strongyloides ratti]	gi|689542246|emb|LL999048.1|/0.0/Strongyloides stercoralis genome assembly S_stercoralis_PV0001 ,scaffold SSTP_scaffold0000001	sp|Q54R73|Y5465_DICDI/3e-18/Uncharacterized protein DDB_G0283357 OS=Dictyostelium discoideum GN=DDB_G0283357 PE=4 SV=1	cel:CELE_K05C4.7/4e-27/K05C4.7; Armadillo repeat-containing protein 1; K17306 armadillo repeat-containing protein 1	NA	NA	NA
CL870.Contig2_All	CL870.Contig2_All	306.85	286.16	2.68	1.44	gi|685824675|emb|CEF59729.1|/1.30671e-96/Phosphate-regulating neutral endopeptidase [Strongyloides ratti]	gi|689542300|emb|LL999102.1|/0.0/Strongyloides stercoralis genome assembly S_stercoralis_PV0001 ,scaffold SSTP_contig0000039	sp|Q18673|NEPL1_CAEEL/4e-46/Neprilysin-1 OS=Caenorhabditis elegans GN=nep-1 PE=1 SV=3	cfo:105253023/5e-45/neprilysin-2-like; K08635 membrane metallo-endopeptidase-like 1	SPy2095/1e-24/---	PF01431/2.4E-56/Peptidase family M13	NA
Unigene2614_All	Unigene2614_All	306.82	316.4	447.5	492.01	gi|685832008|emb|CEF66929.1|/0/Cytochrome b-c1 complex subunit 1, mitochondrial [Strongyloides ratti]	gi|689542246|emb|LL999048.1|/0.0/Strongyloides stercoralis genome assembly S_stercoralis_PV0001 ,scaffold SSTP_scaffold0000001	sp|P98080|UCR1_CAEEL/3e-130/Cytochrome b-c1 complex subunit 1, mitochondrial OS=Caenorhabditis elegans GN=ucr-1 PE=3 SV=2	loa:LOAG_09947/1e-119/bc1 complex core subunit 1; K17732 mitochondrial-processing peptidase subunit beta [EC:3.4.24.64]	SPBP23A10.15c/4e-78/---	PF00675/3.2E-46/Insulinase (Peptidase family M16)	NA
CL1504.Contig3_All	CL1504.Contig3_All	306.45	285.97	346.93	229.83	gi|685827047|emb|CEF61969.1|/0/Protein disulfide-isomerase A6 [Strongyloides ratti]	gi|689542286|emb|LL999088.1|/0.0/Strongyloides stercoralis genome assembly S_stercoralis_PV0001 ,scaffold SSTP_contig0000026	sp|Q11067|PDIA6_CAEEL/3e-167/Probable protein disulfide-isomerase A6 OS=Caenorhabditis elegans GN=tag-320 PE=3 SV=1	cbr:CBG10962/4e-166/Cbr-tag-320; C. briggsae CBR-TAG-320 protein; K09584 protein disulfide-isomerase A6 [EC:5.3.4.1]	SPAC17H9.14c/5e-29/---	PF00085/5.0E-29/Thioredoxin	biological_process:GO:0045454//cell redox homeostasis;cellular_component:GO:0005623//cell;molecular_function:GO:0016853//isomerase activity;
CL922.Contig4_All	CL922.Contig4_All	304.73	329.02	267.06	205.16	gi|584596240|gb|AHJ11165.1|/2.10688e-134/14-3-3 zeta [Strongyloides ratti]	gi|831357626|emb|LN715176.1|/0.0/Strongyloides stercoralis partial mRNA for 14-3-3	sp|Q20655|14332_CAEEL/7e-107/14-3-3-like protein 2 OS=Caenorhabditis elegans GN=ftt-2 PE=1 SV=1	tsp:Tsp_02608/1e-107/14-3-3 protein zeta; K16197 14-3-3 protein beta/theta/zeta	YDR099w/2e-84/---	PF00244/1.8E-108/14-3-3 protein	NA
Unigene5715_All	Unigene5715_All	304.59	297.11	386.74	389.51	gi|685833139|emb|CEF68060.1|/9.48264e-170/Electron transfer flavoprotein subunit alpha, mitochondrial [Strongyloides ratti]	gi|689542306|emb|LL999108.1|/0.0/Strongyloides stercoralis genome assembly S_stercoralis_PV0001 ,scaffold SSTP_contig0000045	sp|Q93615|ETFA_CAEEL/3e-112/Probable electron transfer flavoprotein subunit alpha, mitochondrial OS=Caenorhabditis elegans GN=F27D4.1 PE=3 SV=2	cel:CELE_F27D4.1/4e-111/F27D4.1; Probable electron transfer flavoprotein subunit alpha, mitochondrial; K03522 electron transfer flavoprotein alpha subunit	PA2951/2e-93/---	PF01012/1.1E-40/Electron transfer flavoprotein domain	NA
CL189.Contig2_All	CL189.Contig2_All	303.89	293.15	64.76	77.54	gi|685829800|emb|CEF64722.1|/7.17571e-180/ApaG domain and Hemimethylated DNA-binding domain-containing protein [Strongyloides ratti]	gi|689542281|emb|LL999083.1|/0.0/Strongyloides stercoralis genome assembly S_stercoralis_PV0001 ,scaffold SSTP_contig0000022	sp|Q91VA6|PDIP2_MOUSE/6e-32/Polymerase delta-interacting protein 2 OS=Mus musculus GN=Poldip2 PE=2 SV=1	cel:CELE_ZK652.10/1e-41/tag-307; Uncharacterized protein; K17809 polymerase delta-interacting protein 2	NA	NA	NA
Unigene9760_All	Unigene9760_All	303.62	385.16	2.64	10.23	gi|685827388|emb|CEF62310.1|/3.54019e-63/Hypothetical protein SRAE_1000058300 [Strongyloides ratti]	gi|689542317|emb|LL999119.1|/0.0/Strongyloides stercoralis genome assembly S_stercoralis_PV0001 ,scaffold SSTP_contig0000053	sp|P34682|CUT2_CAEEL/4e-30/Cuticlin-2 OS=Caenorhabditis elegans GN=cut-2 PE=2 SV=1	cmy:102940957/7e-18/DIAPH1; diaphanous related formin 1; K05740 diaphanous 1	Rv1078/1e-12/---	NA	NA
Unigene5380_All	Unigene5380_All	303.19	336.95	321.35	334.15	gi|685827413|emb|CEF62335.1|/1.24629e-41/Histone H1.0 [Strongyloides ratti]	gi|689542308|emb|LL999110.1|/0.0/Strongyloides stercoralis genome assembly S_stercoralis_PV0001 ,scaffold SSTP_contig0000046	sp|P15870|H1D_STRPU/1e-23/Histone H1-delta OS=Strongylocentrotus purpuratus PE=3 SV=1	aqu:100635715/2e-24/histone H1-delta-like; K11275 histone H1/5	NA	PF00538/4.3E-26/linker histone H1 and H5 family	cellular_component:GO:0043229//intracellular organelle;
Unigene3653_All	Unigene3653_All	302.85	301.33	303.42	320.06	gi|685827804|emb|CEF62726.1|/1.14951e-148/Peptidase T1A, proteasome beta-subunit family and Proteasome, subunit alpha/beta family and Proteasome B-type subunit family and Proteasome beta subunit, C-terminal domain-containing protein [Strongyloides ratti]	gi|689542300|emb|LL999102.1|/0.0/Strongyloides stercoralis genome assembly S_stercoralis_PV0001 ,scaffold SSTP_contig0000039	sp|A1XQU1|PSB7_PIG/5e-57/Proteasome subunit beta type-7 OS=Sus scrofa GN=PSMB7 PE=2 SV=2	cbr:CBG07938/2e-105/Cbr-pbs-2; C. briggsae CBR-PBS-2 protein; K02739 20S proteasome subunit beta 2 [EC:3.4.25.1]	SPAC22D3.07/1e-55/---	PTHR11599:SF44/1.7E-100/--	biological_process:GO:0051603//proteolysis involved in cellular protein catabolic process;cellular_component:GO:0005634//nucleus;GO:0005737//cytoplasm;GO:0005839//proteasome core complex;molecular_function:GO:0004298//threonine-type endopeptidase activity;
Unigene1594_All	Unigene1594_All	300.83	302.79	792.86	729.96	gi|685834411|emb|CEF69332.1|/0/Succinate dehydrogenase [ubiquinone] flavoprotein subunit, mitochondrial [Strongyloides ratti]	gi|689542246|emb|LL999048.1|/0.0/Strongyloides stercoralis genome assembly S_stercoralis_PV0001 ,scaffold SSTP_scaffold0000001	sp|Q09508|SDHA_CAEEL/0.0/Succinate dehydrogenase [ubiquinone] flavoprotein subunit, mitochondrial OS=Caenorhabditis elegans GN=sdha-1 PE=1 SV=3	cbr:CBG22795/0.0/Cbr-sdha-1; C. briggsae CBR-SDHA-1 protein; K00234 succinate dehydrogenase (ubiquinone) flavoprotein subunit [EC:1.3.5.1]	SPAC1556.02c/0.0/---	PTHR11632:SF37/0.0/--	biological_process:GO:0006099//tricarboxylic acid cycle;GO:0022900//electron transport chain;GO:0010171//body morphogenesis;GO:0009792//embryo development ending in birth or egg hatching;cellular_component:GO:0005743//mitochondrial inner membrane;molecular_function:GO:0050660//flavin adenine dinucleotide binding;GO:0008177//succinate dehydrogenase (ubiquinone) activity;
Unigene9278_All	Unigene9278_All	299.42	279.89	117.61	89.48	gi|685830044|emb|CEF64966.1|/0/Fimbrin [Strongyloides ratti]	gi|689542251|emb|LL999053.1|/0.0/Strongyloides stercoralis genome assembly S_stercoralis_PV0001 ,scaffold SSTP_scaffold0000003	sp|P13797|PLST_HUMAN/2e-163/Plastin-3 OS=Homo sapiens GN=PLS3 PE=1 SV=4	bmy:Bm1_38330/0.0/L-plastin; K17276 plastin-2	YDR129c/5e-115/---	PS50021/16.378/Calponin homology domain profile.	molecular_function:GO:0003779//actin binding;GO:0005509//calcium ion binding;
CL258.Contig3_All	CL258.Contig3_All	298.89	321.85	102.61	176.86	gi|685831903|emb|CEF66824.1|/0/Adenosylhomocysteinase [Strongyloides ratti]	gi|689542246|emb|LL999048.1|/0.0/Strongyloides stercoralis genome assembly S_stercoralis_PV0001 ,scaffold SSTP_scaffold0000001	sp|P27604|SAHH_CAEEL/0.0/Adenosylhomocysteinase OS=Caenorhabditis elegans GN=ahcy-1 PE=1 SV=1	cel:CELE_K02F2.2/0.0/ahcy-1; Adenosylhomocysteinase; K01251 adenosylhomocysteinase [EC:3.3.1.1]	SPBC8D2.18c/0.0/---	PS00738/-/S-adenosyl-L-homocysteine hydrolase signature 1.	biological_process:GO:0019510//S-adenosylhomocysteine catabolic process;GO:0006730//one-carbon metabolic process;GO:0032940//secretion by cell;GO:0009792//embryo development ending in birth or egg hatching;GO:0033353//S-adenosylmethionine cycle;GO:0006898//receptor-mediated endocytosis;GO:0040011//locomotion;GO:0010171//body morphogenesis;GO:0002119//nematode larval development;cellular_component…
Unigene2409_All	Unigene2409_All	297.31	307.26	471.06	618.41	gi|685828039|emb|CEF62961.1|/2.36657e-64/Cytochrome b-c1 complex subunit 7 [Strongyloides ratti]	gi|689542258|emb|LL999060.1|/1e-122/Strongyloides stercoralis genome assembly S_stercoralis_PV0001 ,scaffold SSTP_scaffold0000004	sp|Q5RC24|QCR7_PONAB/1e-10/Cytochrome b-c1 complex subunit 7 OS=Pongo abelii GN=UQCRB PE=3 SV=3	cel:CELE_T02H6.11/2e-41/T02H6.11; Uncharacterized protein; K00417 ubiquinol-cytochrome c reductase subunit 7	NA	PTHR12022/3.0E-33/--	biological_process:GO:0006122//mitochondrial electron transport, ubiquinol to cytochrome c;cellular_component:GO:0005750//mitochondrial respiratory chain complex III;
Unigene1423_All	Unigene1423_All	296.41	321.28	3.61	1.57	NA	gi|689542248|emb|LL999050.1|/0.0/Strongyloides stercoralis genome assembly S_stercoralis_PV0001 ,scaffold SSTP_contig0000001	NA	NA	NA	NA	NA
Unigene10885_All	Unigene10885_All	294.51	239.98	25.77	140.5	gi|685825997|emb|CEF61042.1|/1.28735e-121/Lipase, class 3 family-containing protein [Strongyloides ratti]	gi|689542247|emb|LL999049.1|/0.0/Strongyloides stercoralis genome assembly S_stercoralis_PV0001 ,scaffold SSTP_scaffold0000002	sp|Q9XTR8|LIP1_CAEEL/3e-20/Lipase ZK262.3 OS=Caenorhabditis elegans GN=ZK262.3 PE=1 SV=1	NA	NA	PF01764/3.4E-26/Lipase (class 3)	NA
CL720.Contig4_All	CL720.Contig4_All	294.09	301.24	71.53	192.44	gi|685836722|emb|CEF71642.1|/5.39436e-81/Glutamate dehydrogenase, mitochondrial [Strongyloides ratti]	gi|689542253|emb|LL999055.1|/0.0/Strongyloides stercoralis genome assembly S_stercoralis_PV0001 ,scaffold SSTP_contig0000005	sp|P54385|DHE3_DROME/9e-57/Glutamate dehydrogenase, mitochondrial OS=Drosophila melanogaster GN=Gdh PE=1 SV=2	cel:CELE_ZK829.4/1e-66/gdh-1; Glutamate dehydrogenase; K00261 glutamate dehydrogenase (NAD(P)+) [EC:1.4.1.3]	TM1015/2e-12/---	PTHR11606/1.5E-89/--	biological_process:GO:0006520//cellular amino acid metabolic process;GO:0055114//oxidation-reduction process;molecular_function:GO:0016639//oxidoreductase activity, acting on the CH-NH2 group of donors, NAD or NADP as acceptor;
Unigene6609_All	Unigene6609_All	293.87	284.73	244.79	120.25	gi|685830369|emb|CEF65291.1|/0/T-complex protein 1 subunit beta [Strongyloides ratti]	gi|689542291|emb|LL999093.1|/0.0/Strongyloides stercoralis genome assembly S_stercoralis_PV0001 ,scaffold SSTP_contig0000031	sp|P47207|TCPB_CAEEL/0.0/T-complex protein 1 subunit beta OS=Caenorhabditis elegans GN=cct-2 PE=1 SV=2	cel:CELE_T21B10.7/0.0/cct-2; T-complex protein 1 subunit beta; K09494 T-complex protein 1 subunit beta	SPAC1D4.04/1e-169/---	PS00751/-/Chaperonins TCP-1 signature 2.	NA
Unigene10534_All	Unigene10534_All	292.69	273.94	33.37	25.74	gi|685833290|emb|CEF68211.1|/0/Alpha tubulin-like protein [Strongyloides ratti]	gi|689542247|emb|LL999049.1|/0.0/Strongyloides stercoralis genome assembly S_stercoralis_PV0001 ,scaffold SSTP_scaffold0000002	sp|P91910|TBA3_CAEEL/0.0/Tubulin alpha-3 chain OS=Caenorhabditis elegans GN=mec-12 PE=1 SV=1	cel:CELE_C44B11.3/0.0/mec-12; Tubulin alpha-3 chain; K07374 tubulin alpha	SPBC800.05c/0.0/---	SM00864/2.5E-75/Tubulin/FtsZ family, GTPase domain	biological_process:GO:0008152//metabolic process;GO:0001966//thigmotaxis;GO:0007017//microtubule-based process;GO:0007638//mechanosensory behavior;GO:0050954//sensory perception of mechanical stimulus;cellular_component:GO:0030424//axon;GO:0005874//microtubule;GO:0043025//neuronal cell body;molecular_function:GO:0005200//structural constituent of cytoskeleton;GO:0003924//GTPase activity;GO:000552…
Unigene7306_All	Unigene7306_All	292.3	268.13	18.48	4.63	gi|685824951|emb|CEF60005.1|/2.74881e-129/Peptidase S1 domain and Peptidase S1A,chymotrypsin-type family and Trypsin-like cysteine/serine peptidase domain-containing protein [Strongyloides ratti]	gi|689542336|emb|LL999138.1|/0.0/Strongyloides stercoralis genome assembly S_stercoralis_PV0001 ,scaffold SSTP_scaffold0000021	sp|Q9DBI0|TMPS6_MOUSE/1e-43/Transmembrane protease serine 6 OS=Mus musculus GN=Tmprss6 PE=1 SV=4	pss:102455335/2e-43/F11; coagulation factor XI; K01324 plasma kallikrein [EC:3.4.21.34]	VC1649/1e-27/---	PS00135/-/Serine proteases, trypsin family, serine active site.	molecular_function:GO:0016787//hydrolase activity;
CL218.Contig5_All	CL218.Contig5_All	292.14	273.11	29.3	22.83	gi|685833290|emb|CEF68211.1|/0/Alpha tubulin-like protein [Strongyloides ratti]	gi|689542247|emb|LL999049.1|/0.0/Strongyloides stercoralis genome assembly S_stercoralis_PV0001 ,scaffold SSTP_scaffold0000002	sp|P91910|TBA3_CAEEL/0.0/Tubulin alpha-3 chain OS=Caenorhabditis elegans GN=mec-12 PE=1 SV=1	cel:CELE_C44B11.3/0.0/mec-12; Tubulin alpha-3 chain; K07374 tubulin alpha	SPBC800.05c/0.0/---	PTHR11588:SF92/0.0/--	biological_process:GO:0008152//metabolic process;GO:0001966//thigmotaxis;GO:0007017//microtubule-based process;GO:0007638//mechanosensory behavior;GO:0050954//sensory perception of mechanical stimulus;cellular_component:GO:0030424//axon;GO:0005874//microtubule;GO:0005737//cytoplasm;GO:0043025//neuronal cell body;molecular_function:GO:0005200//structural constituent of cytoskeleton;GO:0003924//GTP…
CL827.Contig2_All	CL827.Contig2_All	291.05	419.05	19.62	109.23	gi|685831680|emb|CEF66601.1|/2.84058e-170/Nematode cuticle collagen, N-terminal domain-containing protein [Strongyloides ratti]	gi|689542293|emb|LL999095.1|/0.0/Strongyloides stercoralis genome assembly S_stercoralis_PV0001 ,scaffold SSTP_contig0000032	sp|A8XV36|COL10_CAEBR/4e-126/Cuticle collagen 10 OS=Caenorhabditis briggsae GN=col-10 PE=3 SV=1	aec:105145130/2e-44/collagen alpha-1(III) chain-like; K06237 collagen, type IV, alpha	Rv0171/2e-13/---	SM01088/1.5E-14/Nematode cuticle collagen N-terminal domain	cellular_component:GO:0005581//collagen trimer;molecular_function:GO:0042302//structural constituent of cuticle;
Unigene1371_All	Unigene1371_All	290.89	295.18	362.62	332.96	gi|685827643|emb|CEF62565.1|/0/Biotin/lipoyl attachment domain and Carbamoyl-phosphate synthetase large subunit-like, ATP-binding domain and Carbamoyl-phosphate synthase, large subunit, N-terminal domain and Biotin carboxylase, C-terminal domain and Single hybrid motif domain and Rudiment single hybrid motif domain and ATP-grasp fold domain and Biotin carboxylation domain and ATP-grasp fold, subd…	gi|689542250|emb|LL999052.1|/0.0/Strongyloides stercoralis genome assembly S_stercoralis_PV0001 ,scaffold SSTP_contig0000003	sp|Q612F5|PCCA_CAEBR/0.0/Propionyl-CoA carboxylase alpha chain, mitochondrial OS=Caenorhabditis briggsae GN=pcca-1 PE=3 SV=1	cbr:CBG16755/0.0/Cbr-pcca-1; C. briggsae CBR-PCCA-1 protein; K01965 propionyl-CoA carboxylase alpha chain [EC:6.4.1.3]	AGl580GM/8e-180/---	PTHR18866:SF104/0.0/--	cellular_component:GO:0005759//mitochondrial matrix;molecular_function:GO:0004075//biotin carboxylase activity;GO:0046872//metal ion binding;GO:0004658//propionyl-CoA carboxylase activity;GO:0005524//ATP binding;
Unigene3297_All	Unigene3297_All	290.88	269.52	30.31	20.74	gi|685834595|emb|CEF69516.1|/0/DNA replication licensing factor Mcm3 [Strongyloides ratti]	gi|689542246|emb|LL999048.1|/0.0/Strongyloides stercoralis genome assembly S_stercoralis_PV0001 ,scaffold SSTP_scaffold0000001	sp|P49739|MCM3M_XENLA/0.0/Maternal DNA replication licensing factor mcm3 OS=Xenopus laevis GN=mmcm3 PE=1 SV=2	loa:LOAG_06525/0.0/DNA replication licensing factor; K02541 DNA replication licensing factor MCM3 [EC:3.6.4.12]	SPCC1682.02c/2e-176/---	PTHR11630:SF46/0.0/--	biological_process:GO:0006260//DNA replication;molecular_function:GO:0000166//nucleotide binding;GO:0004386//helicase activity;
Unigene9400_All	Unigene9400_All	290.65	305.83	418.33	396.92	gi|685832943|emb|CEF67864.1|/3.8496e-144/26S proteasome non-ATPase regulatory subunit 8 [Strongyloides ratti]	gi|689542246|emb|LL999048.1|/0.0/Strongyloides stercoralis genome assembly S_stercoralis_PV0001 ,scaffold SSTP_scaffold0000001	sp|Q23449|PSMD8_CAEEL/1e-44/26S proteasome non-ATPase regulatory subunit 8 OS=Caenorhabditis elegans GN=rpn-12 PE=1 SV=1	bmy:Bm1_44745/1e-57/26S proteasome non-ATPase regulatory subunit Nin1/mts3 family protein; K03031 26S proteasome regulatory subunit N12	NA	PF10075/1.0E-29/CSN8/PSMD8/EIF3K family	NA
Unigene4588_All	Unigene4588_All	290.1	321.37	429.32	362.82	gi|685834651|emb|CEF69572.1|/0/Eukaryotic translation initiation factor 5 [Strongyloides ratti]	gi|689542320|emb|LL999122.1|/0.0/Strongyloides stercoralis genome assembly S_stercoralis_PV0001 ,scaffold SSTP_contig0000055	sp|Q22918|IF5_CAEEL/5e-128/Eukaryotic translation initiation factor 5 OS=Caenorhabditis elegans GN=C37C3.2 PE=3 SV=2	loa:LOAG_00591/2e-141/eukaryotic translation initiation factor 5; K03262 translation initiation factor 5	SPAC2F7.05c/1e-68/---	PS51363/28.015/W2 domain profile.	NA
CL2068.Contig2_All	CL2068.Contig2_All	289.58	261.45	3.4	2.28	gi|685827090|emb|CEF62012.1|/1.02463e-56/Tctex-1 family-containing protein [Strongyloides ratti]	gi|686683511|emb|LL999166.1|/0.0/Strongyloides stercoralis genome assembly S_stercoralis_PV0001 ,scaffold SSTP_contig0000094	sp|Q32P71|TC1D2_BOVIN/9e-17/Tctex1 domain-containing protein 2 OS=Bos taurus GN=TCTEX1D2 PE=2 SV=2	dre:565740/7e-07/dynlt1, si:ch211-222h17.6, si:ch211-51e12.3; dynein, light chain, Tctex-type 1; K10420 dynein light chain Tctex-type 1	NA	NA	NA
Unigene3435_All	Unigene3435_All	288.89	296.21	42.88	40	gi|685831951|emb|CEF66872.1|/2.68176e-47/Protein of unknown function DUF2650 family-containing protein [Strongyloides ratti]	gi|689542246|emb|LL999048.1|/0.0/Strongyloides stercoralis genome assembly S_stercoralis_PV0001 ,scaffold SSTP_scaffold0000001	sp|Q9XWU2|SUP1_CAEEL/2e-14/Protein SUP-1 OS=Caenorhabditis elegans GN=sup-1 PE=1 SV=1	NA	NA	PTHR34149:SF2/4.1E-25/--	NA
CL20.Contig2_All	CL20.Contig2_All	288.68	277.64	212.84	217.34	gi|685829430|emb|CEF64352.1|/0/Heat shock cognate 71 kDa protein [Strongyloides ratti]	gi|689542250|emb|LL999052.1|/0.0/Strongyloides stercoralis genome assembly S_stercoralis_PV0001 ,scaffold SSTP_contig0000003	sp|P19208|HSP7C_CAEBR/0.0/Heat shock 70 kDa protein C OS=Caenorhabditis briggsae GN=hsp-3 PE=3 SV=2	cbr:CBG14829/0.0/Cbr-hsp-3; C. briggsae CBR-HSP-3 protein; K09490 heat shock 70kDa protein 5	SPAC22A12.15c/0.0/---	PS00329/-/Heat shock hsp70 proteins family signature 2.	NA
CL240.Contig2_All	CL240.Contig2_All	287.9	262.37	120.73	96.59	gi|685833568|emb|CEF68489.1|/0/Glutamine--fructose-6-phosphate aminotransferase [isomerizing] 1 [Strongyloides ratti]	gi|689542254|emb|LL999056.1|/0.0/Strongyloides stercoralis genome assembly S_stercoralis_PV0001 ,scaffold SSTP_contig0000006	sp|Q9Z2Z9|GFPT2_MOUSE/0.0/Glutamine--fructose-6-phosphate aminotransferase [isomerizing] 2 OS=Mus musculus GN=Gfpt2 PE=2 SV=3	cel:CELE_F07A11.2/0.0/gfat-1; Glutamine-Fructose 6-phosphate AminoTransferase homolog; K00820 glucosamine--fructose-6-phosphate aminotransferase (isomerizing) [EC:2.6.1.16]	YKL104c/0.0/---	PS51464/22.209/SIS domain profile.	biological_process:GO:0000003//reproduction;GO:0006047//UDP-N-acetylglucosamine metabolic process;GO:1901137//carbohydrate derivative biosynthetic process;GO:0009792//embryo development ending in birth or egg hatching;GO:0006002//fructose 6-phosphate metabolic process;GO:0005975//carbohydrate metabolic process;molecular_function:GO:0030246//carbohydrate binding;GO:0005515//protein binding;GO:0004…
CL109.Contig3_All	CL109.Contig3_All	286.63	265.61	17.82	12.95	gi|685829229|emb|CEF64151.1|/2.55251e-61/Hypothetical protein SRAE_1000240600 [Strongyloides ratti]	gi|689542282|emb|LL999084.1|/0.0/Strongyloides stercoralis genome assembly S_stercoralis_PV0001 ,scaffold SSTP_contig0000023	sp|Q9QY02|YTDC1_RAT/2e-10/YTH domain-containing protein 1 OS=Rattus norvegicus GN=Ythdc1 PE=1 SV=2	fca:101087921/2e-10/YTHDC1; YTH domain containing 1; K20100 YTH domain-containing protein 1	SPAC140.02/4e-09/---	NA	NA
Unigene7133_All	Unigene7133_All	285.99	276.63	100.55	124.65	gi|685835643|emb|CEF70564.1|/0/Proliferation-associated protein 2G4 [Strongyloides ratti]	gi|689542279|emb|LL999081.1|/0.0/Strongyloides stercoralis genome assembly S_stercoralis_PV0001 ,scaffold SSTP_scaffold0000014	sp|P50580|PA2G4_MOUSE/2e-94/Proliferation-associated protein 2G4 OS=Mus musculus GN=Pa2g4 PE=1 SV=3	smm:Smp_150690.1/6e-74/proliferation-associated protein 2G4 38kDa (M24 family); K14813 metalloprotease ARX1 [EC:3.-.-.-]	SPAC23H4.09/2e-66/---	PF00557/4.4E-26/Metallopeptidase family M24	NA
Unigene3166_All	Unigene3166_All	285.84	264.94	48.21	37.59	gi|685827166|emb|CEF62088.1|/0/HAD-like domain-containing protein [Strongyloides ratti]	gi|689542250|emb|LL999052.1|/0.0/Strongyloides stercoralis genome assembly S_stercoralis_PV0001 ,scaffold SSTP_contig0000003	sp|A8NS89|GOB1_BRUMA/9e-131/Trehalose-phosphatase OS=Brugia malayi GN=Bm1_08695 PE=3 SV=1	NA	NA	PTHR10788/5.3E-21/--	NA
Unigene7313_All	Unigene7313_All	285.54	396.45	226.97	410.59	gi|685832147|emb|CEF67068.1|/1.04173e-79/Myosin light chain alkali [Strongyloides ratti]	gi|689542249|emb|LL999051.1|/0.0/Strongyloides stercoralis genome assembly S_stercoralis_PV0001 ,scaffold SSTP_contig0000002	sp|P53014|MLE_CAEEL/1e-57/Myosin, essential light chain OS=Caenorhabditis elegans GN=mlc-3 PE=1 SV=1	amj:102563457/6e-34/MYL1; myosin light chain 1; K05738 myosin light chain 1	SPAP8A3.08/3e-18/---	PTHR23048/3.5E-67/--	molecular_function:GO:0005509//calcium ion binding;
Unigene5368_All	Unigene5368_All	285.35	287.68	978.24	889.98	gi|685833123|emb|CEF68044.1|/1.23823e-93/Succinate dehydrogenase cytochrome b560 subunit, mitochondrial [Strongyloides ratti]	gi|689542306|emb|LL999108.1|/0.0/Strongyloides stercoralis genome assembly S_stercoralis_PV0001 ,scaffold SSTP_contig0000045	sp|P41955|C560_CAEBR/1e-42/Succinate dehydrogenase cytochrome b560 subunit, mitochondrial OS=Caenorhabditis briggsae GN=mev-1 PE=2 SV=1	cbr:CBG24607/2e-41/Cbr-mev-1; C. briggsae CBR-MEV-1 protein; K00236 succinate dehydrogenase (ubiquinone) cytochrome b560 subunit	SPCC330.12c/1e-14/---	PTHR10978:SF5/6.2E-44/--	cellular_component:GO:0016020//membrane;
Unigene5171_All	Unigene5171_All	284.95	285.3	145.51	105.31	gi|685828061|emb|CEF62983.1|/0/LD35640p [Strongyloides ratti]	gi|689542277|emb|LL999079.1|/0.0/Strongyloides stercoralis genome assembly S_stercoralis_PV0001 ,scaffold SSTP_scaffold0000013	sp|Q96I24|FUBP3_HUMAN/3e-57/Far upstream element-binding protein 3 OS=Homo sapiens GN=FUBP3 PE=1 SV=2	bmy:Bm1_04840/6e-104/KH domain containing protein; K13210 far upstream element-binding protein	NA	PS50084/15.745/Type-1 KH domain profile.	NA
CL823.Contig2_All	CL823.Contig2_All	284.44	311.29	178.64	187.51	gi|685833422|emb|CEF68343.1|/0/Helicase, C-terminal domain and DNA/RNA helicase, DEAD/DEAH box type, N-terminal domain and Helicase, superfamily 1/2, ATP-binding domain and P-loop containing nucleoside triphosphate hydrolase domain-containing protein [Strongyloides ratti]	gi|689542247|emb|LL999049.1|/0.0/Strongyloides stercoralis genome assembly S_stercoralis_PV0001 ,scaffold SSTP_scaffold0000002	sp|Q09475|YP93_CAEEL/0.0/Uncharacterized helicase C28H8.3 OS=Caenorhabditis elegans GN=C28H8.3 PE=3 SV=2	bmy:Bm1_15640/0.0/DEAD/DEAH box helicase family protein; K20103 ATP-dependent RNA helicase DDX60 [EC:3.6.4.13]	SPAC694.02/3e-96/---	SM00487/3.7E-20/DEAD-like helicases superfamily	NA
Unigene2093_All	Unigene2093_All	284.05	281.65	35.15	28.35	gi|685827417|emb|CEF62339.1|/1.5502e-147/Palmitoyl-protein thioesterase 1 [Strongyloides ratti]	gi|689542308|emb|LL999110.1|/0.0/Strongyloides stercoralis genome assembly S_stercoralis_PV0001 ,scaffold SSTP_contig0000046	sp|Q20390|PPT1_CAEEL/2e-92/Palmitoyl-protein thioesterase 1 OS=Caenorhabditis elegans GN=ppt-1 PE=2 SV=2	cbr:CBG18981/1e-91/Cbr-ppt-1; C. briggsae CBR-PPT-1 protein; K01074 palmitoyl-protein thioesterase [EC:3.1.2.22]	SPBC530.12c_1/5e-41/---	PF02089/3.9E-95/Palmitoyl protein thioesterase	NA
Unigene370_All	Unigene370_All	283.89	279.37	272.68	280.54	gi|685828384|emb|CEF63306.1|/5.47654e-12/Hypothetical protein SRAE_1000156900 [Strongyloides ratti]	gi|689542251|emb|LL999053.1|/0.0/Strongyloides stercoralis genome assembly S_stercoralis_PV0001 ,scaffold SSTP_scaffold0000003	NA	NA	NA	NA	NA
Unigene5608_All	Unigene5608_All	283.4	271.87	2.66	3.5	gi|685829797|emb|CEF64719.1|/0/Hypothetical protein SRAE_1000297200 [Strongyloides ratti]	gi|689542285|emb|LL999087.1|/0.0/Strongyloides stercoralis genome assembly S_stercoralis_PV0001 ,scaffold SSTP_scaffold0000015	NA	NA	NA	NA	NA
Unigene4541_All	Unigene4541_All	283.2	267.67	168.22	135.78	gi|685835447|emb|CEF70368.1|/0/Branched-chain-amino-acid aminotransferase [Strongyloides ratti]	gi|689542264|emb|LL999066.1|/0.0/Strongyloides stercoralis genome assembly S_stercoralis_PV0001 ,scaffold SSTP_scaffold0000006	sp|P54688|BCAT_CAEEL/1e-131/Branched-chain-amino-acid aminotransferase, cytosolic OS=Caenorhabditis elegans GN=bcat-1 PE=2 SV=2	cbr:CBG00050/8e-132/Cbr-bcat-1; C. briggsae CBR-BCAT-1 protein; K00826 branched-chain amino acid aminotransferase [EC:2.6.1.42]	YJR148w/2e-84/---	PTHR11825:SF44/1.1E-181/--	biological_process:GO:0008652//cellular amino acid biosynthetic process;GO:0009082//branched-chain amino acid biosynthetic process;GO:0009792//embryo development ending in birth or egg hatching;GO:0002119//nematode larval development;cellular_component:GO:0005739//mitochondrion;molecular_function:GO:0052654//L-leucine transaminase activity;GO:0052655//L-valine transaminase activity;GO:0052656//L-…
Unigene309_All	Unigene309_All	282.37	267.47	204.03	231.89	gi|685834115|emb|CEF69036.1|/7.81259e-128/Proteasome subunit alpha type-5 [Strongyloides ratti]	gi|689542249|emb|LL999051.1|/0.0/Strongyloides stercoralis genome assembly S_stercoralis_PV0001 ,scaffold SSTP_contig0000002	sp|Q95008|PSA5_CAEEL/2e-86/Proteasome subunit alpha type-5 OS=Caenorhabditis elegans GN=pas-5 PE=1 SV=1	bmy:Bm1_37390/8e-86/20S proteasome alpha5 subunit; K02729 20S proteasome subunit alpha 5 [EC:3.4.25.1]	SPAC323.02c/1e-59/---	SM00948/7.7E-11/Proteasome subunit A N-terminal signature Add an annotation	biological_process:GO:0040022//feminization of hermaphroditic germ-line;GO:0009792//embryo development ending in birth or egg hatching;GO:0008340//determination of adult lifespan;GO:0040027//negative regulation of vulval development;GO:0006511//ubiquitin-dependent protein catabolic process;GO:0040011//locomotion;cellular_component:GO:0005634//nucleus;GO:0019773//proteasome core complex, alpha-sub…
Unigene1479_All	Unigene1479_All	281.11	298.45	82.17	60.3	gi|685831311|emb|CEF66232.1|/3.72282e-54/LEM domain and LEM/LEM-like domain-containing protein [Strongyloides ratti]	gi|689542260|emb|LL999062.1|/0.0/Strongyloides stercoralis genome assembly S_stercoralis_PV0001 ,scaffold SSTP_contig0000011	NA	NA	NA	PF03020/8.4E-8/LEM domain	NA
Unigene6706_All	Unigene6706_All	280.21	299.98	138.69	112.67	gi|693011346|emb|CEF63848.2|/1.92819e-117/Proteasome subunit beta type-6 [Strongyloides ratti]	gi|689542278|emb|LL999080.1|/0.0/Strongyloides stercoralis genome assembly S_stercoralis_PV0001 ,scaffold SSTP_contig0000020	sp|Q60692|PSB6_MOUSE/1e-56/Proteasome subunit beta type-6 OS=Mus musculus GN=Psmb6 PE=1 SV=3	cel:CELE_K08D12.1/9e-69/pbs-1; Proteasome subunit beta type; K02738 20S proteasome subunit beta 1 [EC:3.4.25.1]	SPAC22D3.07/3e-23/---	PS00854/-/Proteasome beta-type subunits signature.	NA
Unigene6604_All	Unigene6604_All	280	284.18	588.48	636.18	gi|685834070|emb|CEF68991.1|/0/Cytochrome b-c1 complex subunit 2, mitochondrial [Strongyloides ratti]	gi|689542246|emb|LL999048.1|/0.0/Strongyloides stercoralis genome assembly S_stercoralis_PV0001 ,scaffold SSTP_scaffold0000001	sp|Q9DB77|QCR2_MOUSE/5e-48/Cytochrome b-c1 complex subunit 2, mitochondrial OS=Mus musculus GN=Uqcrc2 PE=1 SV=1	loa:LOAG_04876/1e-105/peptidase M16 inactive domain-containing protein; K00415 ubiquinol-cytochrome c reductase core subunit 2	YLR163c/4e-19/---	PTHR11851/3.3E-99/--	NA
Unigene4689_All	Unigene4689_All	279.85	279.26	323.7	342.39	gi|685828702|emb|CEF63624.1|/1.91944e-125/Proteasome subunit alpha type-4 [Strongyloides ratti]	gi|689542272|emb|LL999074.1|/0.0/Strongyloides stercoralis genome assembly S_stercoralis_PV0001 ,scaffold SSTP_scaffold0000010	sp|Q9N599|PSA4_CAEEL/1e-106/Proteasome subunit alpha type-4 OS=Caenorhabditis elegans GN=pas-3 PE=3 SV=2	cbr:CBG10813/8e-107/Cbr-pas-3; C. briggsae CBR-PAS-3 protein; K02728 20S proteasome subunit alpha 3 [EC:3.4.25.1]	YGR135w/1e-58/---	PTHR11599/2.5E-136/--	biological_process:GO:0006511//ubiquitin-dependent protein catabolic process;cellular_component:GO:0005634//nucleus;GO:0019773//proteasome core complex, alpha-subunit complex;GO:0005737//cytoplasm;molecular_function:GO:0004298//threonine-type endopeptidase activity;
Unigene9516_All	Unigene9516_All	279.6	298.23	3.52	3.81	gi|557234846|emb|CDJ52494.1|/2.54528e-06/hypothetical protein EBH_0004150 [Eimeria brunetti]	gi|689542280|emb|LL999082.1|/0.0/Strongyloides stercoralis genome assembly S_stercoralis_PV0001 ,scaffold SSTP_contig0000021	NA	NA	NA	NA	NA
Unigene5097_All	Unigene5097_All	277.12	257.62	229.76	358.47	gi|685832518|emb|CEF67439.1|/0/Trypsin Inhibitor-like, cysteine rich domain-containing protein [Strongyloides ratti]	gi|689542246|emb|LL999048.1|/0.0/Strongyloides stercoralis genome assembly S_stercoralis_PV0001 ,scaffold SSTP_scaffold0000001	sp|O88799|ZAN_MOUSE/1e-12/Zonadhesin OS=Mus musculus GN=Zan PE=2 SV=1	cel:CELE_C09F9.2/5e-26/C09F9.2; Uncharacterized protein; K06568 mucin 1, transmembrane	NA	PTHR23259/1.4E-27/--	NA
Unigene6519_All	Unigene6519_All	275.2	258.77	164.99	219.63	gi|685833767|emb|CEF68688.1|/3.04863e-37/Acyl-CoA-binding protein [Strongyloides ratti]	gi|689542299|emb|LL999101.1|/0.0/Strongyloides stercoralis genome assembly S_stercoralis_PV0001 ,scaffold SSTP_contig0000038	sp|O01805|ACBP1_CAEEL/9e-28/Acyl-CoA-binding protein homolog 1 OS=Caenorhabditis elegans GN=acbp-1 PE=3 SV=1	sko:100369722/5e-24/acyl-CoA-binding protein-like; K08762 diazepam-binding inhibitor (GABA receptor modulator, acyl-CoA-binding protein)	SPBC1539.06/1e-25/---	PR00689/4.5E-27/Acyl-coA-binding protein signature	biological_process:GO:0006810//transport;GO:0008340//determination of adult lifespan;GO:0019915//lipid storage;molecular_function:GO:0008289//lipid binding;GO:0000062//fatty-acyl-CoA binding;
Unigene6496_All	Unigene6496_All	275.05	245.03	113.62	162.46	gi|685830789|emb|CEF65710.1|/1.23103e-32/Primosome PriB/single-strand DNA-binding family and Single-strand DNA-binding family and Nucleic acid-binding, OB-fold domain-containing protein [Strongyloides ratti]	gi|689542246|emb|LL999048.1|/0.0/Strongyloides stercoralis genome assembly S_stercoralis_PV0001 ,scaffold SSTP_scaffold0000001	sp|P34496|MTSS1_CAEEL/6e-12/Single-stranded DNA-binding protein, mitochondrial OS=Caenorhabditis elegans GN=mtss-1 PE=2 SV=2	acs:100557227/2e-06/ssbp1; single stranded DNA binding protein 1; K03111 single-strand DNA-binding protein	NA	PTHR10302/1.5E-12/--	NA
Unigene7195_All	Unigene7195_All	273.48	249.77	386.03	292.5	gi|685831946|emb|CEF66867.1|/9.67201e-133/Proteasome subunit beta type-4 [Strongyloides ratti]	gi|689542246|emb|LL999048.1|/0.0/Strongyloides stercoralis genome assembly S_stercoralis_PV0001 ,scaffold SSTP_scaffold0000001	sp|P28024|PSB4_XENLA/4e-35/Proteasome subunit beta type-4 (Fragment) OS=Xenopus laevis GN=psmb4 PE=2 SV=2	loa:LOAG_09447/9e-69/proteasome A-type and B-type family protein; K02736 20S proteasome subunit beta 7 [EC:3.4.25.1]	YFR050c/3e-23/---	PTHR11599:SF5/1.2E-62/--	cellular_component:GO:0000502//proteasome complex;
CL1715.Contig2_All	CL1715.Contig2_All	273.4	270.73	52.71	43.7	gi|685829044|emb|CEF63966.1|/0/Pyruvate kinase [Strongyloides ratti]	gi|689542296|emb|LL999098.1|/0.0/Strongyloides stercoralis genome assembly S_stercoralis_PV0001 ,scaffold SSTP_contig0000035	sp|Q92122|KPYM_XENLA/3e-176/Pyruvate kinase PKM OS=Xenopus laevis GN=pkm PE=2 SV=1	cel:CELE_F25H5.3/0.0/pyk-1; Pyruvate kinase; K00873 pyruvate kinase [EC:2.7.1.40]	SPAC4H3.10c/7e-140/---	PF00224/2.9E-158/Pyruvate kinase, barrel domain	biological_process:GO:0016310//phosphorylation;GO:0007275//multicellular organism development;molecular_function:GO:0046872//metal ion binding;GO:0016772//transferase activity, transferring phosphorus-containing groups;
Unigene603_All	Unigene603_All	273.29	288.43	455.97	592.33	gi|685828611|emb|CEF63533.1|/1.0958e-138/Cytochrome b-c1 complex subunit Rieske, mitochondrial [Strongyloides ratti]	gi|689542251|emb|LL999053.1|/0.0/Strongyloides stercoralis genome assembly S_stercoralis_PV0001 ,scaffold SSTP_scaffold0000003	sp|Q69BJ7|UCRI_SAISC/1e-63/Cytochrome b-c1 complex subunit Rieske, mitochondrial OS=Saimiri sciureus GN=UQCRFS1 PE=3 SV=1	cbr:CBG01551/2e-96/Cbr-isp-1; C. briggsae CBR-ISP-1 protein; K00411 ubiquinol-cytochrome c reductase iron-sulfur subunit [EC:1.10.2.2]	SPBC16H5.06/7e-47/---	PTHR10134:SF1/3.4E-94/--	NA
CL1504.Contig2_All	CL1504.Contig2_All	272.7	249.19	298.24	202.25	gi|194766581|ref|XP_001965403.1|/4.29576e-155/uncharacterized protein Dana_GF20619 [Drosophila ananassae] &gt;gi|190618013|gb|EDV33537.1| uncharacterized protein Dana_GF20619 [Drosophila ananassae]	gi|689542286|emb|LL999088.1|/0.0/Strongyloides stercoralis genome assembly S_stercoralis_PV0001 ,scaffold SSTP_contig0000026	sp|Q63081|PDIA6_RAT/2e-138/Protein disulfide-isomerase A6 OS=Rattus norvegicus GN=Pdia6 PE=1 SV=2	dan:Dana_GF20619/6e-156/GF20619 gene product from transcript GF20619-RA; K09584 protein disulfide-isomerase A6 [EC:5.3.4.1]	YCL043c/1e-18/---	PTHR18929:SF38/7.2E-116/--	NA
Unigene1410_All	Unigene1410_All	271.88	223.38	13.65	13.37	gi|685836208|emb|CEF71128.1|/1.16688e-83/Hypothetical protein SRAE_X000045500 [Strongyloides ratti]	gi|689542290|emb|LL999092.1|/0.0/Strongyloides stercoralis genome assembly S_stercoralis_PV0001 ,scaffold SSTP_contig0000030	NA	NA	NA	NA	NA
Unigene7487_All	Unigene7487_All	270.87	280.38	149.33	142.47	gi|685834127|emb|CEF69048.1|/6.52268e-44/Proteinase inhibitor I25, cystatin domain-containing protein [Strongyloides ratti]	gi|689542249|emb|LL999051.1|/0.0/Strongyloides stercoralis genome assembly S_stercoralis_PV0001 ,scaffold SSTP_contig0000002	sp|P22085|CYTX_ONCVO/2e-13/Onchocystatin OS=Onchocerca volvulus PE=2 SV=2	loa:LOAG_12352/2e-12/cysteine protease inhibitor; K13899 cystatin-C	NA	PTHR11413/5.4E-22/--	NA
Unigene2667_All	Unigene2667_All	270.64	315.26	149.94	154.15	gi|685836559|emb|CEF71479.1|/2.34469e-118/Saposin-like type B, 1 domain and Saposin B domain and Saposin-like domain-containing protein [Strongyloides ratti]	gi|689542257|emb|LL999059.1|/0.0/Strongyloides stercoralis genome assembly S_stercoralis_PV0001 ,scaffold SSTP_contig0000009	NA	bmy:Bm1_37185/3e-47/Saposin-like type B, region 1 family protein; K12382 saposin	NA	PTHR11480/9.2E-35/--	NA
Unigene8617_All	Unigene8617_All	269.06	234.05	18.79	15.18	gi|685836246|emb|CEF71166.1|/0/Protein kinase domain and Serine/threonine-/dual specificity protein kinase, catalytic domain and Protein kinase-like domain-containing protein [Strongyloides ratti]	gi|689542253|emb|LL999055.1|/0.0/Strongyloides stercoralis genome assembly S_stercoralis_PV0001 ,scaffold SSTP_contig0000005	sp|A8X5H5|GSK3_CAEBR/3e-115/Glycogen synthase kinase-3 OS=Caenorhabditis briggsae GN=gsk-3 PE=3 SV=1	ame:408976/4e-119/sgg; protein kinase shaggy; K03083 glycogen synthase kinase 3 beta [EC:2.7.11.26]	SPAC1687.15/8e-97/---	SM00220/5.2E-77/Serine/Threonine protein kinases, catalytic domain	NA
CL444.Contig1_All	CL444.Contig1_All	267.99	266.83	156.61	143.6	gi|685832344|emb|CEF67265.1|/0/Protein transport protein Sec61 subunit alpha-like 1 [Strongyloides ratti]	gi|689542286|emb|LL999088.1|/0.0/Strongyloides stercoralis genome assembly S_stercoralis_PV0001 ,scaffold SSTP_contig0000026	sp|Q9JLR1|S61A2_MOUSE/0.0/Protein transport protein Sec61 subunit alpha isoform 2 OS=Mus musculus GN=Sec61a2 PE=2 SV=3	cel:CELE_Y57G11C.15/0.0/sec-61; yeast SEC homolog; K10956 protein transport protein SEC61 subunit alpha	YLR378c/2e-154/---	PTHR10906:SF11/0.0/--	biological_process:GO:0015031//protein transport;cellular_component:GO:0016021//integral component of membrane;
Unigene5734_All	Unigene5734_All	267.02	272.69	90.34	57.2	gi|685832762|emb|CEF67683.1|/6.89331e-171/Hypothetical protein SRAE_2000234400 [Strongyloides ratti]	gi|689542284|emb|LL999086.1|/0.0/Strongyloides stercoralis genome assembly S_stercoralis_PV0001 ,scaffold SSTP_contig0000025	sp|Q28092|CYLC2_BOVIN/1e-17/Cylicin-2 OS=Bos taurus GN=CYLC2 PE=1 SV=1	xtr:100101753/3e-17/nefh, nfh; neurofilament heavy; K04574 neurofilament heavy polypeptide	SPAC140.02/3e-06/---	NA	NA
Unigene2504_All	Unigene2504_All	266.19	240.87	336.99	353.09	gi|685833245|emb|CEF68166.1|/0/Nup358 [Strongyloides ratti]	gi|689542247|emb|LL999049.1|/0.0/Strongyloides stercoralis genome assembly S_stercoralis_PV0001 ,scaffold SSTP_scaffold0000002	sp|Q9ERU9|RBP2_MOUSE/9e-54/E3 SUMO-protein ligase RanBP2 OS=Mus musculus GN=Ranbp2 PE=1 SV=2	cel:CELE_F59A2.1/4e-84/npp-9; Nuclear Pore complex Protein; K12172 E3 SUMO-protein ligase RanBP2	YDR002w/1e-21/---	PTHR23138/3.1E-94/--	NA
CL587.Contig1_All	CL587.Contig1_All	264.69	261.55	153.24	159.23	gi|685834256|emb|CEF69177.1|/0/Reticulon-2 [Strongyloides ratti]	gi|689542249|emb|LL999051.1|/0.0/Strongyloides stercoralis genome assembly S_stercoralis_PV0001 ,scaffold SSTP_contig0000002	sp|Q99P72|RTN4_MOUSE/4e-34/Reticulon-4 OS=Mus musculus GN=Rtn4 PE=1 SV=2	cfo:105258612/6e-40/reticulon-1-like; K20721 reticulon-1	YGL073w/3e-09/---	PS50845/44.522/Reticulon domain profile.	cellular_component:GO:0016020//membrane;GO:0012505//endomembrane system;
Unigene3073_All	Unigene3073_All	264.15	274	143.42	117.89	gi|685830825|emb|CEF65746.1|/1.59471e-142/Major facilitator superfamily domain, general substrate transporter and Acetyl-coenzyme A transporter 1 family-containing protein [Strongyloides ratti]	gi|689542308|emb|LL999110.1|/0.0/Strongyloides stercoralis genome assembly S_stercoralis_PV0001 ,scaffold SSTP_contig0000046	sp|Q99J27|ACATN_MOUSE/2e-50/Acetyl-coenzyme A transporter 1 OS=Mus musculus GN=Slc33a1 PE=1 SV=1	cel:CELE_T26C5.3/6e-64/T26C5.3; Uncharacterized protein; K03372 MFS transporter, PAT family, solute carrier family 33 (acetyl-CoA transportor), member 1 [EC:2.3.1.-]	YBR220c/5e-20/---	PTHR12778/6.6E-90/--	NA
CL2241.Contig2_All	CL2241.Contig2_All	262.93	267.02	266.71	379.66	gi|685832682|emb|CEF67603.1|/6.4095e-45/ShKT domain-containing protein [Strongyloides ratti]	gi|689542246|emb|LL999048.1|/0.0/Strongyloides stercoralis genome assembly S_stercoralis_PV0001 ,scaffold SSTP_scaffold0000001	sp|Q9XTD6|NAS12_CAEEL/3e-06/Zinc metalloproteinase nas-12 OS=Caenorhabditis elegans GN=nas-12 PE=2 SV=2	adf:107351448/3e-07/coagulation factor VII-like; K09640 transmembrane protease serine 9 [EC:3.4.21.-]	NA	SM00254/2.4E-5/ShK toxin domain	NA
Unigene2310_All	Unigene2310_All	260.42	277.74	316.61	333.83	gi|17506561|ref|NP_492290.1|/9.07057e-92/Superoxide dismutase [Mn] 1, mitochondrial [Caenorhabditis elegans] &gt;gi|401110|sp|P31161.1|SODM1_CAEEL RecName: Full=Superoxide dismutase [Mn] 1, mitochondrial; Flags: Precursor &gt;gi|217298|dbj|BAA02363.1| manganese superoxide dismutase precursor [Caenorhabditis elegans] &gt;gi|1408318|dbj|BAA12821.1| manganese superoxide dismutase [Caenorhabditis ele…	gi|689542277|emb|LL999079.1|/0.0/Strongyloides stercoralis genome assembly S_stercoralis_PV0001 ,scaffold SSTP_scaffold0000013	sp|P31161|SODM1_CAEEL/9e-94/Superoxide dismutase [Mn] 1, mitochondrial OS=Caenorhabditis elegans GN=sod-2 PE=1 SV=1	cel:CELE_F10D11.1/1e-92/sod-2; Superoxide dismutase [Mn] 1, mitochondrial; K04564 superoxide dismutase, Fe-Mn family [EC:1.15.1.1]	CT294/3e-57/---	PR01703/9.4E-16/Manganese superoxide dismutase signature	biological_process:GO:0019430//removal of superoxide radicals;GO:0055114//oxidation-reduction process;GO:0008340//determination of adult lifespan;GO:0043053//dauer entry;cellular_component:GO:0005759//mitochondrial matrix;GO:0097249//mitochondrial respiratory chain supercomplex;molecular_function:GO:0004784//superoxide dismutase activity;GO:0042803//protein homodimerization activity;GO:0046872//m…
Unigene6311_All	Unigene6311_All	260.16	253.17	234.21	298.52	gi|685833173|emb|CEF68094.1|/2.86411e-111/Mitochondrial glycoprotein family-containing protein [Strongyloides ratti]	gi|689542249|emb|LL999051.1|/0.0/Strongyloides stercoralis genome assembly S_stercoralis_PV0001 ,scaffold SSTP_contig0000002	sp|Q21018|CRI3_CAEEL/3e-65/Conserved regulator of innate immunity protein 3 OS=Caenorhabditis elegans GN=cri-3 PE=1 SV=2	cel:CELE_F59A2.3/4e-64/cri-3; Conserved regulator of innate immunity protein 3; K15414 complement component 1 Q subcomponent-binding protein, mitochondrial	NA	PF02330/4.3E-23/Mitochondrial glycoprotein	NA
Unigene2449_All	Unigene2449_All	260	256.51	476.6	552.8	gi|685836043|emb|CEF70963.1|/2.27471e-31/Hypothetical protein SRAE_X000029100 [Strongyloides ratti]	gi|689542253|emb|LL999055.1|/0.0/Strongyloides stercoralis genome assembly S_stercoralis_PV0001 ,scaffold SSTP_contig0000005	NA	NA	NA	NA	NA
Unigene1213_All	Unigene1213_All	258.68	264.26	313.85	327.99	gi|685829824|emb|CEF64746.1|/4.05131e-161/Succinate dehydrogenase [ubiquinone] iron-sulfur subunit, mitochondrial [Strongyloides ratti]	gi|689542281|emb|LL999083.1|/0.0/Strongyloides stercoralis genome assembly S_stercoralis_PV0001 ,scaffold SSTP_contig0000022	sp|A8WPF0|SDHB_CAEBR/8e-124/Succinate dehydrogenase [ubiquinone] iron-sulfur subunit, mitochondrial OS=Caenorhabditis briggsae GN=sdhb-1 PE=3 SV=2	bmy:Bm1_17690/4e-124/succinate dehydrogenase [ubiquinone] iron-sulfur protein, mitochondrial; K00235 succinate dehydrogenase (ubiquinone) iron-sulfur subunit [EC:1.3.5.1]	SPAC140.01/3e-102/---	PS51379/7.626/4Fe-4S ferredoxin-type iron-sulfur binding domain profile.	biological_process:GO:0006099//tricarboxylic acid cycle;cellular_component:GO:0005743//mitochondrial inner membrane;molecular_function:GO:0009055//electron carrier activity;GO:0051537//2 iron, 2 sulfur cluster binding;GO:0046872//metal ion binding;GO:0051539//4 iron, 4 sulfur cluster binding;GO:0008177//succinate dehydrogenase (ubiquinone) activity;GO:0051538//3 iron, 4 sulfur cluster binding;
CL1965.Contig2_All	CL1965.Contig2_All	256.69	239.74	6.91	7.32	gi|685830440|emb|CEF65361.1|/0/Chondroitin N-acetylgalactosaminyltransferase family-containing protein [Strongyloides ratti]	gi|689542254|emb|LL999056.1|/0.0/Strongyloides stercoralis genome assembly S_stercoralis_PV0001 ,scaffold SSTP_contig0000006	sp|Q86X52|CHSS1_HUMAN/5e-142/Chondroitin sulfate synthase 1 OS=Homo sapiens GN=CHSY1 PE=1 SV=3	bmy:Bm1_19700/0.0/chondroitin disaccharide polymerase; K13499 chondroitin sulfate synthase [EC:2.4.1.175 2.4.1.226]	NA	PTHR12369/1.5E-259/--	NA
Unigene4539_All	Unigene4539_All	256.09	265.8	41.24	163.08	gi|685835984|emb|CEF70904.1|/0/Lipase, GDSL domain and SGNH hydrolase-type esterase domain-containing protein [Strongyloides ratti]	gi|689542326|emb|LL999128.1|/0.0/Strongyloides stercoralis genome assembly S_stercoralis_PV0001 ,scaffold SSTP_contig0000061	sp|Q05017|PLB1_RABIT/4e-71/Phospholipase B1, membrane-associated OS=Oryctolagus cuniculus GN=PLB1 PE=2 SV=1	sko:102805942/4e-72/phospholipase B1, membrane-associated-like; K14621 phospholipase B1, membrane-associated [EC:3.1.1.4 3.1.1.5]	NA	PTHR21325/4.8E-189/--	NA
Unigene8742_All	Unigene8742_All	255.76	250.7	3.99	4.07	gi|685833504|emb|CEF68425.1|/1.27197e-92/Immunoglobulin subtype 2 domain and Immunoglobulin-like domain and Immunoglobulin I-set domain and Immunoglobulin-like fold domain-containing protein [Strongyloides ratti]	gi|689542274|emb|LL999076.1|/0.0/Strongyloides stercoralis genome assembly S_stercoralis_PV0001 ,scaffold SSTP_contig0000018	NA	NA	NA	NA	NA
CL693.Contig2_All	CL693.Contig2_All	255.34	250.19	183.42	156.12	gi|685833584|emb|CEF68505.1|/9.36853e-97/B-cell receptor-associated protein 29/31 family-containing protein [Strongyloides ratti]	gi|689542303|emb|LL999105.1|/0.0/Strongyloides stercoralis genome assembly S_stercoralis_PV0001 ,scaffold SSTP_contig0000042	sp|Q5R8H3|BAP31_PONAB/1e-28/B-cell receptor-associated protein 31 OS=Pongo abelii GN=BCAP31 PE=2 SV=3	bmy:Bm1_31765/3e-53/B-cell receptor-associated protein 31-like containing protein; K14009 B-cell receptor-associated protein 31	SPAC9E9.04/6e-06/---	PTHR12701:SF18/2.0E-41/--	cellular_component:GO:0016020//membrane;
CL426.Contig2_All	CL426.Contig2_All	255.3	238.89	246.77	237.49	gi|685834598|emb|CEF69519.1|/6.51959e-105/Anaphase-promoting complex subunit 10 [Strongyloides ratti]	gi|689542246|emb|LL999048.1|/0.0/Strongyloides stercoralis genome assembly S_stercoralis_PV0001 ,scaffold SSTP_scaffold0000001	sp|Q07750|ADF1_CAEEL/4e-57/Actin-depolymerizing factor 1, isoforms a/b OS=Caenorhabditis elegans GN=unc-60 PE=1 SV=2	loa:LOAG_00661/1e-65/actin-depolymerizing factor 1; K05765 cofilin	SPBC1A4.01/6e-25/---	PTHR12936/3.0E-67/--	biological_process:GO:0030042//actin filament depolymerization;cellular_component:GO:0015629//actin cytoskeleton;molecular_function:GO:0003779//actin binding;
Unigene64_All	Unigene64_All	255.17	254.3	352.48	298.96	gi|685833084|emb|CEF68005.1|/0/Casein kinase 2 alpha 1 [Strongyloides ratti]	gi|689542298|emb|LL999100.1|/0.0/Strongyloides stercoralis genome assembly S_stercoralis_PV0001 ,scaffold SSTP_contig0000037	sp|P28020|CSK21_XENLA/1e-155/Casein kinase II subunit alpha OS=Xenopus laevis GN=csnk2a1 PE=2 SV=2	loa:LOAG_03081/3e-160/CMGC/CK2 protein kinase; K03097 casein kinase II subunit alpha [EC:2.7.11.1]	SPAC1687.15/1e-28/---	PS00108/-/Serine/Threonine protein kinases active-site signature.	biological_process:GO:0006468//protein phosphorylation;molecular_function:GO:0004674//protein serine/threonine kinase activity;GO:0005524//ATP binding;
CL827.Contig3_All	CL827.Contig3_All	254.49	359.97	11.46	27.69	gi|685834202|emb|CEF69123.1|/3.83878e-177/Nematode cuticle collagen, N-terminal domain and Collagen triple helix repeat-containing protein [Strongyloides ratti]	gi|689542247|emb|LL999049.1|/0.0/Strongyloides stercoralis genome assembly S_stercoralis_PV0001 ,scaffold SSTP_scaffold0000002	sp|A8XV36|COL10_CAEBR/8e-126/Cuticle collagen 10 OS=Caenorhabditis briggsae GN=col-10 PE=3 SV=1	aec:105145130/1e-44/collagen alpha-1(III) chain-like; K06237 collagen, type IV, alpha	Cgl1939/4e-12/---	PF01484/7.9E-16/Nematode cuticle collagen N-terminal domain	cellular_component:GO:0005581//collagen trimer;molecular_function:GO:0042302//structural constituent of cuticle;
Unigene5594_All	Unigene5594_All	254.45	258.85	189.27	108.98	gi|685826995|emb|CEF61917.1|/7.60897e-102/Hypothetical protein SRAE_1000019300 [Strongyloides ratti]	gi|689542270|emb|LL999072.1|/0.0/Strongyloides stercoralis genome assembly S_stercoralis_PV0001 ,scaffold SSTP_scaffold0000009	sp|O01761|UNC89_CAEEL/2e-16/Muscle M-line assembly protein unc-89 OS=Caenorhabditis elegans GN=unc-89 PE=1 SV=3	fab:101806355/9e-16/RP1L1; RP1 like 1; K19538 retinitis pigmentosa 1	YLR106c/6e-10/---	NA	NA
Unigene330_All	Unigene330_All	254.41	234.78	303.76	227.53	gi|685831915|emb|CEF66836.1|/3.83699e-102/No mechanoreceptor potential A [Strongyloides ratti]	gi|689542246|emb|LL999048.1|/0.0/Strongyloides stercoralis genome assembly S_stercoralis_PV0001 ,scaffold SSTP_scaffold0000001	sp|O95292|VAPB_HUMAN/7e-39/Vesicle-associated membrane protein-associated protein B/C OS=Homo sapiens GN=VAPB PE=1 SV=3	mdo:100021733/2e-40/VAPB; VAMP associated protein B and C; K10707 vesicle-associated membrane protein-associated protein B	SPBC16G5.05c/1e-15/---	PS50202/29.094/Major sperm protein (MSP) domain profile.	NA
Unigene8804_All	Unigene8804_All	253.54	201.93	199.06	129.94	gi|685827974|emb|CEF62896.1|/8.13502e-53/Heat shock protein 83 [Strongyloides ratti]	gi|689542267|emb|LL999069.1|/1e-174/Strongyloides stercoralis genome assembly S_stercoralis_PV0001 ,scaffold SSTP_contig0000015	sp|O61998|HSP90_BRUPA/5e-48/Heat shock protein 90 OS=Brugia pahangi GN=HSP90 PE=2 SV=2	tsp:Tsp_03752/3e-47/heat shock protein 90; K04079 molecular chaperone HtpG	SPAC926.04c/7e-37/---	PR00775/4.9E-34/90kDa heat shock protein signature	NA
Unigene8288_All	Unigene8288_All	253.5	244.91	487.97	537.96	gi|685829810|emb|CEF64732.1|/0/Fumarate hydratase, mitochondrial [Strongyloides ratti]	gi|689542281|emb|LL999083.1|/0.0/Strongyloides stercoralis genome assembly S_stercoralis_PV0001 ,scaffold SSTP_contig0000022	sp|O17214|FUMH_CAEEL/0.0/Probable fumarate hydratase, mitochondrial OS=Caenorhabditis elegans GN=fum-1 PE=1 SV=1	bmy:Bm1_47480/0.0/fumarase; K01679 fumarate hydratase, class II [EC:4.2.1.2]	YPL262w/5e-179/---	PF10415/1.2E-26/Fumarase C C-terminus	NA
Unigene8654_All	Unigene8654_All	252.47	254.63	229.17	154.27	gi|685831532|emb|CEF66453.1|/9.42085e-117/Ras-related protein Rab-2B [Strongyloides ratti]	gi|689542247|emb|LL999049.1|/0.0/Strongyloides stercoralis genome assembly S_stercoralis_PV0001 ,scaffold SSTP_scaffold0000002	sp|Q05975|RAB2_LYMST/1e-107/Ras-related protein Rab-2 OS=Lymnaea stagnalis GN=RAB2 PE=2 SV=1	cel:CELE_F53F10.4/1e-108/unc-108; Uncharacterized protein; K07877 Ras-related protein Rab-2A	SPAC18G6.03/2e-47/---	SM00174/3.0E-10/Rho (Ras homology) subfamily of Ras-like small GTPases	biological_process:GO:0000003//reproduction;GO:0090325//regulation of locomotion involved in locomotory behavior;GO:0009792//embryo development ending in birth or egg hatching;GO:0007264//small GTPase mediated signal transduction;GO:0090390//phagosome acidification involved in apoptotic cell clearance;GO:0043652//engulfment of apoptotic cell;GO:0090387//phagolysosome assembly involved in apoptoti…
Unigene6734_All	Unigene6734_All	251.92	236.69	92.67	92.74	gi|685828374|emb|CEF63296.1|/5.20555e-156/UBX domain and SEP domain-containing protein [Strongyloides ratti]	gi|689542251|emb|LL999053.1|/0.0/Strongyloides stercoralis genome assembly S_stercoralis_PV0001 ,scaffold SSTP_scaffold0000003	sp|Q5RBG3|NSF1C_PONAB/2e-27/NSFL1 cofactor p47 OS=Pongo abelii GN=NSFL1C PE=2 SV=1	bmy:Bm1_36515/1e-32/UBX domain containing protein; K14012 UBX domain-containing protein 1	NA	PS51399/20.825/SEP domain profile.	NA
CL2140.Contig2_All	CL2140.Contig2_All	251.7	236.98	195.27	174.33	gi|685825999|emb|CEF61044.1|/0/Serine/threonine-protein phosphatase PP1-beta catalytic subunit [Strongyloides ratti]	gi|689542247|emb|LL999049.1|/0.0/Strongyloides stercoralis genome assembly S_stercoralis_PV0001 ,scaffold SSTP_scaffold0000002	sp|Q27497|GLC7A_CAEEL/4e-177/Serine/threonine-protein phosphatase PP1-alpha OS=Caenorhabditis elegans GN=gsp-1 PE=3 SV=2	bmy:Bm1_12875/1e-179/Serine/threonine protein phosphatase PP1-beta catalytic subunit; K06269 serine/threonine-protein phosphatase PP1 catalytic subunit [EC:3.1.3.16]	YER133w/1e-149/---	SM00156/5.7E-162/Protein phosphatase 2A homologues, catalytic domain.	biological_process:GO:0006470//protein dephosphorylation;molecular_function:GO:0046872//metal ion binding;GO:0004721//phosphoprotein phosphatase activity;
CL471.Contig1_All	CL471.Contig1_All	251.21	234.39	190.71	197.18	gi|685828337|emb|CEF63259.1|/0/Dipeptidase B [Strongyloides ratti]	gi|689542251|emb|LL999053.1|/0.0/Strongyloides stercoralis genome assembly S_stercoralis_PV0001 ,scaffold SSTP_scaffold0000003	sp|Q5R7G6|PEPL1_PONAB/1e-19/Probable aminopeptidase NPEPL1 OS=Pongo abelii GN=NPEPL1 PE=3 SV=2	bmy:Bm1_50530/4e-145/Aminopeptidase W07G4.4 in chromosome V; K01255 leucyl aminopeptidase [EC:3.4.11.1]	aq_2099/8e-26/---	PR00481/8.5E-29/Cytosol aminopeptidase signature	NA
CL621.Contig2_All	CL621.Contig2_All	251.06	225.94	17.31	15.67	gi|685827801|emb|CEF62723.1|/0/Bloom syndrome protein [Strongyloides ratti]	gi|689542300|emb|LL999102.1|/0.0/Strongyloides stercoralis genome assembly S_stercoralis_PV0001 ,scaffold SSTP_contig0000039	sp|O18017|BLM_CAEEL/4e-150/Bloom syndrome protein homolog OS=Caenorhabditis elegans GN=him-6 PE=2 SV=2	cel:CELE_T04A11.6/6e-149/him-6; Bloom syndrome protein homolog; K10901 bloom syndrome protein [EC:3.6.4.12]	ECU07g1130/3e-107/---	PF00270/5.6E-19/DEAD/DEAH box helicase	NA
CL359.Contig2_All	CL359.Contig2_All	251.01	229.55	147.36	323.25	gi|6003666|gb|AAF00535.1|/0/isocitrate lyase [Strongyloides stercoralis]	gi|689542250|emb|LL999052.1|/0.0/Strongyloides stercoralis genome assembly S_stercoralis_PV0001 ,scaffold SSTP_contig0000003	sp|Q10663|GCP_CAEEL/0.0/Bifunctional glyoxylate cycle protein OS=Caenorhabditis elegans GN=gei-7 PE=1 SV=2	xtr:100216301/3e-37/uncharacterized LOC100216301; K01637 isocitrate lyase [EC:4.1.3.1]	BMEI0409/3e-164/---	PTHR21631/2.2E-152/--	NA
Unigene5624_All	Unigene5624_All	250.99	286.66	66.53	192.61	gi|685825794|emb|CEF60841.1|/5.13605e-165/Galectin, carbohydrate recognition domain and Concanavalin A-like lectin/glucanases superfamily domain and Concanavalin A-like lectin/glucanase, subgroup domain-containing protein [Strongyloides ratti]	gi|689542353|emb|LL999155.1|/0.0/Strongyloides stercoralis genome assembly S_stercoralis_PV0001 ,scaffold SSTP_contig0000084	sp|Q09581|LEC3_CAEEL/2e-54/32 kDa beta-galactoside-binding lectin lec-3 OS=Caenorhabditis elegans GN=lec-3 PE=2 SV=3	tsp:Tsp_07367/1e-34/beta-galactoside-binding lectin; K10093 galectin-9	NA	SM00908/4.0E-34/Galactoside-binding lectin	cellular_component:GO:0045121//membrane raft;molecular_function:GO:0030246//carbohydrate binding;
Unigene6309_All	Unigene6309_All	250.99	223.63	18.03	12.1	gi|685830717|emb|CEF65638.1|/0/Hypothetical protein SRAE_2000031500 [Strongyloides ratti]	gi|689542247|emb|LL999049.1|/0.0/Strongyloides stercoralis genome assembly S_stercoralis_PV0001 ,scaffold SSTP_scaffold0000002	NA	NA	NA	PF00567/1.2E-5/Tudor domain	NA
Unigene6167_All	Unigene6167_All	250.96	250.03	326.76	222.17	gi|685834123|emb|CEF69044.1|/0/Casein kinase I [Strongyloides ratti]	gi|689542249|emb|LL999051.1|/0.0/Strongyloides stercoralis genome assembly S_stercoralis_PV0001 ,scaffold SSTP_contig0000002	sp|P42168|KC1A_CAEEL/7e-154/Casein kinase I isoform alpha OS=Caenorhabditis elegans GN=kin-19 PE=3 SV=1	loa:LOAG_01275/3e-156/CK1/CK1/CK1-A protein kinase; K08957 casein kinase 1, alpha [EC:2.7.11.1]	SA1063_1/2e-10/---	PTHR11909:SF84/1.1E-229/--	biological_process:GO:0006468//protein phosphorylation;molecular_function:GO:0004674//protein serine/threonine kinase activity;GO:0005524//ATP binding;
Unigene1652_All	Unigene1652_All	250.79	230.38	40.79	29.93	gi|685831585|emb|CEF66506.1|/1.16785e-166/Failed axon connections homolog [Strongyloides ratti]	gi|689542249|emb|LL999051.1|/0.0/Strongyloides stercoralis genome assembly S_stercoralis_PV0001 ,scaffold SSTP_contig0000002	sp|Q95RI5|FAXC_DROME/2e-43/Failed axon connections OS=Drosophila melanogaster GN=fax PE=2 SV=1	xtr:447951/1e-08/mtx2, xmtx2; metaxin 2; K17776 metaxin	NA	PTHR12289:SF37/8.6E-72/--	NA
CL736.Contig1_All	CL736.Contig1_All	249.3	436.79	7.91	33.94	gi|685834828|emb|CEF69749.1|/3.19632e-87/Collagen alpha-5(IV) chain [Strongyloides ratti]	gi|689542295|emb|LL999097.1|/0.0/Strongyloides stercoralis genome assembly S_stercoralis_PV0001 ,scaffold SSTP_contig0000034	sp|P34687|COL34_CAEEL/3e-78/Cuticle collagen 34 OS=Caenorhabditis elegans GN=col-34 PE=2 SV=2	sko:102805249/1e-52/collagen alpha-1(I) chain-like; K19721 collagen, type V/XI/XXIV/XXVII, alpha	Cgl1939/6e-16/---	PF01391/5.5E-10/Collagen triple helix repeat (20 copies)	NA
Unigene2257_All	Unigene2257_All	249.17	237.65	114	107.64	gi|685827632|emb|CEF62554.1|/7.56234e-137/Proteasome subunit alpha type-3 [Strongyloides ratti]	gi|689542286|emb|LL999088.1|/0.0/Strongyloides stercoralis genome assembly S_stercoralis_PV0001 ,scaffold SSTP_contig0000026	sp|Q09583|PSA3_CAEEL/1e-83/Proteasome subunit alpha type-3 OS=Caenorhabditis elegans GN=pas-7 PE=1 SV=3	cbr:CBG13401/2e-82/Cbr-pas-7; C. briggsae CBR-PAS-7 protein; K02727 20S proteasome subunit alpha 7 [EC:3.4.25.1]	MJ0591/2e-24/---	PS00388/-/Proteasome alpha-type subunits signature.	biological_process:GO:0051603//proteolysis involved in cellular protein catabolic process;cellular_component:GO:0005839//proteasome core complex;molecular_function:GO:0004175//endopeptidase activity;
Unigene1501_All	Unigene1501_All	248.35	246.48	108.87	77.85	gi|685829945|emb|CEF64867.1|/0/T-complex protein 1 subunit delta [Strongyloides ratti]	gi|689542248|emb|LL999050.1|/0.0/Strongyloides stercoralis genome assembly S_stercoralis_PV0001 ,scaffold SSTP_contig0000001	sp|P47208|TCPD_CAEEL/0.0/T-complex protein 1 subunit delta OS=Caenorhabditis elegans GN=cct-4 PE=2 SV=1	cel:CELE_K01C8.10/0.0/cct-4; T-complex protein 1 subunit delta; K09496 T-complex protein 1 subunit delta	SPBC106.06/1e-163/---	PS00751/-/Chaperonins TCP-1 signature 2.	biological_process:GO:0000003//reproduction;GO:0006457//protein folding;GO:0006915//apoptotic process;GO:0009792//embryo development ending in birth or egg hatching;GO:0040032//post-embryonic body morphogenesis;GO:0008340//determination of adult lifespan;GO:0006898//receptor-mediated endocytosis;GO:0002119//nematode larval development;cellular_component:GO:0005737//cytoplasm;molecular_function:GO…
Unigene3456_All	Unigene3456_All	247.4	228.09	718.7	735.16	gi|685827816|emb|CEF62738.1|/0/Pyruvate carboxylase [Strongyloides ratti]	gi|689542300|emb|LL999102.1|/0.0/Strongyloides stercoralis genome assembly S_stercoralis_PV0001 ,scaffold SSTP_contig0000039	sp|O17732|PYC1_CAEEL/0.0/Pyruvate carboxylase 1 OS=Caenorhabditis elegans GN=pyc-1 PE=1 SV=1	cel:CELE_D2023.2/0.0/pyc-1; Pyruvate carboxylase 1; K01958 pyruvate carboxylase [EC:6.4.1.1]	SPBC17G9.11c/0.0/---	PF00289/4.4E-40/Carbamoyl-phosphate synthase L chain, N-terminal domain	biological_process:GO:0006090//pyruvate metabolic process;GO:0006094//gluconeogenesis;GO:0008340//determination of adult lifespan;cellular_component:GO:0005739//mitochondrion;molecular_function:GO:0004736//pyruvate carboxylase activity;GO:0003677//DNA binding;GO:0005524//ATP binding;GO:0009374//biotin binding;GO:0046872//metal ion binding;
CL1937.Contig2_All	CL1937.Contig2_All	245.97	261.88	130.88	116.82	gi|386370786|gb|AFJ11262.1|/0/phosphatidylinositol 3-kinase regulatory/accessory subunit [Strongyloides stercoralis]	gi|689542246|emb|LL999048.1|/0.0/Strongyloides stercoralis genome assembly S_stercoralis_PV0001 ,scaffold SSTP_scaffold0000001	sp|Q9VXX8|RL371_DROME/2e-33/Probable 60S ribosomal protein L37-A OS=Drosophila melanogaster GN=RpL37a PE=1 SV=1	bmy:Bm1_37505/6e-46/SH2 domain containing protein; K02649 phosphoinositide-3-kinase regulatory subunit alpha/beta/delta	SPCC1223.05c/7e-33/---	PTHR10155:SF0/7.3E-43/--	NA
Unigene3208_All	Unigene3208_All	245.45	270.73	78.25	117.59	gi|685824350|emb|CEF59404.1|/2.92045e-157/Galectin, carbohydrate recognition domain and Concanavalin A-like lectin/glucanases superfamily domain and Concanavalin A-like lectin/glucanase, subgroup domain-containing protein [Strongyloides ratti]	gi|689542252|emb|LL999054.1|/0.0/Strongyloides stercoralis genome assembly S_stercoralis_PV0001 ,scaffold SSTP_contig0000004	sp|Q09581|LEC3_CAEEL/9e-106/32 kDa beta-galactoside-binding lectin lec-3 OS=Caenorhabditis elegans GN=lec-3 PE=2 SV=3	tsp:Tsp_07367/2e-52/beta-galactoside-binding lectin; K10093 galectin-9	NA	SM00908/2.8E-45/Galactoside-binding lectin	molecular_function:GO:0030246//carbohydrate binding;
Unigene9409_All	Unigene9409_All	245	242.02	233.52	228.25	gi|685834203|emb|CEF69124.1|/0/26S proteasome non-ATPase regulatory subunit 2 [Strongyloides ratti]	gi|689542247|emb|LL999049.1|/0.0/Strongyloides stercoralis genome assembly S_stercoralis_PV0001 ,scaffold SSTP_scaffold0000002	sp|Q4FZT9|PSMD2_RAT/0.0/26S proteasome non-ATPase regulatory subunit 2 OS=Rattus norvegicus GN=Psmd2 PE=2 SV=1	loa:LOAG_02608/0.0/26S proteasome regulatory complex subunit p97; K03028 26S proteasome regulatory subunit N1	SPBP19A11.03c/0.0/---	PTHR10943:SF1/0.0/--	biological_process:GO:0065007//biological regulation;
CL334.Contig2_All	CL334.Contig2_All	244.29	271.62	581.64	556.82	gi|685828983|emb|CEF63905.1|/1.00965e-116/Ubiquitin-conjugating enzyme E2-17 kDa [Strongyloides ratti]	gi|689542278|emb|LL999080.1|/0.0/Strongyloides stercoralis genome assembly S_stercoralis_PV0001 ,scaffold SSTP_contig0000020	sp|P63149|UBE2B_RAT/1e-48/Ubiquitin-conjugating enzyme E2 B OS=Rattus norvegicus GN=Ube2b PE=2 SV=1	sasa:106567528/5e-48/ubiquitin-conjugating enzyme E2 B; K10574 ubiquitin-conjugating enzyme E2 B [EC:2.3.2.23]	SPAC18B11.07c/5e-45/---	PF00179/8.4E-49/Ubiquitin-conjugating enzyme	biological_process:GO:0006281//DNA repair;GO:0016574//histone ubiquitination;GO:0043161//proteasome-mediated ubiquitin-dependent protein catabolic process;GO:0000209//protein polyubiquitination;cellular_component:GO:0033503//HULC complex;GO:0005737//cytoplasm;GO:0000790//nuclear chromatin;molecular_function:GO:0061630//ubiquitin protein ligase activity;GO:0031625//ubiquitin protein ligase binding…
Unigene3518_All	Unigene3518_All	243.63	220.81	40.63	32.17	gi|685832054|emb|CEF66975.1|/0/Histone-binding protein RBBP7 [Strongyloides ratti]	gi|689542264|emb|LL999066.1|/0.0/Strongyloides stercoralis genome assembly S_stercoralis_PV0001 ,scaffold SSTP_scaffold0000006	sp|Q6P315|RBBP7_XENTR/0.0/Histone-binding protein RBBP7 OS=Xenopus tropicalis GN=rbbp7 PE=2 SV=1	cmk:103177498/0.0/rbbp7; RB binding protein 7, chromatin remodeling factor; K10752 histone-binding protein RBBP4	YBR195c/2e-50/---	PTHR22850/2.2E-272/--	cellular_component:GO:0005634//nucleus;
Unigene3159_All	Unigene3159_All	243.16	247.53	224.93	227.51	gi|685835296|emb|CEF70217.1|/8.79335e-131/Proteasome subunit alpha type-6 [Strongyloides ratti]	gi|689542246|emb|LL999048.1|/0.0/Strongyloides stercoralis genome assembly S_stercoralis_PV0001 ,scaffold SSTP_scaffold0000001	sp|O17586|PSA6_CAEEL/4e-93/Proteasome subunit alpha type-6 OS=Caenorhabditis elegans GN=pas-1 PE=1 SV=1	loa:LOAG_03012/2e-97/proteasome subunit alpha type 6; K02730 20S proteasome subunit alpha 1 [EC:3.4.25.1]	YGL011c/2e-57/---	SM00948/2.1E-10/Proteasome subunit A N-terminal signature Add an annotation	biological_process:GO:0006511//ubiquitin-dependent protein catabolic process;cellular_component:GO:0005634//nucleus;GO:0019773//proteasome core complex, alpha-subunit complex;GO:0005737//cytoplasm;molecular_function:GO:0004298//threonine-type endopeptidase activity;
Unigene6402_All	Unigene6402_All	243.13	236.23	565.18	290.57	gi|685832414|emb|CEF67335.1|/0/Heat shock protein 4 [Strongyloides ratti]	gi|689542293|emb|LL999095.1|/0.0/Strongyloides stercoralis genome assembly S_stercoralis_PV0001 ,scaffold SSTP_contig0000032	sp|Q05036|YLA4_CAEEL/0.0/Uncharacterized protein C30C11.4 OS=Caenorhabditis elegans GN=C30C11.4 PE=1 SV=1	cel:CELE_C30C11.4/0.0/hsp-110; Heat Shock Protein; K09485 heat shock protein 110kDa	YBR169c/7e-109/---	PR00301/1.0E-16/70kDa heat shock protein signature	NA
Unigene541_All	Unigene541_All	242.82	249.75	368.2	376.66	gi|685832603|emb|CEF67524.1|/0/Probable methylmalonate-semialdehyde dehydrogenase [acylating], mitochondrial [Strongyloides ratti]	gi|689542284|emb|LL999086.1|/0.0/Strongyloides stercoralis genome assembly S_stercoralis_PV0001 ,scaffold SSTP_contig0000025	sp|P52713|MMSA_CAEEL/0.0/Probable methylmalonate-semialdehyde dehydrogenase [acylating], mitochondrial OS=Caenorhabditis elegans GN=alh-8 PE=1 SV=1	cbr:CBG03134/0.0/Cbr-alh-8; C. briggsae CBR-ALH-8 protein; K00140 malonate-semialdehyde dehydrogenase (acetylating) / methylmalonate-semialdehyde dehydrogenase [EC:1.2.1.18 1.2.1.27]	PA0747/8e-138/---	PTHR11699:SF183/0.0/--	NA
Unigene5284_All	Unigene5284_All	242.78	239.52	322.06	271.93	gi|685826246|emb|CEF61290.1|/0/26S proteasome non-ATPase regulatory subunit 1 [Strongyloides ratti]	gi|689542258|emb|LL999060.1|/0.0/Strongyloides stercoralis genome assembly S_stercoralis_PV0001 ,scaffold SSTP_scaffold0000004	sp|Q18115|PSMD1_CAEEL/0.0/26S proteasome non-ATPase regulatory subunit 1 OS=Caenorhabditis elegans GN=rpn-2 PE=3 SV=4	cel:CELE_C23G10.4/0.0/rpn-2; 26S proteasome non-ATPase regulatory subunit 1; K03032 26S proteasome regulatory subunit N2	SPBC17D11.07c/8e-179/---	PF13646/4.8E-8/HEAT repeats	biological_process:GO:0044699//single-organism process;cellular_component:GO:0072686//mitotic spindle;GO:0031965//nuclear membrane;GO:0005938//cell cortex;GO:0000502//proteasome complex;GO:0005886//plasma membrane;molecular_function:GO:0005080//protein kinase C binding;
Unigene8317_All	Unigene8317_All	242.6	232.36	259.44	263.5	gi|685833553|emb|CEF68474.1|/1.34439e-96/Chd64 [Strongyloides ratti]	gi|689542316|emb|LL999118.1|/0.0/Strongyloides stercoralis genome assembly S_stercoralis_PV0001 ,scaffold SSTP_scaffold0000019	sp|Q24799|MYPH_ECHGR/7e-34/Myophilin OS=Echinococcus granulosus PE=2 SV=1	cbr:CBG12498/1e-71/Cbr-cpn-1; C. briggsae CBR-CPN-1 protein; K20526 transgelin	ECU03g1150/1e-14/---	PR00888/3.6E-21/Smooth muscle protein/calponin family signature	NA
CL281.Contig1_All	CL281.Contig1_All	242.59	262.42	414.46	341.68	gi|685829528|emb|CEF64450.1|/4.23025e-114/Hypothetical protein SRAE_1000270400 [Strongyloides ratti]	gi|689542248|emb|LL999050.1|/0.0/Strongyloides stercoralis genome assembly S_stercoralis_PV0001 ,scaffold SSTP_contig0000001	sp|Q8WSF1|H33_TRIPS/5e-70/Histone H3.3 OS=Trichinella pseudospiralis GN=HHT3 PE=2 SV=3	tad:TRIADDRAFT_36142/8e-69/replacement histone H3.3; K11253 histone H3	SPBC1105.11c/2e-65/---	NA	cellular_component:GO:0005634//nucleus;GO:0000786//nucleosome;molecular_function:GO:0003677//DNA binding;GO:0046982//protein heterodimerization activity;
Unigene407_All	Unigene407_All	241.8	263.97	198.48	125.4	gi|685828553|emb|CEF63475.1|/3.29355e-38/Histone H3.2 [Strongyloides ratti]	gi|689542276|emb|LL999078.1|/0.0/Strongyloides stercoralis genome assembly S_stercoralis_PV0001 ,scaffold SSTP_scaffold0000012	sp|Q27490|H33L1_CAEEL/1e-18/Histone H3.3-like type 1 OS=Caenorhabditis elegans GN=his-70 PE=3 SV=4	sko:100372430/8e-18/uncharacterized LOC100372430; K11253 histone H3	SPBC1105.11c/4e-16/---	PTHR11426:SF46/1.2E-28/--	NA
Unigene4618_All	Unigene4618_All	240.67	225.06	290.49	211.7	gi|693011357|emb|CEF64880.2|/0/Ubiquitin-associated domain/translation elongation factor EF-Ts, N-terminal and Ubiquitin-like domain and Heat shock chaperonin-binding domain and UBA-like domain and Ubiquitin-associated/translation elongation factor EF1B, N-terminal, eukaryote domain-containing protein [Strongyloides ratti]	gi|689542277|emb|LL999079.1|/0.0/Strongyloides stercoralis genome assembly S_stercoralis_PV0001 ,scaffold SSTP_scaffold0000013	sp|Q9UMX0|UBQL1_HUMAN/2e-74/Ubiquilin-1 OS=Homo sapiens GN=UBQLN1 PE=1 SV=2	cel:CELE_F15C11.2/8e-86/ubql-1; UBiQuiLin; K04523 ubiquilin	YMR276w/3e-18/---	PS50030/12.595/Ubiquitin-associated domain (UBA) profile.	NA
CL412.Contig1_All	CL412.Contig1_All	240.4	245.1	10.28	7.37	NA	gi|689542274|emb|LL999076.1|/0.0/Strongyloides stercoralis genome assembly S_stercoralis_PV0001 ,scaffold SSTP_contig0000018	NA	NA	NA	NA	NA
CL1994.Contig1_All	CL1994.Contig1_All	239.52	241.7	132.02	94.68	gi|685829106|emb|CEF64028.1|/5.87075e-37/Cyclin-dependent kinases regulatory subunit [Strongyloides ratti]	gi|689542267|emb|LL999069.1|/0.0/Strongyloides stercoralis genome assembly S_stercoralis_PV0001 ,scaffold SSTP_contig0000015	sp|Q17868|CKS1_CAEEL/4e-32/Cyclin-dependent kinases regulatory subunit OS=Caenorhabditis elegans GN=cks-1 PE=1 SV=1	cel:CELE_C09G4.3/5e-31/cks-1; Cyclin-dependent kinases regulatory subunit; K02219 cyclin-dependent kinase regulatory subunit CKS1	NA	PF01111/8.3E-35/Cyclin-dependent kinase regulatory subunit	biological_process:GO:0045859//regulation of protein kinase activity;GO:0009794//regulation of mitotic cell cycle, embryonic;GO:0009792//embryo development ending in birth or egg hatching;GO:0007067//mitotic nuclear division;GO:0051301//cell division;cellular_component:GO:0005634//nucleus;molecular_function:GO:0016538//cyclin-dependent protein serine/threonine kinase regulator activity;GO:0019901…
Unigene7311_All	Unigene7311_All	239.29	236.83	216.59	165.86	gi|685827754|emb|CEF62676.1|/5.61565e-91/EF-hand domain and EF-hand domain pair-containing protein [Strongyloides ratti]	gi|689542286|emb|LL999088.1|/0.0/Strongyloides stercoralis genome assembly S_stercoralis_PV0001 ,scaffold SSTP_contig0000026	sp|Q09510|MLRH_CAEEL/3e-74/Probable myosin regulatory light chain OS=Caenorhabditis elegans GN=mlc-4 PE=3 SV=1	loa:LOAG_01452/3e-75/myosin Light Chain family member; K12757 myosin regulatory light chain 12	ECU03g1570/2e-25/---	PS50222/5.029/EF-hand calcium-binding domain profile.	molecular_function:GO:0005509//calcium ion binding;
Unigene3554_All	Unigene3554_All	238.46	235.03	121.97	109.9	gi|685832368|emb|CEF67289.1|/1.14238e-33/Zona pellucida domain-containing protein [Strongyloides ratti]	gi|689542246|emb|LL999048.1|/0.0/Strongyloides stercoralis genome assembly S_stercoralis_PV0001 ,scaffold SSTP_scaffold0000001	sp|Q17827|PFD1_CAEEL/8e-11/Probable prefoldin subunit 1 OS=Caenorhabditis elegans GN=pfd-1 PE=2 SV=1	crg:105325819/2e-13/prefoldin subunit 1-like; K09548 prefoldin subunit 1	NA	PTHR20903/5.2E-16/--	NA
Unigene8559_All	Unigene8559_All	235.31	228.75	87.15	51.32	gi|685828072|emb|CEF62994.1|/0/Cct8 protein [Strongyloides ratti]	gi|689542277|emb|LL999079.1|/0.0/Strongyloides stercoralis genome assembly S_stercoralis_PV0001 ,scaffold SSTP_scaffold0000013	sp|A8X6I9|TCPQ_CAEBR/0.0/T-complex protein 1 subunit theta OS=Caenorhabditis briggsae GN=cct-8 PE=3 SV=1	loa:LOAG_04849/1e-178/T-complex protein 1 theta subunit; K09500 T-complex protein 1 subunit theta	YJL008c/2e-108/---	PS00750/-/Chaperonins TCP-1 signature 1.	molecular_function:GO:0000166//nucleotide binding;
Unigene6350_All	Unigene6350_All	234.94	226.97	28.93	23.66	gi|685828734|emb|CEF63656.1|/0/Ribonucleoside-diphosphate reductase large subunit [Strongyloides ratti]	gi|689542272|emb|LL999074.1|/0.0/Strongyloides stercoralis genome assembly S_stercoralis_PV0001 ,scaffold SSTP_scaffold0000010	sp|Q03604|RIR1_CAEEL/0.0/Ribonucleoside-diphosphate reductase large subunit OS=Caenorhabditis elegans GN=rnr-1 PE=3 SV=1	cbr:CBG10154/0.0/Cbr-rnr-1; C. briggsae CBR-RNR-1 protein; K10807 ribonucleoside-diphosphate reductase subunit M1 [EC:1.17.4.1]	SPAC1F7.05/0.0/---	PS51161/19.511/ATP-cone domain profile.	NA
CL1402.Contig1_All	CL1402.Contig1_All	234.42	239.62	171.78	171.65	gi|685829032|emb|CEF63954.1|/6.16336e-99/Phosphatidylethanolamine-binding protein 1 [Strongyloides ratti]	gi|689542296|emb|LL999098.1|/0.0/Strongyloides stercoralis genome assembly S_stercoralis_PV0001 ,scaffold SSTP_contig0000035	sp|O16264|PEBPH_CAEEL/5e-65/Phosphatidylethanolamine-binding protein homolog F40A3.3 OS=Caenorhabditis elegans GN=F40A3.3 PE=3 SV=1	dmo:Dmoj_GI14554/1e-42/GI14554 gene product from transcript GI14554-RA; K17439 large subunit ribosomal protein L35	YLR178c/1e-18/---	PTHR11362:SF28/6.3E-89/--	NA
Unigene6334_All	Unigene6334_All	234.35	256.02	392.33	518.21	gi|685834677|emb|CEF69598.1|/9.08198e-24/Hypothetical protein SRAE_2000424600 [Strongyloides ratti]	gi|689542320|emb|LL999122.1|/0.0/Strongyloides stercoralis genome assembly S_stercoralis_PV0001 ,scaffold SSTP_contig0000055	NA	NA	NA	NA	NA
CL2209.Contig1_All	CL2209.Contig1_All	234.22	259.17	233.61	242.89	gi|685833128|emb|CEF68049.1|/0/Domain of unknown function DUF676, lipase-like domain-containing protein [Strongyloides ratti]	gi|689542306|emb|LL999108.1|/0.0/Strongyloides stercoralis genome assembly S_stercoralis_PV0001 ,scaffold SSTP_contig0000045	sp|Q5RA75|F135A_PONAB/1e-35/Protein FAM135A OS=Pongo abelii GN=FAM135A PE=2 SV=1	NA	NA	PTHR12482:SF5/3.9E-63/--	NA
CL466.Contig5_All	CL466.Contig5_All	234.03	222.65	312.68	316.27	gi|685831717|emb|CEF66638.1|/0/Serine/threonine-protein kinase polo [Strongyloides ratti]	gi|689542247|emb|LL999049.1|/0.0/Strongyloides stercoralis genome assembly S_stercoralis_PV0001 ,scaffold SSTP_scaffold0000002	sp|P70032|PLK1_XENLA/6e-179/Serine/threonine-protein kinase PLK1 OS=Xenopus laevis GN=plk1 PE=1 SV=1	bmy:Bm1_14075/0.0/serine/threonine-protein kinase plk-2; K06631 polo-like kinase 1 [EC:2.7.11.21]	ECU01g0630/3e-58/---	PS00107/-/Protein kinases ATP-binding region signature.	NA
Unigene2613_All	Unigene2613_All	233.22	236.33	290.52	302.88	gi|685834539|emb|CEF69460.1|/0/NADH dehydrogenase (Ubiquinone) flavoprotein 1 [Strongyloides ratti]	gi|689542279|emb|LL999081.1|/0.0/Strongyloides stercoralis genome assembly S_stercoralis_PV0001 ,scaffold SSTP_scaffold0000014	sp|P25708|NDUV1_BOVIN/0.0/NADH dehydrogenase [ubiquinone] flavoprotein 1, mitochondrial OS=Bos taurus GN=NDUFV1 PE=1 SV=2	cbr:CBG02970/0.0/Cbr-nuo-1; C. briggsae CBR-NUO-1 protein; K03942 NADH dehydrogenase (ubiquinone) flavoprotein 1 [EC:1.6.5.3 1.6.99.3]	mll1365/3e-175/---	PS00644/-/Respiratory-chain NADH dehydrogenase 51 Kd subunit signature 1.	biological_process:GO:0055114//oxidation-reduction process;molecular_function:GO:0010181//FMN binding;GO:0051539//4 iron, 4 sulfur cluster binding;GO:0051287//NAD binding;GO:0008137//NADH dehydrogenase (ubiquinone) activity;
Unigene546_All	Unigene546_All	232.77	199.81	26.98	27.6	gi|685828346|emb|CEF63268.1|/3.87609e-129/Phospholipase A2 domain-containing protein [Strongyloides ratti]	gi|689542251|emb|LL999053.1|/0.0/Strongyloides stercoralis genome assembly S_stercoralis_PV0001 ,scaffold SSTP_scaffold0000003	sp|Q9U256|PA2L_CAEEL/4e-14/Phospholipase A2-like protein Y52B11A.8 OS=Caenorhabditis elegans GN=Y52B11A.8 PE=1 SV=1	NA	NA	PTHR34228:SF3/2.3E-18/--	NA
Unigene5555_All	Unigene5555_All	231.71	308.41	584.28	744.21	gi|685834190|emb|CEF69111.1|/4.33859e-54/Transthyretin-like family and Immunoglobulin-like fold domain-containing protein [Strongyloides ratti]	gi|689542247|emb|LL999049.1|/0.0/Strongyloides stercoralis genome assembly S_stercoralis_PV0001 ,scaffold SSTP_scaffold0000002	sp|Q22285|TTR46_CAEEL/9e-20/Transthyretin-like protein 46 OS=Caenorhabditis elegans GN=ttr-46 PE=3 SV=1	NA	NA	PF01060/1.0E-22/Transthyretin-like family	NA
Unigene1162_All	Unigene1162_All	230.89	214.24	82.75	86.22	gi|685826948|emb|CEF61870.1|/5.00085e-37/Hypothetical protein SRAE_1000014600 [Strongyloides ratti]	gi|689542270|emb|LL999072.1|/0.0/Strongyloides stercoralis genome assembly S_stercoralis_PV0001 ,scaffold SSTP_scaffold0000009	sp|B0G188|GTAP_DICDI/5e-06/GATA zinc finger domain-containing protein 16 OS=Dictyostelium discoideum GN=gtaP PE=4 SV=1	NA	NA	NA	NA
Unigene4591_All	Unigene4591_All	230.89	231.95	226.71	340.71	gi|685824770|emb|CEF59824.1|/0/3-ketoacyl-CoA thiolase, mitochondrial [Strongyloides ratti]	gi|689542255|emb|LL999057.1|/0.0/Strongyloides stercoralis genome assembly S_stercoralis_PV0001 ,scaffold SSTP_contig0000007	sp|Q3T0R7|THIM_BOVIN/6e-137/3-ketoacyl-CoA thiolase, mitochondrial OS=Bos taurus GN=ACAA2 PE=2 SV=1	sko:100367814/3e-137/3-ketoacyl-CoA thiolase, mitochondrial-like; K07508 acetyl-CoA acyltransferase 2 [EC:2.3.1.16]	BH1997/2e-104/---	PF02803/4.0E-48/Thiolase, C-terminal domain	NA
CL2137.Contig2_All	CL2137.Contig2_All	230.32	209.82	175.85	140.41	gi|685830710|emb|CEF65631.1|/0/Leucine-rich repeat and Leucine-rich repeat, typical subtype-containing protein [Strongyloides ratti]	gi|689542247|emb|LL999049.1|/0.0/Strongyloides stercoralis genome assembly S_stercoralis_PV0001 ,scaffold SSTP_scaffold0000002	sp|Q6NWG1|LRC59_DANRE/6e-34/Leucine-rich repeat-containing protein 59 OS=Danio rerio GN=lrrc59 PE=2 SV=1	ngi:103749363/3e-12/Cnot6; CCR4-NOT transcription complex subunit 6; K12603 CCR4-NOT transcription complex subunit 6 [EC:3.1.13.4]	MA2301_1/2e-10/---	SM00369/0.32/Leucine-rich repeats, typical (most populated) subfamily	NA
Unigene6634_All	Unigene6634_All	230.17	217.83	61.97	39.95	gi|685826131|emb|CEF61175.1|/0/Liquid facets [Strongyloides ratti]	gi|689542250|emb|LL999052.1|/0.0/Strongyloides stercoralis genome assembly S_stercoralis_PV0001 ,scaffold SSTP_contig0000003	sp|Q9H201|EPN3_HUMAN/2e-79/Epsin-3 OS=Homo sapiens GN=EPN3 PE=2 SV=1	bmy:Bm1_38210/7e-95/Epsin 2; K12471 epsin	NA	SM00726/190.0/Ubiquitin-interacting motif.	NA
CL922.Contig5_All	CL922.Contig5_All	228.89	240.54	181.69	141.46	gi|584596239|gb|AHJ11164.1|/2.74323e-134/14-3-3 zeta [Strongyloides ratti]	gi|689542246|emb|LL999048.1|/0.0/Strongyloides stercoralis genome assembly S_stercoralis_PV0001 ,scaffold SSTP_scaffold0000001	sp|Q20655|14332_CAEEL/1e-113/14-3-3-like protein 2 OS=Caenorhabditis elegans GN=ftt-2 PE=1 SV=1	cbr:CBG17289/2e-112/Cbr-ftt-2; C. briggsae CBR-FTT-2 protein; K16197 14-3-3 protein beta/theta/zeta	SPAC8E11.02c/6e-83/---	SM00101/1.1E-144/14-3-3 homologues	molecular_function:GO:0019904//protein domain specific binding;
Unigene3024_All	Unigene3024_All	227.85	243.28	348.93	326.29	gi|685827744|emb|CEF62666.1|/0/Dihydrolipoyl dehydrogenase [Strongyloides ratti]	gi|689542286|emb|LL999088.1|/0.0/Strongyloides stercoralis genome assembly S_stercoralis_PV0001 ,scaffold SSTP_contig0000026	sp|O17953|DLDH_CAEEL/0.0/Dihydrolipoyl dehydrogenase, mitochondrial OS=Caenorhabditis elegans GN=dld-1 PE=3 SV=2	cel:CELE_LLC1.3/0.0/dld-1; Dihydrolipoyl dehydrogenase, mitochondrial; K00382 dihydrolipoamide dehydrogenase [EC:1.8.1.4]	SPAC1002.09c/7e-160/---	PF02852/2.5E-40/Pyridine nucleotide-disulphide oxidoreductase, dimerisation domain	biological_process:GO:0055114//oxidation-reduction process;GO:0045454//cell redox homeostasis;cellular_component:GO:0005623//cell;molecular_function:GO:0004148//dihydrolipoyl dehydrogenase activity;GO:0050660//flavin adenine dinucleotide binding;
Unigene9510_All	Unigene9510_All	227.17	225.36	160.51	190.22	gi|685831100|emb|CEF66021.1|/1.30868e-112/NADH dehydrogenase [ubiquinone] iron-sulfur protein 7, mitochondrial [Strongyloides ratti]	gi|689542249|emb|LL999051.1|/0.0/Strongyloides stercoralis genome assembly S_stercoralis_PV0001 ,scaffold SSTP_contig0000002	sp|Q94360|NDUS7_CAEEL/3e-89/Probable NADH dehydrogenase [ubiquinone] iron-sulfur protein 7, mitochondrial OS=Caenorhabditis elegans GN=nduf-7 PE=3 SV=1	cel:CELE_W10D5.2/4e-88/nduf-7; Probable NADH dehydrogenase [ubiquinone] iron-sulfur protein 7, mitochondrial; K03940 NADH dehydrogenase (ubiquinone) Fe-S protein 7 [EC:1.6.5.3 1.6.99.3]	RC0484/2e-64/---	PTHR11995/2.1E-130/--	biological_process:GO:0055114//oxidation-reduction process;GO:0009792//embryo development ending in birth or egg hatching;GO:0040018//positive regulation of multicellular organism growth;GO:0040035//hermaphrodite genitalia development;GO:0010171//body morphogenesis;GO:0030968//endoplasmic reticulum unfolded protein response;GO:0002119//nematode larval development;cellular_component:GO:0005747//mi…
Unigene3534_All	Unigene3534_All	227.16	214.14	14.94	14.46	gi|685835965|emb|CEF70885.1|/0/Phosphoglucomutase-1 [Strongyloides ratti]	gi|689542307|emb|LL999109.1|/0.0/Strongyloides stercoralis genome assembly S_stercoralis_PV0001 ,scaffold SSTP_scaffold0000017	sp|Q9D0F9|PGM1_MOUSE/0.0/Phosphoglucomutase-1 OS=Mus musculus GN=Pgm1 PE=1 SV=4	cel:CELE_R05F9.6/0.0/R05F9.6; Uncharacterized protein; K01835 phosphoglucomutase [EC:5.4.2.2]	AGl1564/5e-164/---	PF00408/7.2E-6/Phosphoglucomutase/phosphomannomutase, C-terminal domain	biological_process:GO:0006006//glucose metabolic process;GO:0005978//glycogen biosynthetic process;GO:0019388//galactose catabolic process;cellular_component:GO:0005829//cytosol;molecular_function:GO:0046872//metal ion binding;GO:0004614//phosphoglucomutase activity;
CL119.Contig1_All	CL119.Contig1_All	226.4	231.98	124.04	195.47	gi|685824654|emb|CEF59708.1|/1.26343e-123/Alkyl hydroperoxide reductase subunit C/ Thiol specific antioxidant domain and Thioredoxin-like fold domain and Peroxiredoxin, C-terminal domain and Peroxiredoxin, AhpC-type family-containing protein [Strongyloides ratti]	gi|689542297|emb|LL999099.1|/0.0/Strongyloides stercoralis genome assembly S_stercoralis_PV0001 ,scaffold SSTP_contig0000036	sp|Q21824|TDX1_CAEEL/2e-88/Probable peroxiredoxin prdx-3 OS=Caenorhabditis elegans GN=prdx-3 PE=1 SV=1	cbr:CBG18073/1e-87/Cbr-prdx-3; C. briggsae CBR-PRDX-3 protein; K20011 peroxiredoxin 3 [EC:1.11.1.15]	SPCC576.03c/4e-63/---	PS51352/17.459/Thioredoxin domain profile.	biological_process:GO:0008340//determination of adult lifespan;GO:0098869//cellular oxidant detoxification;GO:0055114//oxidation-reduction process;cellular_component:GO:0005737//cytoplasm;molecular_function:GO:0004601//peroxidase activity;GO:0051920//peroxiredoxin activity;
Unigene5623_All	Unigene5623_All	225.88	222.16	53.36	64.27	gi|685836493|emb|CEF71413.1|/2.69496e-109/Small GTPase superfamily and Small GTPase superfamily, Rho type and Small GTPase superfamily, Rab type and Small GTP-binding protein domain and Small GTPase superfamily, Ras type and P-loop containing nucleoside triphosphate hydrolase domain-containing protein [Strongyloides ratti]	gi|689542325|emb|LL999127.1|/0.0/Strongyloides stercoralis genome assembly S_stercoralis_PV0001 ,scaffold SSTP_contig0000060	sp|Q22038|RHO1_CAEEL/4e-102/Ras-like GTP-binding protein rhoA OS=Caenorhabditis elegans GN=rho-1 PE=1 SV=1	loa:LOAG_00098/6e-102/guanine nucleotide regulatory protein; K04513 Ras homolog gene family, member A	SPAC16.01/7e-58/---	SM00175/3.1E-23/Rab subfamily of small GTPases	biological_process:GO:0007264//small GTPase mediated signal transduction;cellular_component:GO:0005622//intracellular;molecular_function:GO:0005525//GTP binding;
CL711.Contig2_All	CL711.Contig2_All	225.38	143.35	21.6	24.39	gi|685834589|emb|CEF69510.1|/1.8712e-25/Proteolipid membrane potential modulator family-containing protein [Strongyloides ratti]	gi|689542246|emb|LL999048.1|/0.0/Strongyloides stercoralis genome assembly S_stercoralis_PV0001 ,scaffold SSTP_scaffold0000001	sp|P34655|YOT0_CAEEL/5e-08/UPF0057 membrane protein ZK632.10 OS=Caenorhabditis elegans GN=ZK632.10 PE=3 SV=2	NA	AGc727/6e-09/---	PTHR21659/3.1E-21/--	NA
Unigene6649_All	Unigene6649_All	225.37	211.74	293.44	324.22	gi|685830787|emb|CEF65708.1|/2.36781e-129/Hypothetical protein SRAE_2000038400 [Strongyloides ratti]	gi|689542260|emb|LL999062.1|/0.0/Strongyloides stercoralis genome assembly S_stercoralis_PV0001 ,scaffold SSTP_contig0000011	NA	NA	NA	NA	NA
Unigene1524_All	Unigene1524_All	225.19	211.26	154.56	147.17	gi|685829415|emb|CEF64337.1|/2.8846e-112/Ras-like GTP-binding protein Rho1 [Strongyloides ratti]	gi|689542250|emb|LL999052.1|/0.0/Strongyloides stercoralis genome assembly S_stercoralis_PV0001 ,scaffold SSTP_contig0000003	sp|P48148|RHO1_DROME/2e-85/Ras-like GTP-binding protein Rho1 OS=Drosophila melanogaster GN=Rho1 PE=1 SV=1	tsp:Tsp_08554/4e-86/transforming protein RhoA; K04513 Ras homolog gene family, member A	SPAC16.01/6e-56/---	PS51420/26.914/small GTPase Rho family profile.	biological_process:GO:0007264//small GTPase mediated signal transduction;cellular_component:GO:0005622//intracellular;molecular_function:GO:0005525//GTP binding;
Unigene7500_All	Unigene7500_All	224.56	232.65	350.47	405.32	gi|685828411|emb|CEF63333.1|/8.13908e-75/Hypothetical protein SRAE_1000159500 [Strongyloides ratti]	gi|689542282|emb|LL999084.1|/0.0/Strongyloides stercoralis genome assembly S_stercoralis_PV0001 ,scaffold SSTP_contig0000023	sp|Q20412|NDUB2_CAEEL/2e-42/Probable NADH dehydrogenase [ubiquinone] 1 beta subcomplex subunit 2, mitochondrial OS=Caenorhabditis elegans GN=F44G4.2 PE=2 SV=1	cel:CELE_F44G4.2/3e-41/F44G4.2; Probable NADH dehydrogenase [ubiquinone] 1 beta subcomplex subunit 2, mitochondrial; K03958 NADH dehydrogenase (ubiquinone) 1 beta subcomplex subunit 2	NA	PF14813/3.2E-19/NADH dehydrogenase 1 beta subcomplex subunit 2	cellular_component:GO:0005743//mitochondrial inner membrane;GO:0070469//respiratory chain;
Unigene4152_All	Unigene4152_All	224.23	235.98	204.96	141.58	gi|685829147|emb|CEF64069.1|/1.72333e-86/SKP1 component family and MADF domain and BTB/POZ fold domain and SKP1 component, dimerisation domain and SKP1 component, POZ domain-containing protein [Strongyloides ratti]	gi|689542248|emb|LL999050.1|/0.0/Strongyloides stercoralis genome assembly S_stercoralis_PV0001 ,scaffold SSTP_contig0000001	sp|Q71U00|SKP1_XENLA/2e-56/S-phase kinase-associated protein 1 OS=Xenopus laevis GN=skp1 PE=1 SV=3	lcm:102350053/5e-56/SKP1; S-phase kinase associated protein 1; K03094 S-phase kinase-associated protein 1	SPBC409.05/3e-36/---	PTHR21016/1.7E-60/--	NA
Unigene6459_All	Unigene6459_All	224.01	210.64	71.76	134.28	gi|685828773|emb|CEF63695.1|/0/Poly(A)-specific ribonuclease PARN [Strongyloides ratti]	gi|689542258|emb|LL999060.1|/0.0/Strongyloides stercoralis genome assembly S_stercoralis_PV0001 ,scaffold SSTP_scaffold0000004	sp|Q90ZA1|PARN_XENLA/1e-12/Poly(A)-specific ribonuclease PARN OS=Xenopus laevis GN=parn PE=1 SV=1	obi:106868305/2e-19/poly(A)-specific ribonuclease PARN-like; K01148 poly(A)-specific ribonuclease [EC:3.1.13.4]	NA	PTHR15092/2.5E-41/--	NA
Unigene4062_All	Unigene4062_All	223.82	235.53	218.97	247.84	gi|685831046|emb|CEF65967.1|/0/Dolichyl-diphosphooligosaccharide--protein glycosyltransferase 48 kDa subunit [Strongyloides ratti]	gi|689542246|emb|LL999048.1|/0.0/Strongyloides stercoralis genome assembly S_stercoralis_PV0001 ,scaffold SSTP_scaffold0000001	sp|P45971|OST48_CAEEL/7e-122/Probable dolichyl-diphosphooligosaccharide--protein glycosyltransferase 48 kDa subunit OS=Caenorhabditis elegans GN=T09A5.11 PE=3 SV=1	loa:LOAG_05287/6e-121/dolichyl-di-phosphooligosaccharide-protein glycotransferase; K12670 oligosaccharyltransferase complex subunit beta	NA	PF03345/1.6E-136/Oligosaccharyltransferase 48 kDa subunit beta	NA
Unigene6524_All	Unigene6524_All	223.59	226.94	224.95	238.44	gi|685830298|emb|CEF65220.1|/1.65185e-116/Small GTPase superfamily and Ran GTPase family and Small GTPase superfamily, Rho type and Small GTPase superfamily, Rab type and Small GTP-binding protein domain and Small GTPase superfamily, Ras type and P-loop containing nucleoside triphosphate hydrolase domain-containing protein [Strongyloides ratti]	gi|689542248|emb|LL999050.1|/0.0/Strongyloides stercoralis genome assembly S_stercoralis_PV0001 ,scaffold SSTP_contig0000001	sp|P22129|RB11B_DIPOM/5e-92/Ras-related protein Rab-11B OS=Diplobatis ommata PE=2 SV=1	loa:LOAG_05192/3e-99/rab family protein; K07905 Ras-related protein Rab-11B	SPAC18G6.03/6e-78/---	SM00176/5.2E-6/Ran (Ras-related nuclear proteins) /TC4 subfamily of small GTPases	biological_process:GO:0007264//small GTPase mediated signal transduction;cellular_component:GO:0005622//intracellular;molecular_function:GO:0005525//GTP binding;
CL1723.Contig1_All	CL1723.Contig1_All	223.33	190.33	169.38	104.7	gi|685826198|emb|CEF61242.1|/0/GH24511p [Strongyloides ratti]	gi|689542250|emb|LL999052.1|/0.0/Strongyloides stercoralis genome assembly S_stercoralis_PV0001 ,scaffold SSTP_contig0000003	sp|Q02053|UBA1_MOUSE/0.0/Ubiquitin-like modifier-activating enzyme 1 OS=Mus musculus GN=Uba1 PE=1 SV=1	loa:LOAG_03774/0.0/ube1-prov protein; K03178 ubiquitin-activating enzyme E1 [EC:6.2.1.45]	YKL210w/0.0/---	PS00865/-/Ubiquitin-activating enzyme active site.	NA
Unigene3663_All	Unigene3663_All	222.97	209.47	149.33	81.93	gi|685827115|emb|CEF62037.1|/0/Fragile X mental retardation syndrome-related protein 1 [Strongyloides ratti]	gi|689542352|emb|LL999154.1|/0.0/Strongyloides stercoralis genome assembly S_stercoralis_PV0001 ,scaffold SSTP_scaffold0000024	sp|Q21054|CGT3_CAEEL/6e-103/Ceramide glucosyltransferase 3 OS=Caenorhabditis elegans GN=cgt-3 PE=1 SV=2	cel:CELE_F59G1.1/1e-101/cgt-3; Ceramide glucosyltransferase 3; K00720 ceramide glucosyltransferase [EC:2.4.1.80]	mlr5650/3e-26/---	PTHR10603:SF7/1.6E-79/--	biological_process:GO:0006679//glucosylceramide biosynthetic process;GO:1904508//regulation of protein localization to basolateral plasma membrane;GO:0002119//nematode larval development;cellular_component:GO:0005886//plasma membrane;molecular_function:GO:0016757//transferase activity, transferring glycosyl groups;
Unigene6439_All	Unigene6439_All	222.31	205.19	20.6	20.28	gi|685829906|emb|CEF64828.1|/1.69693e-65/Nucleoredoxin-like protein 2 [Strongyloides ratti]	gi|689542248|emb|LL999050.1|/0.0/Strongyloides stercoralis genome assembly S_stercoralis_PV0001 ,scaffold SSTP_contig0000001	sp|Q9D531|NXNL2_MOUSE/6e-14/Nucleoredoxin-like protein 2 OS=Mus musculus GN=Nxnl2 PE=2 SV=1	cel:CELE_R05H5.3/7e-35/R05H5.3; Uncharacterized protein; K17609 nucleoredoxin [EC:1.8.1.8]	aq_152/1e-06/---	PTHR13871/3.2E-54/--	NA
Unigene9593_All	Unigene9593_All	221.92	223.72	247.15	244.65	gi|685829499|emb|CEF64421.1|/0/26S proteasome non-ATPase regulatory subunit 3 [Strongyloides ratti]	gi|689542248|emb|LL999050.1|/0.0/Strongyloides stercoralis genome assembly S_stercoralis_PV0001 ,scaffold SSTP_contig0000001	sp|Q04908|PSMD3_CAEEL/1e-119/26S proteasome non-ATPase regulatory subunit 3 OS=Caenorhabditis elegans GN=rpn-3 PE=1 SV=1	loa:LOAG_05880/2e-130/RPN-3 protein; K03033 26S proteasome regulatory subunit N3	NA	SM00088/2.4E-15/motif in proteasome subunits, Int-6, Nip-1 and TRIP-15	NA
Unigene7302_All	Unigene7302_All	221.15	225.9	90.86	91.51	gi|685834728|emb|CEF69649.1|/1.0139e-94/Clathrin light chain [Strongyloides ratti]	gi|689542249|emb|LL999051.1|/0.0/Strongyloides stercoralis genome assembly S_stercoralis_PV0001 ,scaffold SSTP_contig0000002	sp|Q9VWA1|CLC_DROME/5e-16/Clathrin light chain OS=Drosophila melanogaster GN=Clc PE=2 SV=1	cin:100178066/2e-18/clathrin light chain B-like; K04645 clathrin light chain B	NA	PTHR10639/1.3E-37/--	NA
CL1376.Contig2_All	CL1376.Contig2_All	220.68	219.68	148.41	119.93	gi|685829614|emb|CEF64536.1|/0/Transketolase [Strongyloides ratti]	gi|689542248|emb|LL999050.1|/0.0/Strongyloides stercoralis genome assembly S_stercoralis_PV0001 ,scaffold SSTP_contig0000001	sp|Q9D4D4|TKTL2_MOUSE/0.0/Transketolase-like protein 2 OS=Mus musculus GN=Tktl2 PE=2 SV=1	cel:CELE_F01G10.1/0.0/tkt-1; TransKeTolase homolog; K00615 transketolase [EC:2.2.1.1]	all4052/4e-156/---	PF00456/4.4E-46/Transketolase, thiamine diphosphate binding domain	biological_process:GO:0008152//metabolic process;molecular_function:GO:0003824//catalytic activity;
Unigene1550_All	Unigene1550_All	220.52	226.82	224.9	273.05	gi|685829978|emb|CEF64900.1|/0/Probable citrate synthase, mitochondrial [Strongyloides ratti]	gi|689542272|emb|LL999074.1|/0.0/Strongyloides stercoralis genome assembly S_stercoralis_PV0001 ,scaffold SSTP_scaffold0000010	sp|Q61JF9|CISY_CAEBR/0.0/Probable citrate synthase, mitochondrial OS=Caenorhabditis briggsae GN=cts-1 PE=3 SV=1	cbr:CBG09810/0.0/Cbr-cts-1; C. briggsae CBR-CTS-1 protein; K01647 citrate synthase [EC:2.3.3.1]	SPAC6C3.04/1e-154/---	PS00480/-/Citrate synthase signature.	NA
CL1994.Contig2_All	CL1994.Contig2_All	220.14	221.08	118.44	82.29	gi|685829106|emb|CEF64028.1|/6.92965e-37/Cyclin-dependent kinases regulatory subunit [Strongyloides ratti]	gi|689542267|emb|LL999069.1|/0.0/Strongyloides stercoralis genome assembly S_stercoralis_PV0001 ,scaffold SSTP_contig0000015	sp|Q17868|CKS1_CAEEL/4e-32/Cyclin-dependent kinases regulatory subunit OS=Caenorhabditis elegans GN=cks-1 PE=1 SV=1	cel:CELE_C09G4.3/6e-31/cks-1; Cyclin-dependent kinases regulatory subunit; K02219 cyclin-dependent kinase regulatory subunit CKS1	NA	NA	biological_process:GO:0045859//regulation of protein kinase activity;GO:0009794//regulation of mitotic cell cycle, embryonic;GO:0009792//embryo development ending in birth or egg hatching;GO:0007067//mitotic nuclear division;GO:0051301//cell division;cellular_component:GO:0005634//nucleus;molecular_function:GO:0016538//cyclin-dependent protein serine/threonine kinase regulator activity;GO:0019901…
Unigene5675_All	Unigene5675_All	219.39	207.7	137.84	78.86	gi|685829492|emb|CEF64414.1|/4.08565e-121/Eukaryotic translation initiation factor 6 [Strongyloides ratti]	gi|689542248|emb|LL999050.1|/0.0/Strongyloides stercoralis genome assembly S_stercoralis_PV0001 ,scaffold SSTP_contig0000001	sp|O62106|IF6_CAEEL/5e-102/Eukaryotic translation initiation factor 6 OS=Caenorhabditis elegans GN=eif-6 PE=3 SV=1	cel:CELE_C47B2.5/7e-101/eif-6; Eukaryotic translation initiation factor 6; K03264 translation initiation factor 6	YPR016c/3e-88/---	PF01912/7.3E-74/eIF-6 family	NA
Unigene3331_All	Unigene3331_All	219.28	223.89	1.23	3.73	gi|685824711|emb|CEF59765.1|/1.70595e-137/Hypothetical protein SRAE_X000151000 [Strongyloides ratti]	gi|689542255|emb|LL999057.1|/0.0/Strongyloides stercoralis genome assembly S_stercoralis_PV0001 ,scaffold SSTP_contig0000007	NA	NA	NA	NA	NA
Unigene5511_All	Unigene5511_All	218.7	218.11	23.74	18.44	gi|685829711|emb|CEF64633.1|/0/Spectrin beta chain, erythrocytic [Strongyloides ratti]	gi|689542272|emb|LL999074.1|/0.0/Strongyloides stercoralis genome assembly S_stercoralis_PV0001 ,scaffold SSTP_scaffold0000010	sp|Q9N4M4|ANC1_CAEEL/1e-35/Nuclear anchorage protein 1 OS=Caenorhabditis elegans GN=anc-1 PE=1 SV=3	cmy:102947781/7e-35/SYNE2; spectrin repeat containing nuclear envelope protein 2; K19346 nesprin-2	ECU09g0290/5e-12/---	PTHR11915:SF281/3.9E-40/--	NA
CL2138.Contig2_All	CL2138.Contig2_All	218.46	204.04	20.08	42.74	gi|685825151|emb|CEF60204.1|/1.20458e-132/Delta(3,5)-Delta(2,4)-dienoyl-CoA isomerase,mitochondrial [Strongyloides ratti]	gi|689542321|emb|LL999123.1|/0.0/Strongyloides stercoralis genome assembly S_stercoralis_PV0001 ,scaffold SSTP_contig0000056	sp|Q13011|ECH1_HUMAN/2e-61/Delta(3,5)-Delta(2,4)-dienoyl-CoA isomerase, mitochondrial OS=Homo sapiens GN=ECH1 PE=1 SV=2	cel:CELE_Y25C1A.13/1e-86/Y25C1A.13; Uncharacterized protein; K12663 Delta(3,5)-Delta(2,4)-dienoyl-CoA isomerase [EC:5.3.3.-]	CC0353/2e-41/---	PTHR11941:SF43/3.0E-119/--	NA
CL1651.Contig2_All	CL1651.Contig2_All	218.05	206.48	12.63	14.64	gi|685830269|emb|CEF65191.1|/0/Protein-tyrosine phosphatase, receptor/non-receptor type domain and Protein-tyrosine/Dual specificity phosphatase domain and Protein-tyrosine phosphatase, catalytic domain-containing protein [Strongyloides ratti]	gi|689542248|emb|LL999050.1|/0.0/Strongyloides stercoralis genome assembly S_stercoralis_PV0001 ,scaffold SSTP_contig0000001	sp|Q9WU22|PTN4_MOUSE/2e-14/Tyrosine-protein phosphatase non-receptor type 4 OS=Mus musculus GN=Ptpn4 PE=1 SV=2	obi:106877276/2e-16/tyrosine-protein phosphatase 10D-like; K05694 receptor-type tyrosine-protein phosphatase beta [EC:3.1.3.48]	NA	SM00404/1.6E-14/Protein tyrosine phosphatase, catalytic domain motif	biological_process:GO:0006464//cellular protein modification process;GO:0006796//phosphate-containing compound metabolic process;cellular_component:GO:0044424//intracellular part;
Unigene9389_All	Unigene9389_All	218	199.65	98.94	80.47	gi|685831310|emb|CEF66231.1|/0/Hypothetical protein SRAE_2000090100 [Strongyloides ratti]	gi|689542260|emb|LL999062.1|/0.0/Strongyloides stercoralis genome assembly S_stercoralis_PV0001 ,scaffold SSTP_contig0000011	sp|P10587|MYH11_CHICK/6e-17/Myosin-11 OS=Gallus gallus GN=MYH11 PE=1 SV=4	bter:100651361/1e-17/restin homolog; K10421 CAP-Gly domain-containing linker protein 1	FN0522/3e-13/---	NA	NA
Unigene3054_All	Unigene3054_All	217.87	195.89	86.03	82.63	gi|685831059|emb|CEF65980.1|/9.19251e-78/TspO/MBR-related protein family-containing protein [Strongyloides ratti]	gi|689542246|emb|LL999048.1|/0.0/Strongyloides stercoralis genome assembly S_stercoralis_PV0001 ,scaffold SSTP_scaffold0000001	NA	bmy:Bm1_36270/6e-33/TspO/MBR family protein; K05770 benzodiazapine receptor	NA	PF03073/6.8E-10/TspO/MBR family	NA
Unigene3669_All	Unigene3669_All	217.77	211.9	67.56	50.3	gi|685829437|emb|CEF64359.1|/1.79082e-74/OB-fold nucleic acid binding domain, AA-tRNA synthetase-type and Nucleic acid-binding, OB-fold domain-containing protein [Strongyloides ratti]	gi|689542249|emb|LL999051.1|/0.0/Strongyloides stercoralis genome assembly S_stercoralis_PV0001 ,scaffold SSTP_contig0000002	NA	bmy:Bm1_13550/2e-07/hypothetical protein; K10739 replication factor A2	NA	NA	NA
CL2017.Contig1_All	CL2017.Contig1_All	217	214.85	205.82	163.49	gi|685834005|emb|CEF68926.1|/0/GDP dissociation inhibitor [Strongyloides ratti]	gi|689542246|emb|LL999048.1|/0.0/Strongyloides stercoralis genome assembly S_stercoralis_PV0001 ,scaffold SSTP_scaffold0000001	sp|P50399|GDIB_RAT/2e-170/Rab GDP dissociation inhibitor beta OS=Rattus norvegicus GN=Gdi2 PE=1 SV=2	cbr:CBG21516/0.0/Cbr-gdi-1; C. briggsae CBR-GDI-1 protein; K17255 Rab GDP dissociation inhibitor	SPAC22H10.12c/2e-141/---	PR00892/3.0E-75/Rab GDI protein signature	NA
Unigene2674_All	Unigene2674_All	216.98	212.65	142.2	91.76	gi|685831840|emb|CEF66761.1|/2.10335e-150/Thioredoxin-like protein 1 [Strongyloides ratti]	gi|689542246|emb|LL999048.1|/0.0/Strongyloides stercoralis genome assembly S_stercoralis_PV0001 ,scaffold SSTP_scaffold0000001	sp|O43396|TXNL1_HUMAN/8e-58/Thioredoxin-like protein 1 OS=Homo sapiens GN=TXNL1 PE=1 SV=3	cbr:CBG08042/9e-20/Cbr-png-1; C. briggsae CBR-PNG-1 protein; K01456 peptide-N4-(N-acetyl-beta-glucosaminyl)asparagine amidase [EC:3.5.1.52]	SPAC7D4.07c/1e-18/---	PTHR10438/6.4E-46/--	biological_process:GO:0044699//single-organism process;
Unigene313_All	Unigene313_All	216.66	189.46	3.21	3.11	gi|685834347|emb|CEF69268.1|/9.6503e-124/Protein kinase domain and Serine/threonine-/dual specificity protein kinase, catalytic domain and Protein kinase-like domain-containing protein [Strongyloides ratti]	gi|689542246|emb|LL999048.1|/0.0/Strongyloides stercoralis genome assembly S_stercoralis_PV0001 ,scaffold SSTP_scaffold0000001	sp|O14965|AURKA_HUMAN/1e-50/Aurora kinase A OS=Homo sapiens GN=AURKA PE=1 SV=2	aqu:100636528/3e-51/aurora kinase C-like; K11481 aurora kinase A [EC:2.7.11.1]	ECU01g0630/9e-29/---	PS50011/44.004/Protein kinase domain profile.	NA
CL150.Contig3_All	CL150.Contig3_All	216.26	211.4	64.22	56.7	gi|685826129|emb|CEF61173.1|/0/DIS3-like exonuclease 2 [Strongyloides ratti]	gi|689542250|emb|LL999052.1|/0.0/Strongyloides stercoralis genome assembly S_stercoralis_PV0001 ,scaffold SSTP_contig0000003	sp|Q8CI75|DI3L2_MOUSE/1e-117/DIS3-like exonuclease 2 OS=Mus musculus GN=Dis3l2 PE=1 SV=1	bmy:Bm1_23510/0.0/RNB-like protein; K18758 DIS3-like exonuclease 2 [EC:3.1.13.-]	SPAC2C4.07c/2e-67/---	PTHR23355:SF9/3.4E-214/--	NA
Unigene7728_All	Unigene7728_All	215.87	189.79	37.18	20.78	gi|685830128|emb|CEF65050.1|/0/Hypothetical protein SRAE_1000330300 [Strongyloides ratti]	gi|689542251|emb|LL999053.1|/0.0/Strongyloides stercoralis genome assembly S_stercoralis_PV0001 ,scaffold SSTP_scaffold0000003	NA	NA	NA	NA	NA
Unigene6575_All	Unigene6575_All	215.78	218.45	28.12	26	gi|685833760|emb|CEF68681.1|/0/FACT complex subunit SSRP1 [Strongyloides ratti]	gi|689542299|emb|LL999101.1|/0.0/Strongyloides stercoralis genome assembly S_stercoralis_PV0001 ,scaffold SSTP_contig0000038	sp|P41848|SSP1A_CAEEL/1e-119/FACT complex subunit SSRP1-A OS=Caenorhabditis elegans GN=hmg-4 PE=3 SV=1	bmy:Bm1_18530/8e-127/structure-specific recognition protein 1; K09272 structure-specific recognition protein 1	SPBC609.05/6e-67/---	PR00887/1.1E-60/Structure-specific recognition protein signature	NA
Unigene6190_All	Unigene6190_All	215.11	197.67	22.06	13.38	gi|685832451|emb|CEF67372.1|/0/DEP domain and Winged helix-turn-helix DNA-binding domain-containing protein [Strongyloides ratti]	gi|689542260|emb|LL999062.1|/0.0/Strongyloides stercoralis genome assembly S_stercoralis_PV0001 ,scaffold SSTP_contig0000011	sp|Q5F356|PI42A_CHICK/5e-107/Phosphatidylinositol 5-phosphate 4-kinase type-2 alpha OS=Gallus gallus GN=PIP4K2A PE=2 SV=1	bmy:Bm1_57205/3e-146/Pip kinase protein 2; K00920 1-phosphatidylinositol-5-phosphate 4-kinase [EC:2.7.1.149]	YDR208w/2e-36/---	PS50186/9.52/DEP domain profile.	NA
Unigene8676_All	Unigene8676_All	214.84	212.89	253.41	287.57	gi|685834432|emb|CEF69353.1|/0/Threonyl-tRNA synthetase [Strongyloides ratti]	gi|689542246|emb|LL999048.1|/0.0/Strongyloides stercoralis genome assembly S_stercoralis_PV0001 ,scaffold SSTP_scaffold0000001	sp|P52709|SYTC_CAEEL/0.0/Threonine--tRNA ligase, cytoplasmic OS=Caenorhabditis elegans GN=trs-1 PE=3 SV=1	bmy:Bm1_09350/0.0/threonyl-tRNA synthetase, cytoplasmic; K01868 threonyl-tRNA synthetase [EC:6.1.1.3]	SPBC25H2.02/0.0/---	PS50862/24.938/Aminoacyl-transfer RNA synthetases class-II family profile.	biological_process:GO:0006435//threonyl-tRNA aminoacylation;cellular_component:GO:0005737//cytoplasm;molecular_function:GO:0005524//ATP binding;GO:0004829//threonine-tRNA ligase activity;
Unigene8435_All	Unigene8435_All	214.65	216.13	15.04	14.3	gi|685832439|emb|CEF67360.1|/2.1029e-28/Hypothetical protein SRAE_2000202400 [Strongyloides ratti]	gi|689542260|emb|LL999062.1|/0.0/Strongyloides stercoralis genome assembly S_stercoralis_PV0001 ,scaffold SSTP_contig0000011	NA	NA	NA	NA	NA
Unigene400_All	Unigene400_All	214.28	217.16	107.55	72.69	gi|685833844|emb|CEF68765.1|/3.58394e-49/Small ubiquitin-related modifier 1 [Strongyloides ratti]	gi|689542246|emb|LL999048.1|/0.0/Strongyloides stercoralis genome assembly S_stercoralis_PV0001 ,scaffold SSTP_scaffold0000001	sp|P55853|SUMO_CAEEL/3e-27/Small ubiquitin-related modifier OS=Caenorhabditis elegans GN=smo-1 PE=1 SV=1	loa:LOAG_01479/3e-28/SMO-1 protein; K12160 small ubiquitin-related modifier	SPBC365.06/3e-17/---	SM00213/1.3E-12/Ubiquitin homologues	cellular_component:GO:0005634//nucleus;
Unigene4261_All	Unigene4261_All	214.21	188.88	1.08	1.23	gi|685831216|emb|CEF66137.1|/1.31123e-52/Hypothetical protein SRAE_2000080700 [Strongyloides ratti]	gi|689542247|emb|LL999049.1|/0.0/Strongyloides stercoralis genome assembly S_stercoralis_PV0001 ,scaffold SSTP_scaffold0000002	NA	NA	NA	NA	NA
Unigene2520_All	Unigene2520_All	213.5	200.66	38.13	92.91	gi|685836559|emb|CEF71479.1|/0/Saposin-like type B, 1 domain and Saposin B domain and Saposin-like domain-containing protein [Strongyloides ratti]	gi|689542257|emb|LL999059.1|/0.0/Strongyloides stercoralis genome assembly S_stercoralis_PV0001 ,scaffold SSTP_contig0000009	sp|P26779|SAP_BOVIN/7e-11/Prosaposin OS=Bos taurus GN=PSAP PE=1 SV=3	cel:CELE_C28C12.7/5e-62/spp-10; SaPosin-like Protein family; K12382 saposin	NA	PS50015/12.06/Saposin B type domain profile.	NA
CL2038.Contig2_All	CL2038.Contig2_All	213.28	186.89	30.43	13.17	gi|685830883|emb|CEF65804.1|/3.76108e-179/G2/mitotic-specific cyclin-A [Strongyloides ratti]	gi|689542284|emb|LL999086.1|/0.0/Strongyloides stercoralis genome assembly S_stercoralis_PV0001 ,scaffold SSTP_contig0000025	sp|P04962|CCNA_SPISO/3e-22/G2/mitotic-specific cyclin-A OS=Spisula solidissima PE=2 SV=1	obi:106879537/4e-23/G2/mitotic-specific cyclin-A-like; K06627 cyclin A	SPBC582.03/5e-18/---	PTHR10177/2.2E-46/--	NA
Unigene6320_All	Unigene6320_All	212.97	209	92.77	50.59	gi|685826018|emb|CEF61063.1|/0/SANT/Myb domain and SWIRM domain and Homeodomain-like and Winged helix-turn-helix DNA-binding domain and SANT domain-containing protein [Strongyloides ratti]	gi|689542247|emb|LL999049.1|/0.0/Strongyloides stercoralis genome assembly S_stercoralis_PV0001 ,scaffold SSTP_scaffold0000002	sp|Q92922|SMRC1_HUMAN/9e-142/SWI/SNF complex subunit SMARCC1 OS=Homo sapiens GN=SMARCC1 PE=1 SV=3	cbr:CBG12912/0.0/Cbr-psa-1; C. briggsae CBR-PSA-1 protein; K11649 SWI/SNF related-matrix-associated actin-dependent regulator of chromatin subfamily C	SPAC23H3.10/2e-65/---	PF04433/2.2E-29/SWIRM domain	NA
Unigene7559_All	Unigene7559_All	212.56	212.96	127.48	104.95	gi|685833656|emb|CEF68577.1|/0/V-type proton ATPase subunit d 1 [Strongyloides ratti]	gi|689542274|emb|LL999076.1|/0.0/Strongyloides stercoralis genome assembly S_stercoralis_PV0001 ,scaffold SSTP_contig0000018	sp|Q9W4P5|VA0D1_DROME/5e-163/V-type proton ATPase subunit d 1 OS=Drosophila melanogaster GN=VhaAC39-1 PE=2 SV=1	bmy:Bm1_48215/3e-176/Vacuolar h atpase protein 16; K02146 V-type H+-transporting ATPase subunit d	SPAC17A2.03c/7e-107/---	PF01992/8.4E-119/ATP synthase (C/AC39) subunit	biological_process:GO:0015991//ATP hydrolysis coupled proton transport;cellular_component:GO:0033179//proton-transporting V-type ATPase, V0 domain;molecular_function:GO:0015078//hydrogen ion transmembrane transporter activity;
Unigene9230_All	Unigene9230_All	212.4	212.26	46.76	26.33	gi|685832007|emb|CEF66928.1|/0/Sequence-specific single-stranded DNA-binding protein [Strongyloides ratti]	gi|689542246|emb|LL999048.1|/0.0/Strongyloides stercoralis genome assembly S_stercoralis_PV0001 ,scaffold SSTP_scaffold0000001	sp|Q98948|SSBP3_CHICK/9e-38/Single-stranded DNA-binding protein 3 OS=Gallus gallus GN=SSBP3 PE=2 SV=3	sasa:106588602/7e-17/AT-rich interactive domain-containing protein 1A-like; K11653 AT-rich interactive domain-containing protein 1	Rv3876/1e-07/---	PR01743/4.0E-7/Single-strand DNA-binding protein signature	NA
Unigene8678_All	Unigene8678_All	211.84	237.72	285.93	228.46	gi|685832592|emb|CEF67513.1|/0/Ornithine/DAP/Arg decarboxylase family and Ornithine decarboxylase family and Alanine racemase/group IV decarboxylase, C-terminal domain and Orn/DAP/Arg decarboxylase 2, C-terminal domain and Orn/DAP/Arg decarboxylase 2, N-terminal domain-containing protein [Strongyloides ratti]	gi|689542246|emb|LL999048.1|/0.0/Strongyloides stercoralis genome assembly S_stercoralis_PV0001 ,scaffold SSTP_scaffold0000001	sp|P41931|DCOR_CAEEL/2e-55/Ornithine decarboxylase OS=Caenorhabditis elegans GN=odc-1 PE=3 SV=2	bmy:Bm1_56455/8e-57/Pyridoxal-dependent decarboxylase, pyridoxal binding domain containing protein; K01581 ornithine decarboxylase [EC:4.1.1.17]	SPAC144.04c/1e-39/---	PR01179/2.6E-9/Ornithine/diaminopimelate/arginine (ODA) decarboxylase family signature	NA
Unigene8032_All	Unigene8032_All	211.27	215.1	292.64	328.57	gi|685830343|emb|CEF65265.1|/0/NADH dehydrogenase [ubiquinone] 1 alpha subcomplex subunit 10, mitochondrial [Strongyloides ratti]	gi|689542291|emb|LL999093.1|/0.0/Strongyloides stercoralis genome assembly S_stercoralis_PV0001 ,scaffold SSTP_contig0000031	sp|P91929|NDUAA_DROME/1e-54/NADH dehydrogenase [ubiquinone] 1 alpha subcomplex subunit 10, mitochondrial OS=Drosophila melanogaster GN=ND42 PE=2 SV=2	cbr:CBG16606/1e-147/Cbr-nuo-4; C. briggsae CBR-NUO-4 protein; K03954 NADH dehydrogenase (ubiquinone) 1 alpha subcomplex subunit 10	NA	PF01712/1.3E-38/Deoxynucleoside kinase	NA
Unigene3581_All	Unigene3581_All	211.19	197.84	119.46	93.46	gi|685834458|emb|CEF69379.1|/0/Ubiquitin carboxyl-terminal hydrolase [Strongyloides ratti]	gi|689542246|emb|LL999048.1|/0.0/Strongyloides stercoralis genome assembly S_stercoralis_PV0001 ,scaffold SSTP_scaffold0000001	sp|P60051|UBP14_PANTR/2e-106/Ubiquitin carboxyl-terminal hydrolase 14 OS=Pan troglodytes GN=USP14 PE=3 SV=2	tca:657507/2e-116/ubiquitin carboxyl-terminal hydrolase 14; K11843 ubiquitin carboxyl-terminal hydrolase 14 [EC:3.4.19.12]	NA	PS00973/-/Ubiquitin specific protease (USP) domain signature 2.	NA
Unigene497_All	Unigene497_All	211.1	206.69	164.36	89.47	gi|685833013|emb|CEF67934.1|/0/Replication protein A 70 kDa DNA-binding subunit [Strongyloides ratti]	gi|689542298|emb|LL999100.1|/0.0/Strongyloides stercoralis genome assembly S_stercoralis_PV0001 ,scaffold SSTP_contig0000037	sp|O97472|RFA1_CAEBR/2e-62/Probable replication factor A 73 kDa subunit OS=Caenorhabditis briggsae GN=rpa-1 PE=3 SV=1	bmy:Bm1_18390/1e-80/replication factor A 73 kDa subunit; K07466 replication factor A1	YAR007c/7e-45/---	PF16900/2.3E-13/Replication protein A OB domain	NA
CL1405.Contig1_All	CL1405.Contig1_All	211	217.72	112.9	88.57	gi|685832203|emb|CEF67124.1|/1.01728e-118/Drab5 [Strongyloides ratti]	gi|689542246|emb|LL999048.1|/0.0/Strongyloides stercoralis genome assembly S_stercoralis_PV0001 ,scaffold SSTP_scaffold0000001	sp|Q9CQD1|RAB5A_MOUSE/4e-84/Ras-related protein Rab-5A OS=Mus musculus GN=Rab5a PE=1 SV=1	loa:LOAG_01129/4e-90/Rab5; K07888 Ras-related protein Rab-5B	SPAC18G6.03/1e-38/---	PTHR24073:SF557/3.6E-133/--	NA
Unigene6631_All	Unigene6631_All	210.55	232.24	309.77	237.7	gi|685833943|emb|CEF68864.1|/0/Frayed [Strongyloides ratti]	gi|689542246|emb|LL999048.1|/0.0/Strongyloides stercoralis genome assembly S_stercoralis_PV0001 ,scaffold SSTP_scaffold0000001	sp|Q863I2|OXSR1_PIG/6e-118/Serine/threonine-protein kinase OSR1 OS=Sus scrofa GN=OXSR1 PE=2 SV=1	loa:LOAG_02968/0.0/STE/STE20/FRAY protein kinase; K08835 serine/threonine-protein kinase OSR1/STK39 [EC:2.7.11.1]	YAR019c/1e-29/---	PF00069/2.6E-59/Protein kinase domain	NA
Unigene5379_All	Unigene5379_All	210.12	192.32	9.73	12.22	gi|685836740|emb|CEF71660.1|/0/General substrate transporter family and Major facilitator superfamily domain, general substrate transporter and Major facilitator superfamily domain-containing protein [Strongyloides ratti]	gi|689542253|emb|LL999055.1|/0.0/Strongyloides stercoralis genome assembly S_stercoralis_PV0001 ,scaffold SSTP_contig0000005	sp|Q8IRI6|GTR1_DROME/3e-27/Glucose transporter type 1 OS=Drosophila melanogaster GN=Glut1 PE=2 SV=4	tsp:Tsp_08961/2e-31/solute carrier family 2, facilitated glucose transporter member 3; K07299 MFS transporter, SP family, solute carrier family 2 (facilitated glucose transporter), member 1	CAC1339/1e-14/---	PF00083/1.5E-48/Sugar (and other) transporter	NA
Unigene281_All	Unigene281_All	210.11	219.47	334.48	465.34	gi|685827477|emb|CEF62399.1|/2.95997e-39/Bax inhibitor 1-related family and ATPase inhibitor, IATP, mitochondria family-containing protein [Strongyloides ratti]	gi|689542248|emb|LL999050.1|/0.0/Strongyloides stercoralis genome assembly S_stercoralis_PV0001 ,scaffold SSTP_contig0000001	sp|O44441|ATIF2_CAEEL/1e-14/ATPase inhibitor mai-2, mitochondrial OS=Caenorhabditis elegans GN=mai-2 PE=3 SV=1	dpe:Dper_GL11441/4e-08/GL11441 gene product from transcript GL11441-RA; K01934 5-formyltetrahydrofolate cyclo-ligase [EC:6.3.3.2]	NA	PTHR23407:SF6/1.6E-16/--	NA
Unigene8116_All	Unigene8116_All	209.92	204.89	134.01	111.38	gi|685826947|emb|CEF61869.1|/2.51015e-24/Hypothetical protein SRAE_1000014500 [Strongyloides ratti]	gi|689542270|emb|LL999072.1|/0.0/Strongyloides stercoralis genome assembly S_stercoralis_PV0001 ,scaffold SSTP_scaffold0000009	sp|Q54JS5|WDR24_DICDI/2e-07/WD repeat-containing protein 24 homolog OS=Dictyostelium discoideum GN=wdr24 PE=3 SV=1	NA	NA	NA	NA
Unigene7158_All	Unigene7158_All	209.6	196.84	39.2	37.2	gi|685829692|emb|CEF64614.1|/0/Kinesin-like protein KIF23 [Strongyloides ratti]	gi|689542248|emb|LL999050.1|/0.0/Strongyloides stercoralis genome assembly S_stercoralis_PV0001 ,scaffold SSTP_contig0000001	sp|Q9UKU7|ACAD8_HUMAN/6e-125/Isobutyryl-CoA dehydrogenase, mitochondrial OS=Homo sapiens GN=ACAD8 PE=1 SV=1	cel:CELE_F28A10.6/7e-139/acdh-9; Acyl CoA DeHydrogenase; K11538 isobutyryl-CoA dehydrogenase [EC:1.3.99.-]	BMEI0689/8e-111/---	PF00441/1.6E-47/Acyl-CoA dehydrogenase, C-terminal domain	NA
Unigene2611_All	Unigene2611_All	209.14	200.11	151.82	184.37	gi|114841187|dbj|BAF31896.1|/0/mitochondrial elongation factor Tu1 precursor [Strongyloides ratti]	gi|689542247|emb|LL999049.1|/0.0/Strongyloides stercoralis genome assembly S_stercoralis_PV0001 ,scaffold SSTP_scaffold0000002	sp|Q8BFR5|EFTU_MOUSE/1e-128/Elongation factor Tu, mitochondrial OS=Mus musculus GN=Tufm PE=1 SV=1	cbr:CBG00491/0.0/Cbr-tufm-1; C. briggsae CBR-TUFM-1 protein; K02358 elongation factor Tu	YOR187w/3e-115/---	PF03144/9.0E-15/Elongation factor Tu domain 2	NA
Unigene2078_All	Unigene2078_All	208.64	195.24	5.11	4.79	gi|685830245|emb|CEF65167.1|/1.21669e-111/Zinc finger, RING-type domain and Zinc finger, RING/FYVE/PHD-type domain-containing protein [Strongyloides ratti]	gi|689542267|emb|LL999069.1|/0.0/Strongyloides stercoralis genome assembly S_stercoralis_PV0001 ,scaffold SSTP_contig0000015	sp|Q11177|DHS27_CAEEL/1e-12/Uncharacterized oxidoreductase dhs-27 OS=Caenorhabditis elegans GN=dhs-27 PE=3 SV=2	dya:Dyak_GE12341/4e-09/dyak_GLEANR_12604; GE12341 gene product from transcript GE12341-RA; K15693 RING finger protein 26	NA	NA	NA
CL170.Contig4_All	CL170.Contig4_All	206.93	237.46	3.48	2.57	gi|685828630|emb|CEF63552.1|/1.1798e-71/Hypothetical protein SRAE_1000181300 [Strongyloides ratti]	gi|689542251|emb|LL999053.1|/0.0/Strongyloides stercoralis genome assembly S_stercoralis_PV0001 ,scaffold SSTP_scaffold0000003	sp|P34682|CUT2_CAEEL/1e-19/Cuticlin-2 OS=Caenorhabditis elegans GN=cut-2 PE=2 SV=1	gfr:102039135/6e-17/FMN2; formin 2; K02184 formin 2	XF0818/3e-11/---	NA	NA
Unigene7479_All	Unigene7479_All	206.92	242.67	5.02	3.82	NA	gi|686683510|emb|LL999165.1|/0.0/Strongyloides stercoralis genome assembly S_stercoralis_PV0001 ,scaffold SSTP_contig0000093	NA	NA	NA	NA	NA
Unigene496_All	Unigene496_All	206.71	215.81	405.79	425.65	gi|685835452|emb|CEF70373.1|/0/NADH dehydrogenase [ubiquinone] 1 alpha subcomplex subunit 9, mitochondrial [Strongyloides ratti]	gi|689542264|emb|LL999066.1|/0.0/Strongyloides stercoralis genome assembly S_stercoralis_PV0001 ,scaffold SSTP_scaffold0000006	sp|P34943|NDUA9_BOVIN/2e-59/NADH dehydrogenase [ubiquinone] 1 alpha subcomplex subunit 9, mitochondrial OS=Bos taurus GN=NDUFA9 PE=1 SV=1	cel:CELE_Y53G8AL.2/2e-131/Y53G8AL.2; Uncharacterized protein; K03953 NADH dehydrogenase (ubiquinone) 1 alpha subcomplex subunit 9	CC3604/2e-33/---	PF05368/1.5E-12/NmrA-like family	biological_process:GO:0007275//multicellular organism development;GO:1901006//ubiquinone-6 biosynthetic process;GO:0055114//oxidation-reduction process;cellular_component:GO:0005747//mitochondrial respiratory chain complex I;molecular_function:GO:0003954//NADH dehydrogenase activity;
Unigene9482_All	Unigene9482_All	206.36	199.09	113.8	118.53	gi|685824502|emb|CEF59556.1|/1.55966e-117/Ras-related protein Rab-7a [Strongyloides ratti]	gi|689542252|emb|LL999054.1|/0.0/Strongyloides stercoralis genome assembly S_stercoralis_PV0001 ,scaffold SSTP_contig0000004	sp|P51150|RAB7A_MOUSE/2e-77/Ras-related protein Rab-7a OS=Mus musculus GN=Rab7a PE=1 SV=2	bmy:Bm1_15970/1e-80/ras-related protein Rab-7; K07897 Ras-related protein Rab-7A	YER031c/9e-28/---	PF00071/8.1E-56/Ras family	NA
CL934.Contig3_All	CL934.Contig3_All	205.39	263.92	185.49	210.01	gi|685831750|emb|CEF66671.1|/0/Troponin T, skeletal muscle [Strongyloides ratti]	gi|689542254|emb|LL999056.1|/0.0/Strongyloides stercoralis genome assembly S_stercoralis_PV0001 ,scaffold SSTP_contig0000006	sp|Q27371|TNNT_CAEEL/2e-121/Troponin T OS=Caenorhabditis elegans GN=mup-2 PE=2 SV=1	cel:CELE_F53A9.10/2e-130/tnt-2; TropoNin T; K12046 troponin T, fast skeletal muscle	NMB0700/2e-09/---	PTHR11521/1.3E-162/--	NA
Unigene540_All	Unigene540_All	204.32	193.55	40.69	37.48	gi|685824577|emb|CEF59631.1|/0/Retinal dehydrogenase 2 [Strongyloides ratti]	gi|689542320|emb|LL999122.1|/0.0/Strongyloides stercoralis genome assembly S_stercoralis_PV0001 ,scaffold SSTP_contig0000055	sp|Q5RF00|ALDH2_PONAB/1e-179/Aldehyde dehydrogenase, mitochondrial OS=Pongo abelii GN=ALDH2 PE=2 SV=1	cel:CELE_F54D8.3/0.0/alh-1; ALdehyde deHydrogenase; K00128 aldehyde dehydrogenase (NAD+) [EC:1.2.1.3]	BS_dhaS/5e-150/---	PF00171/2.1E-184/Aldehyde dehydrogenase family	biological_process:GO:0019915//lipid storage;GO:0048871//multicellular organismal homeostasis;GO:0055114//oxidation-reduction process;molecular_function:GO:0004029//aldehyde dehydrogenase (NAD) activity;
Unigene487_All	Unigene487_All	204.31	204.5	51.42	34.72	gi|685827331|emb|CEF62253.1|/0/Eukaryotic initiation factor 4A-I [Strongyloides ratti]	gi|689542270|emb|LL999072.1|/0.0/Strongyloides stercoralis genome assembly S_stercoralis_PV0001 ,scaffold SSTP_scaffold0000009	sp|Q3B8Q2|IF4A3_RAT/0.0/Eukaryotic initiation factor 4A-III OS=Rattus norvegicus GN=Eif4a3 PE=1 SV=1	adf:107331231/0.0/eukaryotic initiation factor 4A-III; K13025 ATP-dependent RNA helicase [EC:3.6.4.13]	SPAC1F5.10/9e-170/---	PS51192/29.818/Superfamilies 1 and 2 helicase ATP-binding type-1 domain profile.	biological_process:GO:0006413//translational initiation;molecular_function:GO:0003743//translation initiation factor activity;GO:0005524//ATP binding;GO:0004386//helicase activity;
Unigene6441_All	Unigene6441_All	204.26	210.5	41.1	15.53	gi|685827590|emb|CEF62512.1|/1.26019e-35/Spo12 family-containing protein [Strongyloides ratti]	gi|689542250|emb|LL999052.1|/1e-172/Strongyloides stercoralis genome assembly S_stercoralis_PV0001 ,scaffold SSTP_contig0000003	NA	NA	NA	PF05032/7.6E-8/Spo12 family	NA
CL852.Contig2_All	CL852.Contig2_All	203.33	196.3	97.5	76.6	gi|685833641|emb|CEF68562.1|/0/T-complex protein 1 subunit zeta-2 [Strongyloides ratti]	gi|689542274|emb|LL999076.1|/0.0/Strongyloides stercoralis genome assembly S_stercoralis_PV0001 ,scaffold SSTP_contig0000018	sp|P46550|TCPZ_CAEEL/0.0/T-complex protein 1 subunit zeta OS=Caenorhabditis elegans GN=cct-6 PE=1 SV=1	bmy:Bm1_00545/0.0/T-complex protein 1, zeta subunit; K09498 T-complex protein 1 subunit zeta	YDR188w/2e-149/---	PR00304/2.3E-17/Tailless complex polypeptide 1 (chaperone) signature	NA
Unigene9623_All	Unigene9623_All	203.27	196.47	502.44	387.72	gi|685833945|emb|CEF68866.1|/0/FK506-binding protein 59 [Strongyloides ratti]	gi|689542246|emb|LL999048.1|/0.0/Strongyloides stercoralis genome assembly S_stercoralis_PV0001 ,scaffold SSTP_scaffold0000001	sp|Q02790|FKBP4_HUMAN/4e-92/Peptidyl-prolyl cis-trans isomerase FKBP4 OS=Homo sapiens GN=FKBP4 PE=1 SV=3	bmy:Bm1_56870/1e-118/FKBP-type peptidyl-prolyl cis-trans isomerase-59, BmFKBP59; K09571 FK506-binding protein 4/5 [EC:5.2.1.8]	slr1761/9e-24/---	PF00515/5.2E-9/Tetratricopeptide repeat	NA
Unigene5501_All	Unigene5501_All	203.17	206.04	50.56	44.74	gi|685832334|emb|CEF67255.1|/1.71027e-16/Hypothetical protein SRAE_2000191900 [Strongyloides ratti]	gi|689542262|emb|LL999064.1|/0.0/Strongyloides stercoralis genome assembly S_stercoralis_PV0001 ,scaffold SSTP_scaffold0000005	NA	NA	NA	NA	NA
Unigene644_All	Unigene644_All	202.99	215.42	99.76	101.58	gi|685828190|emb|CEF63112.1|/2.87166e-176/Sodium/potassium-transporting ATPase subunit beta family-containing protein [Strongyloides ratti]	gi|689542251|emb|LL999053.1|/0.0/Strongyloides stercoralis genome assembly S_stercoralis_PV0001 ,scaffold SSTP_scaffold0000003	sp|Q9XUY5|AT1B3_CAEEL/3e-106/Probable sodium/potassium-transporting ATPase subunit beta-3 OS=Caenorhabditis elegans GN=nkb-3 PE=3 SV=1	cel:CELE_F55F3.3/4e-105/nkb-3; Probable sodium/potassium-transporting ATPase subunit beta-3; K01540 sodium/potassium-transporting ATPase subunit beta	NA	PF00287/1.1E-76/Sodium / potassium ATPase beta chain	biological_process:GO:0015672//monovalent inorganic cation transport;GO:0030001//metal ion transport;cellular_component:GO:0016021//integral component of membrane;
Unigene4597_All	Unigene4597_All	202.87	192.57	222.93	180.44	gi|685830632|emb|CEF65553.1|/0/26S proteasome non-ATPase regulatory subunit 4 [Strongyloides ratti]	gi|689542262|emb|LL999064.1|/0.0/Strongyloides stercoralis genome assembly S_stercoralis_PV0001 ,scaffold SSTP_scaffold0000005	sp|P55036|PSMD4_HUMAN/5e-78/26S proteasome non-ATPase regulatory subunit 4 OS=Homo sapiens GN=PSMD4 PE=1 SV=1	cjc:100896765/6e-78/PSMD4; proteasome 26S subunit, non-ATPase 4; K03029 26S proteasome regulatory subunit N10	YHR200w/1e-47/---	PF13519/3.9E-15/von Willebrand factor type A domain	NA
Unigene192_All	Unigene192_All	202.8	198.72	386.84	312.08	gi|685830741|emb|CEF65662.1|/0/Protein TFG [Strongyloides ratti]	gi|689542247|emb|LL999049.1|/0.0/Strongyloides stercoralis genome assembly S_stercoralis_PV0001 ,scaffold SSTP_scaffold0000002	sp|P35085|CBPP_DICDI/8e-18/Calcium-binding protein P OS=Dictyostelium discoideum GN=cbpP PE=2 SV=2	cel:CELE_Y63D3A.5/1e-27/tfg-1; human TFG related; K09292 protein TFG	STM0960/9e-09/---	PF00564/3.5E-8/PB1 domain	NA
CL404.Contig2_All	CL404.Contig2_All	201.89	192.52	174.62	180.98	gi|685832643|emb|CEF67564.1|/1.17842e-138/Prohibitin [Strongyloides ratti]	gi|689542284|emb|LL999086.1|/0.0/Strongyloides stercoralis genome assembly S_stercoralis_PV0001 ,scaffold SSTP_contig0000025	sp|Q9BKU4|PHB1_CAEEL/6e-120/Mitochondrial prohibitin complex protein 1 OS=Caenorhabditis elegans GN=phb-1 PE=1 SV=1	cel:CELE_Y37E3.9/9e-119/phb-1; Mitochondrial prohibitin complex protein 1; K17080 prohibitin 1	YGR132c/8e-83/---	PTHR23222/6.4E-169/--	biological_process:GO:0048477//oogenesis;GO:0007283//spermatogenesis;GO:0009792//embryo development ending in birth or egg hatching;GO:0006979//response to oxidative stress;GO:0008406//gonad development;GO:0008340//determination of adult lifespan;GO:0019915//lipid storage;GO:0070584//mitochondrion morphogenesis;GO:0040018//positive regulation of multicellular organism growth;GO:0002082//regulatio…
Unigene3532_All	Unigene3532_All	201.7	199.29	283.39	181.8	gi|685831051|emb|CEF65972.1|/0/Glucose-6-phosphate isomerase [Strongyloides ratti]	gi|689542246|emb|LL999048.1|/0.0/Strongyloides stercoralis genome assembly S_stercoralis_PV0001 ,scaffold SSTP_scaffold0000001	sp|P08059|G6PI_PIG/0.0/Glucose-6-phosphate isomerase OS=Sus scrofa GN=GPI PE=1 SV=3	cel:CELE_Y87G2A.8/0.0/gpi-1; Glucose-6-phosphate isomerase; K01810 glucose-6-phosphate isomerase [EC:5.3.1.9]	YPO3718/0.0/---	PF00342/5.0E-246/Phosphoglucose isomerase	biological_process:GO:0008340//determination of adult lifespan;GO:0006094//gluconeogenesis;GO:0006096//glycolytic process;GO:0009792//embryo development ending in birth or egg hatching;molecular_function:GO:0004347//glucose-6-phosphate isomerase activity;
Unigene9723_All	Unigene9723_All	200.72	198.76	123.71	100.7	gi|685827087|emb|CEF62009.1|/1.88837e-130/Triosephosphate isomerase [Strongyloides ratti]	gi|686683511|emb|LL999166.1|/0.0/Strongyloides stercoralis genome assembly S_stercoralis_PV0001 ,scaffold SSTP_contig0000094	sp|Q10657|TPIS_CAEEL/5e-109/Triosephosphate isomerase OS=Caenorhabditis elegans GN=tpi-1 PE=1 SV=2	cel:CELE_Y17G7B.7/7e-108/tpi-1; Triosephosphate isomerase; K01803 triosephosphate isomerase (TIM) [EC:5.3.1.1]	YDR050c/2e-67/---	PF00121/2.3E-90/Triosephosphate isomerase	biological_process:GO:0006098//pentose-phosphate shunt;GO:0006094//gluconeogenesis;GO:0006096//glycolytic process;molecular_function:GO:0004807//triose-phosphate isomerase activity;
CL2075.Contig1_All	CL2075.Contig1_All	200.57	213.7	105.98	74	gi|685826855|emb|CEF61777.1|/0/Adenylyl cyclase-associated protein [Strongyloides ratti]	gi|689542294|emb|LL999096.1|/0.0/Strongyloides stercoralis genome assembly S_stercoralis_PV0001 ,scaffold SSTP_contig0000033	sp|Q5R5X8|CAP2_PONAB/1e-104/Adenylyl cyclase-associated protein 2 OS=Pongo abelii GN=CAP2 PE=2 SV=1	bmy:Bm1_01905/5e-126/CAP protein; K17261 adenylyl cyclase-associated protein	NA	PS51329/41.462/C-CAP/cofactor C-like domain profile.	NA
Unigene569_All	Unigene569_All	200.53	209.93	131.3	137.39	gi|685836725|emb|CEF71645.1|/0/Galactose oxidase/kelch, beta-propeller domain and Kelch-type beta propeller domain-containing protein [Strongyloides ratti]	gi|689542253|emb|LL999055.1|/0.0/Strongyloides stercoralis genome assembly S_stercoralis_PV0001 ,scaffold SSTP_contig0000005	sp|Q62280|SSXT_MOUSE/4e-08/Protein SSXT OS=Mus musculus GN=Ss18 PE=2 SV=2	cfo:105252182/2e-07/poly(U)-specific endoribonuclease homolog; K14648 poly(U)-specific endoribonuclease [EC:3.1.-.-]	NA	NA	NA
Unigene1131_All	Unigene1131_All	199.54	172.03	498.92	1000.04	gi|685827997|emb|CEF62919.1|/1.89114e-130/Electron transfer flavoprotein subunit beta [Strongyloides ratti]	gi|689542258|emb|LL999060.1|/0.0/Strongyloides stercoralis genome assembly S_stercoralis_PV0001 ,scaffold SSTP_scaffold0000004	sp|P38117|ETFB_HUMAN/3e-80/Electron transfer flavoprotein subunit beta OS=Homo sapiens GN=ETFB PE=1 SV=3	loa:LOAG_11220/1e-81/electron transfer flavoprotein beta-subunit; K03521 electron transfer flavoprotein beta subunit	RSc0923/8e-74/---	NA	NA
Unigene238_All	Unigene238_All	199.07	203.98	101.11	135.08	gi|685832850|emb|CEF67771.1|/7.58058e-162/Protein unc-50 homolog [Strongyloides ratti]	gi|689542246|emb|LL999048.1|/0.0/Strongyloides stercoralis genome assembly S_stercoralis_PV0001 ,scaffold SSTP_scaffold0000001	sp|Q10045|UNC50_CAEEL/2e-98/Protein unc-50 OS=Caenorhabditis elegans GN=unc-50 PE=2 SV=2	NA	NA	PTHR12841/2.3E-127/--	NA
Unigene1667_All	Unigene1667_All	199.05	195.49	119.16	116.27	gi|685834129|emb|CEF69050.1|/9.18767e-150/Mitochondrial carrier homolog 2 [Strongyloides ratti]	gi|689542249|emb|LL999051.1|/0.0/Strongyloides stercoralis genome assembly S_stercoralis_PV0001 ,scaffold SSTP_contig0000002	sp|Q5R5M0|MTCH2_PONAB/4e-22/Mitochondrial carrier homolog 2 OS=Pongo abelii GN=MTCH2 PE=2 SV=2	cel:CELE_F43E2.7/5e-59/mtch-1; MiTochondrial Carrier Homolog; K17885 mitochondrial carrier	NA	PS50920/8.054/Solute carrier (Solcar) repeat profile.	biological_process:GO:0044699//single-organism process;
Unigene1573_All	Unigene1573_All	198.34	217.99	918.83	596.57	gi|685832789|emb|CEF67710.1|/6.73661e-132/Growth hormone-inducible transmembrane protein [Strongyloides ratti]	gi|689542249|emb|LL999051.1|/0.0/Strongyloides stercoralis genome assembly S_stercoralis_PV0001 ,scaffold SSTP_contig0000002	sp|Q9H3K2|GHITM_HUMAN/3e-71/Growth hormone-inducible transmembrane protein OS=Homo sapiens GN=GHITM PE=1 SV=2	NA	jhp0854/4e-10/---	PTHR23291/1.4E-91/--	NA
CL1797.Contig1_All	CL1797.Contig1_All	198.02	206.98	184.49	235.37	gi|685828426|emb|CEF63348.1|/1.17267e-71/NADH:ubiquinone oxidoreductase subunit B14.5a family-containing protein [Strongyloides ratti]	gi|689542291|emb|LL999093.1|/0.0/Strongyloides stercoralis genome assembly S_stercoralis_PV0001 ,scaffold SSTP_contig0000031	sp|Q9Z1P6|NDUA7_MOUSE/4e-06/NADH dehydrogenase [ubiquinone] 1 alpha subcomplex subunit 7 OS=Mus musculus GN=Ndufa7 PE=1 SV=3	cel:CELE_F45H10.3/7e-39/F45H10.3; Uncharacterized protein; K03951 NADH dehydrogenase (ubiquinone) 1 alpha subcomplex subunit 7	NA	PF07347/1.7E-16/NADH:ubiquinone oxidoreductase subunit B14.5a (Complex I-B14.5a)	NA
Unigene5072_All	Unigene5072_All	197.73	212.32	84.78	92.89	gi|685832102|emb|CEF67023.1|/1.1126e-100/Small nuclear ribonucleoprotein-associated protein B [Strongyloides ratti]	gi|689542249|emb|LL999051.1|/0.0/Strongyloides stercoralis genome assembly S_stercoralis_PV0001 ,scaffold SSTP_contig0000002	sp|P90789|NDUB7_CAEEL/2e-49/NADH dehydrogenase [ubiquinone] 1 beta subcomplex subunit 7 OS=Caenorhabditis elegans GN=D2030.4 PE=3 SV=1	cel:CELE_D2030.4/3e-48/D2030.4; NADH dehydrogenase [ubiquinone] 1 beta subcomplex subunit 7; K03963 NADH dehydrogenase (ubiquinone) 1 beta subcomplex subunit 7	SPAC26A3.08/2e-25/---	PTHR10701/1.4E-78/--	NA
CL9.Contig1_All	CL9.Contig1_All	197.35	191.87	138.56	79.63	gi|685832533|emb|CEF67454.1|/0/Phosphoglycerate mutase, 2,3-bisphosphoglycerate-independent family and Metalloenzyme domain and BPG-independent PGAM, N-terminal domain and Alkaline phosphatase-like, alpha/beta/alpha domain and Alkaline-phosphatase-like, core domain-containing protein [Strongyloides ratti]	gi|689542246|emb|LL999048.1|/0.0/Strongyloides stercoralis genome assembly S_stercoralis_PV0001 ,scaffold SSTP_scaffold0000001	sp|Q60QR6|TMA7_CAEBR/1e-10/Translation machinery-associated protein 7 homolog OS=Caenorhabditis briggsae GN=CBG21705 PE=3 SV=1	cel:CELE_F57B10.3/0.0/ipgm-1; 2,3-bisphosphoglycerate-independent phosphoglycerate mutase; K15633 2,3-bisphosphoglycerate-independent phosphoglycerate mutase [EC:5.4.2.12]	MA4007/1e-124/---	PF01676/4.3E-72/Metalloenzyme superfamily	biological_process:GO:0006007//glucose catabolic process;GO:0006096//glycolytic process;cellular_component:GO:0005737//cytoplasm;molecular_function:GO:0004619//phosphoglycerate mutase activity;GO:0030145//manganese ion binding;
CL147.Contig9_All	CL147.Contig9_All	196.39	207.27	230.03	182.16	gi|685833605|emb|CEF68526.1|/0/RNA-binding protein 39 [Strongyloides ratti]	gi|689542303|emb|LL999105.1|/0.0/Strongyloides stercoralis genome assembly S_stercoralis_PV0001 ,scaffold SSTP_contig0000042	sp|P54814|PRS8_MANSE/0.0/26S protease regulatory subunit 8 OS=Manduca sexta PE=2 SV=1	cbr:CBG11771/0.0/Cbr-rpt-6; C. briggsae CBR-RPT-6 protein; K03066 26S proteasome regulatory subunit T6	SPBC23G7.12c/5e-169/---	PTHR24012:SF396/3.8E-48/--	biological_process:GO:0045899//positive regulation of RNA polymerase II transcriptional preinitiation complex assembly;GO:0030433//ER-associated ubiquitin-dependent protein catabolic process;GO:0007091//metaphase/anaphase transition of mitotic cell cycle;GO:0009792//embryo development ending in birth or egg hatching;GO:1901800//positive regulation of proteasomal protein catabolic process;GO:00083…
Unigene6715_All	Unigene6715_All	196.15	185.99	44.81	25.61	gi|685832225|emb|CEF67146.1|/0/Lamin Tail Domain domain and Intermediate filament protein family-containing protein [Strongyloides ratti]	gi|689542246|emb|LL999048.1|/0.0/Strongyloides stercoralis genome assembly S_stercoralis_PV0001 ,scaffold SSTP_scaffold0000001	sp|Q03427|LAMC_DROME/3e-63/Lamin-C OS=Drosophila melanogaster GN=LamC PE=1 SV=2	loa:LOAG_09525/2e-75/intermediate filament tail domain-containing protein; K07611 lamin B	CAC1751/4e-10/---	PTHR23239/1.2E-55/--	NA
Unigene8413_All	Unigene8413_All	195.67	295.66	346.98	448.78	gi|685825930|emb|CEF60975.1|/1.06804e-12/Hypothetical protein SRAE_0000010700 [Strongyloides ratti]	gi|689542265|emb|LL999067.1|/0.0/Strongyloides stercoralis genome assembly S_stercoralis_PV0001 ,scaffold SSTP_contig0000014	NA	NA	NA	NA	NA
Unigene3393_All	Unigene3393_All	195.26	197.35	146.4	184.62	gi|685827231|emb|CEF62153.1|/1.12781e-105/3-hydroxyacyl-CoA dehydrogenase type-2 [Strongyloides ratti]	gi|689542250|emb|LL999052.1|/0.0/Strongyloides stercoralis genome assembly S_stercoralis_PV0001 ,scaffold SSTP_contig0000003	sp|O70351|HCD2_RAT/2e-83/3-hydroxyacyl-CoA dehydrogenase type-2 OS=Rattus norvegicus GN=Hsd17b10 PE=1 SV=3	cbr:CBG06017/3e-90/Cbr-ard-1; C. briggsae CBR-ARD-1 protein; K08683 3-hydroxyacyl-CoA dehydrogenase / 3-hydroxy-2-methylbutyryl-CoA dehydrogenase [EC:1.1.1.35 1.1.1.178]	CC0124/6e-56/---	PF00106/2.4E-48/short chain dehydrogenase	biological_process:GO:0055114//oxidation-reduction process;molecular_function:GO:0016491//oxidoreductase activity;
Unigene4648_All	Unigene4648_All	193.6	205.78	48.68	71.15	gi|685825636|emb|CEF60686.1|/3.20699e-79/V-type proton ATPase subunit E 2 [Strongyloides ratti]	gi|689542271|emb|LL999073.1|/0.0/Strongyloides stercoralis genome assembly S_stercoralis_PV0001 ,scaffold SSTP_contig0000017	sp|Q9U1G5|VATE_HETSC/2e-47/V-type proton ATPase subunit E OS=Heterodera schachtii PE=2 SV=1	bmy:Bm1_53000/8e-56/Vacuolar h atpase protein 8; K02150 V-type H+-transporting ATPase subunit E	YOR332w/3e-22/---	PTHR12317:SF29/4.6E-45/--	NA
Unigene2299_All	Unigene2299_All	193.48	194.78	164.68	130.59	gi|685834575|emb|CEF69496.1|/7.78252e-108/DnaJ homolog subfamily B member 9 [Strongyloides ratti]	gi|689542246|emb|LL999048.1|/0.0/Strongyloides stercoralis genome assembly S_stercoralis_PV0001 ,scaffold SSTP_scaffold0000001	sp|Q5NVI9|DNJA1_PONAB/1e-17/DnaJ homolog subfamily A member 1 OS=Pongo abelii GN=DNAJA1 PE=2 SV=1	aga:AgaP_AGAP010239/9e-18/AGAP010239-PA; K09511 DnaJ homolog subfamily B member 5	slr0093/9e-18/---	SM00271/2.5E-28/DnaJ molecular chaperone homology domain	NA
CL240.Contig1_All	CL240.Contig1_All	192.99	177.78	95.48	72.02	gi|685833568|emb|CEF68489.1|/6.61166e-118/Glutamine--fructose-6-phosphate aminotransferase [isomerizing] 1 [Strongyloides ratti]	gi|689542254|emb|LL999056.1|/0.0/Strongyloides stercoralis genome assembly S_stercoralis_PV0001 ,scaffold SSTP_contig0000006	sp|P82808|GFPT1_RAT/6e-73/Glutamine--fructose-6-phosphate aminotransferase [isomerizing] 1 OS=Rattus norvegicus GN=Gfpt1 PE=1 SV=3	cel:CELE_F22B3.4/2e-96/gfat-2; Glutamine-Fructose 6-phosphate AminoTransferase homolog; K00820 glucosamine--fructose-6-phosphate aminotransferase (isomerizing) [EC:2.6.1.16]	YKL104c/2e-57/---	PF13522/7.1E-19/Glutamine amidotransferase domain	biological_process:GO:1901137//carbohydrate derivative biosynthetic process;GO:0005975//carbohydrate metabolic process;molecular_function:GO:0030246//carbohydrate binding;GO:0004360//glutamine-fructose-6-phosphate transaminase (isomerizing) activity;
Unigene1625_All	Unigene1625_All	192.84	193.16	159.33	184.71	gi|685827810|emb|CEF62732.1|/0/NADH-ubiquinone oxidoreductase 75 kDa subunit, mitochondrial [Strongyloides ratti]	gi|689542300|emb|LL999102.1|/0.0/Strongyloides stercoralis genome assembly S_stercoralis_PV0001 ,scaffold SSTP_contig0000039	sp|Q66HF1|NDUS1_RAT/0.0/NADH-ubiquinone oxidoreductase 75 kDa subunit, mitochondrial OS=Rattus norvegicus GN=Ndufs1 PE=1 SV=1	cbr:CBG06645/0.0/Cbr-nuo-5; C. briggsae CBR-NUO-5 protein; K03934 NADH dehydrogenase (ubiquinone) Fe-S protein 1 [EC:1.6.5.3 1.6.99.3]	CC1946/0.0/---	PF13510/6.6E-18/2Fe-2S iron-sulfur cluster binding domain	biological_process:GO:0042773//ATP synthesis coupled electron transport;cellular_component:GO:0016020//membrane;molecular_function:GO:0009055//electron carrier activity;GO:0008137//NADH dehydrogenase (ubiquinone) activity;GO:0051536//iron-sulfur cluster binding;
Unigene9612_All	Unigene9612_All	192.83	173.8	2.1	3.82	gi|685832618|emb|CEF67539.1|/1.54167e-134/Cyclin, N-terminal domain and Cyclin-like domain-containing protein [Strongyloides ratti]	gi|689542284|emb|LL999086.1|/0.0/Strongyloides stercoralis genome assembly S_stercoralis_PV0001 ,scaffold SSTP_contig0000025	sp|P24862|CCNB_PATVU/2e-11/G2/mitotic-specific cyclin-B OS=Patella vulgata PE=2 SV=1	dmo:Dmoj_GI19224/2e-12/GI19224 gene product from transcript GI19224-RB; K05868 cyclin B	SPBC582.03/4e-10/---	PTHR10177/6.3E-17/--	NA
CL1376.Contig1_All	CL1376.Contig1_All	192.36	195.33	118.76	92.23	gi|685829614|emb|CEF64536.1|/0/Transketolase [Strongyloides ratti]	gi|689542248|emb|LL999050.1|/0.0/Strongyloides stercoralis genome assembly S_stercoralis_PV0001 ,scaffold SSTP_contig0000001	sp|Q9D4D4|TKTL2_MOUSE/0.0/Transketolase-like protein 2 OS=Mus musculus GN=Tktl2 PE=2 SV=1	cel:CELE_F01G10.1/0.0/tkt-1; TransKeTolase homolog; K00615 transketolase [EC:2.2.1.1]	all4052/1e-150/---	SM00861/1.6E-42/Transketolase, pyrimidine binding domain	biological_process:GO:0008152//metabolic process;molecular_function:GO:0003824//catalytic activity;
Unigene4306_All	Unigene4306_All	190.51	180.08	54	57.48	gi|685824748|emb|CEF59802.1|/1.94549e-105/Cdc42l protein [Strongyloides ratti]	gi|689542255|emb|LL999057.1|/0.0/Strongyloides stercoralis genome assembly S_stercoralis_PV0001 ,scaffold SSTP_contig0000007	sp|Q05062|CDC42_CAEEL/3e-99/Cell division control protein 42 homolog OS=Caenorhabditis elegans GN=cdc-42 PE=1 SV=2	loa:LOAG_05476/1e-99/GTP-binding protein; K04393 cell division control protein 42	SPAC110.03/8e-88/---	PTHR24072:SF176/1.3E-150/--	biological_process:GO:0051301//cell division;GO:0007264//small GTPase mediated signal transduction;cellular_component:GO:0005622//intracellular;molecular_function:GO:0005525//GTP binding;
Unigene1835_All	Unigene1835_All	189.8	249.17	1.1	1.97	gi|685834806|emb|CEF69727.1|/9.23454e-25/Hypothetical protein SRAE_2000437400 [Strongyloides ratti]	gi|689542295|emb|LL999097.1|/1e-157/Strongyloides stercoralis genome assembly S_stercoralis_PV0001 ,scaffold SSTP_contig0000034	sp|O00268|TAF4_HUMAN/9e-07/Transcription initiation factor TFIID subunit 4 OS=Homo sapiens GN=TAF4 PE=1 SV=2	crg:105340901/1e-05/protein diaphanous homolog 1-like; K05740 diaphanous 1	NA	NA	NA
Unigene7461_All	Unigene7461_All	189.61	188.19	194.56	262.81	gi|685824528|emb|CEF59582.1|/1.86741e-60/Macrophage migration inhibitory factor family and Tautomerase/MIF superfamily domain-containing protein [Strongyloides ratti]	gi|689542252|emb|LL999054.1|/0.0/Strongyloides stercoralis genome assembly S_stercoralis_PV0001 ,scaffold SSTP_contig0000004	sp|Q18785|MIF2_CAEEL/3e-08/MIF-like protein mif-2 OS=Caenorhabditis elegans GN=mif-2 PE=3 SV=1	bmor:101743564/7e-10/MIF-like protein mif-2; K07253 phenylpyruvate tautomerase [EC:5.3.2.1]	NA	PTHR11954:SF22/1.2E-19/--	NA
CL2040.Contig1_All	CL2040.Contig1_All	189.52	186.3	33.24	31.67	gi|685834909|emb|CEF69830.1|/0/Phosphoglycerate kinase 2 [Strongyloides ratti]	gi|689542287|emb|LL999089.1|/0.0/Strongyloides stercoralis genome assembly S_stercoralis_PV0001 ,scaffold SSTP_contig0000027	sp|P41759|PGK_SCHMA/1e-160/Phosphoglycerate kinase OS=Schistosoma mansoni GN=PGK PE=1 SV=1	bmy:Bm1_01925/2e-168/Phosphoglycerate kinase; K00927 phosphoglycerate kinase [EC:2.7.2.3]	SPBC14F5.04c/2e-141/---	PF00162/3.8E-150/Phosphoglycerate kinase	NA
CL1056.Contig1_All	CL1056.Contig1_All	189.31	184.34	10.22	5.43	gi|685831241|emb|CEF66162.1|/5.46515e-104/Innexin family-containing protein [Strongyloides ratti]	gi|689542302|emb|LL999104.1|/0.0/Strongyloides stercoralis genome assembly S_stercoralis_PV0001 ,scaffold SSTP_contig0000041	sp|Q19746|INX3_CAEEL/1e-35/Innexin-3 OS=Caenorhabditis elegans GN=inx-3 PE=1 SV=2	tsp:Tsp_01015/3e-29/innexin unc-9; K03132 transcription initiation factor TFIID subunit 7	NA	PF00876/2.3E-53/Innexin	NA
CL368.Contig1_All	CL368.Contig1_All	188.68	166.02	19.3	20.89	gi|685829802|emb|CEF64724.1|/0/F-box domain-containing protein [Strongyloides ratti]	gi|689542281|emb|LL999083.1|/0.0/Strongyloides stercoralis genome assembly S_stercoralis_PV0001 ,scaffold SSTP_contig0000022	sp|Q5VST6|AB17B_HUMAN/2e-14/Alpha/beta hydrolase domain-containing protein 17B OS=Homo sapiens GN=ABHD17B PE=2 SV=1	xla:100049138/9e-11/abhd13.L; abhydrolase domain containing 13 L homeolog; K06889 uncharacterized protein	all8511/9e-11/---	PTHR24006:SF24/2.9E-34/--	NA
Unigene7589_All	Unigene7589_All	188.65	174.29	58.62	33.66	gi|685834484|emb|CEF69405.1|/0/Peptidase M17, leucyl aminopeptidase, C-terminal domain and Leucine aminopeptidase/peptidase B family-containing protein [Strongyloides ratti]	gi|689542249|emb|LL999051.1|/0.0/Strongyloides stercoralis genome assembly S_stercoralis_PV0001 ,scaffold SSTP_contig0000002	sp|P34629|AMPL_CAEEL/2e-87/Leucine aminopeptidase 1 OS=Caenorhabditis elegans GN=lap-1 PE=1 SV=1	cbr:CBG18147/3e-88/Cbr-lap-1; C. briggsae CBR-LAP-1 protein; K09611 probable aminopeptidase NPEPL1 [EC:3.4.11.-]	aq_2099/3e-45/---	PF00883/4.4E-91/Cytosol aminopeptidase family, catalytic domain	NA
CL466.Contig4_All	CL466.Contig4_All	188.47	153.84	408.58	457.86	gi|685831717|emb|CEF66638.1|/0/Serine/threonine-protein kinase polo [Strongyloides ratti]	gi|689542247|emb|LL999049.1|/0.0/Strongyloides stercoralis genome assembly S_stercoralis_PV0001 ,scaffold SSTP_scaffold0000002	sp|P70032|PLK1_XENLA/4e-179/Serine/threonine-protein kinase PLK1 OS=Xenopus laevis GN=plk1 PE=1 SV=1	bmy:Bm1_14075/0.0/serine/threonine-protein kinase plk-2; K06631 polo-like kinase 1 [EC:2.7.11.21]	ECU01g0630/2e-58/---	PS50078/21.466/POLO box domain profile.	NA
Unigene5357_All	Unigene5357_All	188.38	189.51	61.63	57.08	gi|685834556|emb|CEF69477.1|/1.35665e-133/Hypothetical protein SRAE_2000412600 [Strongyloides ratti]	gi|689542246|emb|LL999048.1|/0.0/Strongyloides stercoralis genome assembly S_stercoralis_PV0001 ,scaffold SSTP_scaffold0000001	NA	NA	NA	NA	NA
Unigene2340_All	Unigene2340_All	188.07	186.56	191.32	190.5	gi|685834294|emb|CEF69215.1|/3.9783e-83/Apolipoprotein O family-containing protein [Strongyloides ratti]	gi|689542247|emb|LL999049.1|/0.0/Strongyloides stercoralis genome assembly S_stercoralis_PV0001 ,scaffold SSTP_scaffold0000002	NA	NA	NA	PF09769/1.9E-8/Apolipoprotein O	NA
CL723.Contig3_All	CL723.Contig3_All	187.65	188.21	109.25	81.9	gi|685832741|emb|CEF67662.1|/1.54373e-90/Protein dispatched [Strongyloides ratti]	gi|689542284|emb|LL999086.1|/0.0/Strongyloides stercoralis genome assembly S_stercoralis_PV0001 ,scaffold SSTP_contig0000025	sp|P46436|GST1_ASCSU/1e-45/Glutathione S-transferase 1 OS=Ascaris suum GN=GST1 PE=1 SV=3	cbr:CBG02278/1e-40/Cbr-gst-30; C. briggsae CBR-GST-30 protein; K04097 prostaglandin-H2 D-isomerase / glutathione transferase [EC:5.3.99.2 2.5.1.18]	NA	PS50405/17.944/Soluble glutathione S-transferase C-terminal domain profile.	biological_process:GO:0055114//oxidation-reduction process;cellular_component:GO:0005903//brush border;GO:0005737//cytoplasm;molecular_function:GO:0004364//glutathione transferase activity;GO:0004602//glutathione peroxidase activity;
Unigene5432_All	Unigene5432_All	187.43	192.74	18.51	59.42	gi|685827591|emb|CEF62513.1|/8.83582e-76/Transthyretin-like family-containing protein [Strongyloides ratti]	gi|689542250|emb|LL999052.1|/0.0/Strongyloides stercoralis genome assembly S_stercoralis_PV0001 ,scaffold SSTP_contig0000003	sp|Q22285|TTR46_CAEEL/2e-17/Transthyretin-like protein 46 OS=Caenorhabditis elegans GN=ttr-46 PE=3 SV=1	NA	NA	PF01060/6.0E-17/Transthyretin-like family	NA
CL1772.Contig2_All	CL1772.Contig2_All	187.33	277.96	165.51	206.57	gi|268619116|gb|ACZ13334.1|/3.8201e-136/tropomyosin [Bursaphelenchus xylophilus]	gi|689542277|emb|LL999079.1|/1e-165/Strongyloides stercoralis genome assembly S_stercoralis_PV0001 ,scaffold SSTP_scaffold0000013	sp|Q9NAS5|TPM_ANISI/9e-137/Tropomyosin OS=Anisakis simplex PE=1 SV=1	cel:CELE_Y105E8B.1/2e-132/lev-11; Tropomyosin isoforms a/b/d/f; K10373 tropomyosin 1	MK0690/6e-16/---	PS00326/-/Tropomyosins signature.	NA
Unigene5563_All	Unigene5563_All	187.07	176.66	2.29	2.71	gi|685836429|emb|CEF71349.1|/6.48763e-11/Hypothetical protein SRAE_X000067600 [Strongyloides ratti]	gi|689542259|emb|LL999061.1|/0.0/Strongyloides stercoralis genome assembly S_stercoralis_PV0001 ,scaffold SSTP_contig0000010	sp|Q54VU4|Y8013_DICDI/2e-06/Probable serine/threonine-protein kinase DDB_G0280133 OS=Dictyostelium discoideum GN=DDB_G0280133 PE=3 SV=1	NA	NA	NA	NA
Unigene5073_All	Unigene5073_All	186.89	188.05	75.18	77.25	gi|685832103|emb|CEF67024.1|/0/Obg-like ATPase 1 [Strongyloides ratti]	gi|689542249|emb|LL999051.1|/0.0/Strongyloides stercoralis genome assembly S_stercoralis_PV0001 ,scaffold SSTP_contig0000002	sp|P91917|OLA1_CAEEL/0.0/Obg-like ATPase 1 OS=Caenorhabditis elegans GN=tag-210 PE=3 SV=1	cbr:CBG20369/0.0/Cbr-tag-210; C. briggsae CBR-TAG-210 protein; K19788 obg-like ATPase 1	SPAC27E2.03c/4e-113/---	PR00326/2.5E-29/GTP1/OBG GTP-binding protein family signature	biological_process:GO:0008152//metabolic process;GO:0009792//embryo development ending in birth or egg hatching;cellular_component:GO:0005783//endoplasmic reticulum;molecular_function:GO:0043022//ribosome binding;GO:0005524//ATP binding;GO:0046872//metal ion binding;GO:0043023//ribosomal large subunit binding;GO:0005525//GTP binding;GO:0016887//ATPase activity;
Unigene8728_All	Unigene8728_All	186.68	162.28	14.61	8.22	gi|685826228|emb|CEF61272.1|/4.76481e-113/Zinc finger, nanos-type domain-containing protein [Strongyloides ratti]	gi|689542250|emb|LL999052.1|/0.0/Strongyloides stercoralis genome assembly S_stercoralis_PV0001 ,scaffold SSTP_contig0000003	sp|P25724|NANOS_DROME/7e-10/Protein nanos OS=Drosophila melanogaster GN=nos PE=1 SV=1	dgr:Dgri_GH19104/4e-11/GH19104 gene product from transcript GH19104-RA; K18741 protein nanos 1	NA	PTHR12887/3.4E-13/--	NA
CL1797.Contig2_All	CL1797.Contig2_All	186.56	195.26	191.37	238.89	gi|685828426|emb|CEF63348.1|/1.29376e-71/NADH:ubiquinone oxidoreductase subunit B14.5a family-containing protein [Strongyloides ratti]	gi|689542291|emb|LL999093.1|/0.0/Strongyloides stercoralis genome assembly S_stercoralis_PV0001 ,scaffold SSTP_contig0000031	sp|Q9Z1P6|NDUA7_MOUSE/4e-06/NADH dehydrogenase [ubiquinone] 1 alpha subcomplex subunit 7 OS=Mus musculus GN=Ndufa7 PE=1 SV=3	cel:CELE_F45H10.3/8e-39/F45H10.3; Uncharacterized protein; K03951 NADH dehydrogenase (ubiquinone) 1 alpha subcomplex subunit 7	NA	PTHR12485/7.0E-33/--	NA
Unigene4109_All	Unigene4109_All	186.39	195.47	629.77	462.63	gi|685832504|emb|CEF67425.1|/0/AMP-dependent synthetase/ligase domain-containing protein [Strongyloides ratti]	gi|689542247|emb|LL999049.1|/0.0/Strongyloides stercoralis genome assembly S_stercoralis_PV0001 ,scaffold SSTP_scaffold0000002	sp|Q9QUJ7|ACSL4_MOUSE/3e-168/Long-chain-fatty-acid--CoA ligase 4 OS=Mus musculus GN=Acsl4 PE=2 SV=2	cbr:CBG14783/0.0/Cbr-acs-17; C. briggsae CBR-ACS-17 protein; K01897 long-chain acyl-CoA synthetase [EC:6.2.1.3]	SPBC18H10.02/8e-96/---	PF00501/1.3E-102/AMP-binding enzyme	NA
CL700.Contig3_All	CL700.Contig3_All	186.22	211.75	1.5	4.42	NA	gi|689542246|emb|LL999048.1|/0.0/Strongyloides stercoralis genome assembly S_stercoralis_PV0001 ,scaffold SSTP_scaffold0000001	NA	NA	NA	NA	NA
Unigene9322_All	Unigene9322_All	186.06	162.33	82.24	85.37	gi|685834602|emb|CEF69523.1|/3.07963e-53/Hematopoietic prostaglandin D synthase [Strongyloides ratti]	gi|689542246|emb|LL999048.1|/0.0/Strongyloides stercoralis genome assembly S_stercoralis_PV0001 ,scaffold SSTP_scaffold0000001	sp|P46436|GST1_ASCSU/4e-34/Glutathione S-transferase 1 OS=Ascaris suum GN=GST1 PE=1 SV=3	tca:659229/2e-30/uncharacterized LOC659229; K04097 prostaglandin-H2 D-isomerase / glutathione transferase [EC:5.3.99.2 2.5.1.18]	NA	PTHR11571:SF145/5.9E-50/--	NA
Unigene3341_All	Unigene3341_All	185.85	176.66	29.98	27.15	gi|685829931|emb|CEF64853.1|/5.82651e-132/RNA-binding protein with serine-rich domain 1 [Strongyloides ratti]	gi|689542251|emb|LL999053.1|/0.0/Strongyloides stercoralis genome assembly S_stercoralis_PV0001 ,scaffold SSTP_scaffold0000003	sp|Q28E41|RNPS1_XENTR/7e-37/RNA-binding protein with serine-rich domain 1 OS=Xenopus tropicalis GN=rnps1 PE=2 SV=1	pss:102459155/7e-36/RNPS1; RNA binding protein with serine rich domain 1; K14325 RNA-binding protein with serine-rich domain 1	SPAC140.02/9e-15/---	PS50102/16.722/Eukaryotic RNA Recognition Motif (RRM) profile.	biological_process:GO:0016070//RNA metabolic process;molecular_function:GO:1901363//heterocyclic compound binding;GO:0097159//organic cyclic compound binding;
CL221.Contig1_All	CL221.Contig1_All	185.65	285.91	763.53	536.52	gi|685834626|emb|CEF69547.1|/9.5688e-63/Hypothetical protein SRAE_2000419500 [Strongyloides ratti]	gi|689542246|emb|LL999048.1|/0.0/Strongyloides stercoralis genome assembly S_stercoralis_PV0001 ,scaffold SSTP_scaffold0000001	sp|P22699|GUN6_DICDI/3e-24/Endoglucanase OS=Dictyostelium discoideum GN=celA PE=2 SV=1	myb:102241796/2e-26/MUC2; mucin 2, oligomeric mucus/gel-forming; K10955 intestinal mucin-2	YPO2725/6e-13/---	PTHR12239:SF31/5.1E-12/--	NA
Unigene2655_All	Unigene2655_All	185.52	173.62	44.18	38.82	gi|685824968|emb|CEF60022.1|/3.39451e-157/F-actin-capping protein subunit beta [Strongyloides ratti]	gi|689542269|emb|LL999071.1|/0.0/Strongyloides stercoralis genome assembly S_stercoralis_PV0001 ,scaffold SSTP_contig0000016	sp|P47756|CAPZB_HUMAN/3e-79/F-actin-capping protein subunit beta OS=Homo sapiens GN=CAPZB PE=1 SV=4	tru:101074814/9e-82/capzb; capping actin protein of muscle Z-line beta subunit; K10365 capping protein (actin filament) muscle Z-line, beta	NA	PS00231/-/F-actin capping protein beta subunit signature.	NA
Unigene2348_All	Unigene2348_All	185.35	201.9	89.85	54.09	NA	gi|689542266|emb|LL999068.1|/0.0/Strongyloides stercoralis genome assembly S_stercoralis_PV0001 ,scaffold SSTP_scaffold0000007	NA	NA	NA	PF00098/1.2E-4/Zinc knuckle	NA
Unigene8404_All	Unigene8404_All	185.18	182.29	45.86	141.56	gi|685824590|emb|CEF59644.1|/3.44942e-57/Transthyretin-like family-containing protein [Strongyloides ratti]	gi|689542314|emb|LL999116.1|/0.0/Strongyloides stercoralis genome assembly S_stercoralis_PV0001 ,scaffold SSTP_contig0000051	sp|Q22285|TTR46_CAEEL/5e-09/Transthyretin-like protein 46 OS=Caenorhabditis elegans GN=ttr-46 PE=3 SV=1	NA	NA	NA	cellular_component:GO:0005615//extracellular space;
Unigene7582_All	Unigene7582_All	184.8	189	172.74	142.53	gi|685828556|emb|CEF63478.1|/0/Exportin-1 [Strongyloides ratti]	gi|689542276|emb|LL999078.1|/0.0/Strongyloides stercoralis genome assembly S_stercoralis_PV0001 ,scaffold SSTP_scaffold0000012	sp|Q6P5F9|XPO1_MOUSE/0.0/Exportin-1 OS=Mus musculus GN=Xpo1 PE=1 SV=1	bmy:Bm1_24525/0.0/Importin-beta N-terminal domain containing protein; K14290 exportin-1	SPAC1805.17/0.0/---	PF03810/2.0E-11/Importin-beta N-terminal domain	NA
Unigene7662_All	Unigene7662_All	184.76	205.18	40.02	44.96	gi|685834954|emb|CEF69875.1|/6.31798e-80/Gamma-interferon-inducible lysosomal thiol reductase [Strongyloides ratti]	gi|689542249|emb|LL999051.1|/0.0/Strongyloides stercoralis genome assembly S_stercoralis_PV0001 ,scaffold SSTP_contig0000002	sp|O17861|YVRI_CAEEL/2e-40/GILT-like protein F37H8.5 OS=Caenorhabditis elegans GN=F37H8.5 PE=1 SV=1	cel:CELE_F37H8.5/3e-39/F37H8.5; GILT-like protein F37H8.5; K08059 interferon, gamma-inducible protein 30	NA	PTHR13234/1.4E-23/--	NA
Unigene3040_All	Unigene3040_All	184.36	164.96	48.11	29.17	gi|685828528|emb|CEF63450.1|/1.83868e-174/GH16429p [Strongyloides ratti]	gi|689542250|emb|LL999052.1|/0.0/Strongyloides stercoralis genome assembly S_stercoralis_PV0001 ,scaffold SSTP_contig0000003	sp|O02115|PCNA_CAEEL/1e-97/Proliferating cell nuclear antigen OS=Caenorhabditis elegans GN=pcn-1 PE=1 SV=3	cbr:CBG13430/8e-97/Cbr-pcn-1; C. briggsae CBR-PCN-1 protein; K04802 proliferating cell nuclear antigen	SPBC16D10.09/2e-60/---	PTHR11259:SF2/1.6E-112/--	biological_process:GO:0006275//regulation of DNA replication;cellular_component:GO:0005634//nucleus;molecular_function:GO:0003677//DNA binding;GO:0030337//DNA polymerase processivity factor activity;
Unigene1135_All	Unigene1135_All	184.32	179.3	45.14	37.01	gi|685830803|emb|CEF65724.1|/9.62738e-59/Hypothetical protein SRAE_2000040000 [Strongyloides ratti]	gi|689542246|emb|LL999048.1|/0.0/Strongyloides stercoralis genome assembly S_stercoralis_PV0001 ,scaffold SSTP_scaffold0000001	NA	NA	NA	NA	NA
Unigene2461_All	Unigene2461_All	184.16	168.82	53.44	70.56	gi|685825491|emb|CEF60542.1|/2.24029e-86/Hypothetical protein SRAE_X000227900 [Strongyloides ratti]	gi|689542256|emb|LL999058.1|/0.0/Strongyloides stercoralis genome assembly S_stercoralis_PV0001 ,scaffold SSTP_contig0000008	NA	NA	NA	NA	NA
Unigene8439_All	Unigene8439_All	184.02	235.48	184.47	184.43	gi|685827685|emb|CEF62607.1|/2.25045e-48/Hypothetical protein SRAE_1000087700 [Strongyloides ratti]	gi|689542330|emb|LL999132.1|/0.0/Strongyloides stercoralis genome assembly S_stercoralis_PV0001 ,scaffold SSTP_contig0000065	sp|Q86IJ5|Y8290_DICDI/6e-08/Uncharacterized protein DDB_G0272718 OS=Dictyostelium discoideum GN=DDB_G0272718 PE=4 SV=1	aga:AgaP_AGAP000773/8e-06/AGAP000773-PA; K09100 single-minded	NA	NA	NA
Unigene9414_All	Unigene9414_All	183.61	161.92	43.55	37.16	gi|685834368|emb|CEF69289.1|/0/Cullin-5 [Strongyloides ratti]	gi|689542246|emb|LL999048.1|/0.0/Strongyloides stercoralis genome assembly S_stercoralis_PV0001 ,scaffold SSTP_scaffold0000001	sp|Q23639|CUL5_CAEEL/3e-177/Cullin-5 OS=Caenorhabditis elegans GN=cul-5 PE=1 SV=2	cbr:CBG09538/3e-178/Cbr-cul-5; C. briggsae CBR-CUL-5 protein; K10612 cullin 5	SPAC17G6.12/4e-54/---	PF10557/7.2E-13/Cullin protein neddylation domain	NA
Unigene1622_All	Unigene1622_All	183.4	172.35	218.47	187.35	gi|685831334|emb|CEF66255.1|/0/26S proteasome non-ATPase regulatory subunit 13 [Strongyloides ratti]	gi|689542260|emb|LL999062.1|/0.0/Strongyloides stercoralis genome assembly S_stercoralis_PV0001 ,scaffold SSTP_contig0000011	sp|A8QGZ7|FBSP1_BRUMA/7e-88/F-box/SPRY domain-containing protein 1 OS=Brugia malayi GN=Bm1_56115 PE=3 SV=1	bmy:Bm1_56115/1e-86/protein C26E6.5; K10319 F-box protein 45	NA	PF01399/2.0E-7/PCI domain	NA
Unigene3430_All	Unigene3430_All	183.33	173.86	1.84	2.74	gi|685832203|emb|CEF67124.1|/2.21171e-39/Drab5 [Strongyloides ratti]	gi|689542246|emb|LL999048.1|/0.0/Strongyloides stercoralis genome assembly S_stercoralis_PV0001 ,scaffold SSTP_scaffold0000001	NA	NA	NA	NA	NA
Unigene7239_All	Unigene7239_All	183.15	169.22	1.55	2.82	gi|685829326|emb|CEF64248.1|/6.80277e-115/Hypothetical protein SRAE_1000250300 [Strongyloides ratti]	gi|689542251|emb|LL999053.1|/0.0/Strongyloides stercoralis genome assembly S_stercoralis_PV0001 ,scaffold SSTP_scaffold0000003	NA	NA	NA	NA	NA
Unigene7540_All	Unigene7540_All	182.88	183.88	50.82	62.11	gi|685825197|emb|CEF60250.1|/0/Branched-chain-amino-acid aminotransferase [Strongyloides ratti]	gi|689542289|emb|LL999091.1|/0.0/Strongyloides stercoralis genome assembly S_stercoralis_PV0001 ,scaffold SSTP_contig0000029	sp|P54688|BCAT_CAEEL/4e-148/Branched-chain-amino-acid aminotransferase, cytosolic OS=Caenorhabditis elegans GN=bcat-1 PE=2 SV=2	cel:CELE_K02A4.1/6e-147/bcat-1; Branched-chain-amino-acid aminotransferase, cytosolic; K00826 branched-chain amino acid aminotransferase [EC:2.6.1.42]	YHR208w/2e-81/---	PTHR11825/1.1E-191/--	biological_process:GO:0008652//cellular amino acid biosynthetic process;GO:0009082//branched-chain amino acid biosynthetic process;GO:0009792//embryo development ending in birth or egg hatching;GO:0002119//nematode larval development;cellular_component:GO:0005739//mitochondrion;molecular_function:GO:0052654//L-leucine transaminase activity;GO:0052655//L-valine transaminase activity;GO:0052656//L-…
Unigene4291_All	Unigene4291_All	182.67	175.46	2.81	1.79	gi|685827739|emb|CEF62661.1|/3.21941e-32/Hypothetical protein SRAE_1000093100 [Strongyloides ratti]	gi|689542337|emb|LL999139.1|/0.0/Strongyloides stercoralis genome assembly S_stercoralis_PV0001 ,scaffold SSTP_contig0000071	NA	NA	NA	NA	NA
Unigene8058_All	Unigene8058_All	182.62	169.13	94.48	59.87	gi|685830778|emb|CEF65699.1|/0/Acetyl-coenzyme A synthetase 2-like, mitochondrial [Strongyloides ratti]	gi|689542260|emb|LL999062.1|/0.0/Strongyloides stercoralis genome assembly S_stercoralis_PV0001 ,scaffold SSTP_contig0000011	sp|Q9NR19|ACSA_HUMAN/0.0/Acetyl-coenzyme A synthetase, cytoplasmic OS=Homo sapiens GN=ACSS2 PE=1 SV=1	cel:CELE_C36A4.9/0.0/acs-19; Acetyl-coenzyme A synthetase; K01895 acetyl-CoA synthetase [EC:6.2.1.1]	BMEI0238/0.0/---	PTHR24095/0.0/--	biological_process:GO:0008152//metabolic process;molecular_function:GO:0032559//adenyl ribonucleotide binding;GO:0032550//purine ribonucleoside binding;GO:0016874//ligase activity;
Unigene2337_All	Unigene2337_All	182.61	195.85	244.69	252.85	gi|685828178|emb|CEF63100.1|/9.36806e-29/Cytochrome b-c1 complex, subunit 6 family and Ubiquinol-cytochrome C reductase hinge domain-containing protein [Strongyloides ratti]	gi|689542251|emb|LL999053.1|/0.0/Strongyloides stercoralis genome assembly S_stercoralis_PV0001 ,scaffold SSTP_scaffold0000003	sp|Q5M9I5|QCR6_RAT/2e-08/Cytochrome b-c1 complex subunit 6, mitochondrial OS=Rattus norvegicus GN=Uqcrh PE=3 SV=1	cel:CELE_T27E9.2/6e-22/T27E9.2; Cytochrome b-c1 complex subunit 6; K00416 ubiquinol-cytochrome c reductase subunit 6	NA	PTHR15336/2.4E-20/--	biological_process:GO:1902600//hydrogen ion transmembrane transport;GO:0071688//striated muscle myosin thick filament assembly;GO:0006122//mitochondrial electron transport, ubiquinol to cytochrome c;cellular_component:GO:0005743//mitochondrial inner membrane;GO:0070469//respiratory chain;molecular_function:GO:0008121//ubiquinol-cytochrome-c reductase activity;
Unigene4209_All	Unigene4209_All	181.79	160.56	1.28	0.75	gi|685825944|emb|CEF60989.1|/5.99102e-72/Hypothetical protein SRAE_0000012100 [Strongyloides ratti]	gi|689542265|emb|LL999067.1|/0.0/Strongyloides stercoralis genome assembly S_stercoralis_PV0001 ,scaffold SSTP_contig0000014	NA	NA	NA	NA	NA
Unigene127_All	Unigene127_All	181.51	178.38	30.33	30.61	gi|685833991|emb|CEF68912.1|/4.03053e-114/Transformer-2 sex-determining protein [Strongyloides ratti]	gi|689542246|emb|LL999048.1|/0.0/Strongyloides stercoralis genome assembly S_stercoralis_PV0001 ,scaffold SSTP_scaffold0000001	sp|Q13595|TRA2A_HUMAN/9e-32/Transformer-2 protein homolog alpha OS=Homo sapiens GN=TRA2A PE=1 SV=1	bmy:Bm1_24070/2e-38/RNA recognition motif domain containing protein; K12897 transformer-2 protein	YCL011c/6e-07/---	PTHR15241/6.6E-34/--	NA
Unigene2381_All	Unigene2381_All	181.01	198.22	158.7	98.29	gi|685827974|emb|CEF62896.1|/3.04248e-23/Heat shock protein 83 [Strongyloides ratti]	gi|689542267|emb|LL999069.1|/1e-165/Strongyloides stercoralis genome assembly S_stercoralis_PV0001 ,scaffold SSTP_contig0000015	sp|Q9BLC5|HSP83_BOMMO/3e-11/Heat shock protein 83 OS=Bombyx mori GN=Hsp83 PE=1 SV=1	tru:101068853/8e-11/heat shock protein HSP 90-alpha; K04079 molecular chaperone HtpG	YPL240c/1e-07/---	NA	NA
Unigene6667_All	Unigene6667_All	180.75	206.6	355.73	291.03	gi|685828018|emb|CEF62940.1|/7.54685e-154/Galectin, carbohydrate recognition domain and Concanavalin A-like lectin/glucanases superfamily domain and Concanavalin A-like lectin/glucanase, subgroup domain-containing protein [Strongyloides ratti]	gi|689542258|emb|LL999060.1|/0.0/Strongyloides stercoralis genome assembly S_stercoralis_PV0001 ,scaffold SSTP_scaffold0000004	sp|Q09581|LEC3_CAEEL/1e-101/32 kDa beta-galactoside-binding lectin lec-3 OS=Caenorhabditis elegans GN=lec-3 PE=2 SV=3	tsp:Tsp_07367/8e-56/beta-galactoside-binding lectin; K10093 galectin-9	NA	PS51304/36.674/Galactoside-binding lectin (galectin) domain profile.	molecular_function:GO:0030246//carbohydrate binding;
Unigene8478_All	Unigene8478_All	180	217.57	269.74	354.97	NA	gi|689542265|emb|LL999067.1|/0.0/Strongyloides stercoralis genome assembly S_stercoralis_PV0001 ,scaffold SSTP_contig0000014	NA	NA	NA	NA	NA
Unigene2157_All	Unigene2157_All	179.9	177.39	174.25	163.57	gi|685835254|emb|CEF70175.1|/9.5694e-156/Prohibitin-2 [Strongyloides ratti]	gi|689542299|emb|LL999101.1|/0.0/Strongyloides stercoralis genome assembly S_stercoralis_PV0001 ,scaffold SSTP_contig0000038	sp|P50093|PHB2_CAEEL/7e-120/Mitochondrial prohibitin complex protein 2 OS=Caenorhabditis elegans GN=phb-2 PE=1 SV=2	cbr:CBG02605/8e-119/Cbr-phb-2; C. briggsae CBR-PHB-2 protein; K17081 prohibitin 2	SPCC1322.16/8e-76/---	PR00679/1.1E-66/Prohibitin signature	cellular_component:GO:0016021//integral component of membrane;
Unigene4669_All	Unigene4669_All	179.82	177.86	85.63	83.37	gi|685832219|emb|CEF67140.1|/3.47166e-179/Eukaryotic translation initiation factor 3 subunit I [Strongyloides ratti]	gi|689542246|emb|LL999048.1|/0.0/Strongyloides stercoralis genome assembly S_stercoralis_PV0001 ,scaffold SSTP_scaffold0000001	sp|A8WVX8|EIF3I_CAEBR/2e-109/Eukaryotic translation initiation factor 3 subunit I OS=Caenorhabditis briggsae GN=eif-3.I PE=3 SV=1	cbr:CBG03991/2e-108/Cbr-eif-3.I; C. briggsae CBR-EIF-3.I protein; K03246 translation initiation factor 3 subunit I	all0664/4e-18/---	PS00678/-/Trp-Asp (WD) repeats signature.	biological_process:GO:0006413//translational initiation;GO:0044699//single-organism process;cellular_component:GO:0070993//translation preinitiation complex;
Unigene2690_All	Unigene2690_All	179.63	172.3	36.69	45.24	gi|685836146|emb|CEF71066.1|/0/Isocitrate dehydrogenase [NADP] [Strongyloides ratti]	gi|689542256|emb|LL999058.1|/0.0/Strongyloides stercoralis genome assembly S_stercoralis_PV0001 ,scaffold SSTP_contig0000008	sp|Q9Z2K9|IDHC_MICME/0.0/Isocitrate dehydrogenase [NADP] cytoplasmic OS=Microtus mexicanus GN=IDH1 PE=2 SV=1	cel:CELE_F59B8.2/0.0/idh-1; Isocitrate dehydrogenase [NADP]; K00031 isocitrate dehydrogenase [EC:1.1.1.42]	AGc3429/4e-169/---	PF00180/1.8E-73/Isocitrate/isopropylmalate dehydrogenase	biological_process:GO:0006099//tricarboxylic acid cycle;GO:0008340//determination of adult lifespan;GO:0006102//isocitrate metabolic process;molecular_function:GO:0000287//magnesium ion binding;GO:0004450//isocitrate dehydrogenase (NADP+) activity;GO:0051287//NAD binding;
Unigene6629_All	Unigene6629_All	179.38	178.45	99.67	98.76	gi|685825985|emb|CEF61030.1|/0/Eukaryotic peptide chain release factor subunit 1 [Strongyloides ratti]	gi|689542247|emb|LL999049.1|/0.0/Strongyloides stercoralis genome assembly S_stercoralis_PV0001 ,scaffold SSTP_scaffold0000002	sp|O16520|ERF1_CAEEL/0.0/Eukaryotic peptide chain release factor subunit 1 OS=Caenorhabditis elegans GN=etf-1 PE=3 SV=2	loa:LOAG_09139/0.0/eukaryotic peptide chain release factor subunit 1; K03265 peptide chain release factor subunit 1	YBR143c/1e-163/---	PTHR10113/1.2E-248/--	biological_process:GO:0006415//translational termination;cellular_component:GO:0005737//cytoplasm;molecular_function:GO:0016149//translation release factor activity, codon specific;
Unigene490_All	Unigene490_All	179.11	175.44	67.54	79.02	gi|685835095|emb|CEF70016.1|/1.15088e-177/Inorganic pyrophosphatase [Strongyloides ratti]	gi|689542264|emb|LL999066.1|/0.0/Strongyloides stercoralis genome assembly S_stercoralis_PV0001 ,scaffold SSTP_scaffold0000006	sp|Q18680|IPYR_CAEEL/1e-94/Probable inorganic pyrophosphatase 1 OS=Caenorhabditis elegans GN=pyp-1 PE=3 SV=4	bmy:Bm1_16955/7e-96/inorganic pyrophosphatase; K01507 inorganic pyrophosphatase [EC:3.6.1.1]	SPAC23C11.05/1e-74/---	PF00719/7.2E-50/Inorganic pyrophosphatase	NA
CL1460.Contig1_All	CL1460.Contig1_All	178.8	182.43	41.37	56.29	gi|685836584|emb|CEF71504.1|/0/ATPase, F1/V1/A1 complex, alpha/beta subunit, nucleotide-binding domain and ATPase, F1/V1/A1 complex, alpha/beta subunit, C-terminal domain and ATPase, F1 complex alpha/beta subunit, N-terminal domain and ATPase, V1 complex, subunit A family and V-type ATP synthase catalytic alpha chain family and ATPase, F1 complex beta subunit/V1 complex, C-terminal domain and P-l…	gi|689542324|emb|LL999126.1|/0.0/Strongyloides stercoralis genome assembly S_stercoralis_PV0001 ,scaffold SSTP_contig0000059	sp|Q61VZ4|VATA_CAEBR/0.0/V-type proton ATPase catalytic subunit A OS=Caenorhabditis briggsae GN=vha-13 PE=3 SV=1	cbr:CBG04632/0.0/Cbr-vha-13; C. briggsae CBR-VHA-13 protein; K02145 V-type H+-transporting ATPase subunit A [EC:3.6.3.14]	SPAC343.05/0.0/---	PTHR15184/0.0/--	NA
Unigene1615_All	Unigene1615_All	178.78	160.66	100.85	63.42	gi|685828910|emb|CEF63832.1|/0/T-cell immunomodulatory protein [Strongyloides ratti]	gi|689542305|emb|LL999107.1|/0.0/Strongyloides stercoralis genome assembly S_stercoralis_PV0001 ,scaffold SSTP_contig0000044	sp|Q99KW9|TIP_MOUSE/2e-58/T-cell immunomodulatory protein OS=Mus musculus GN=Itfg1 PE=2 SV=2	loa:LOAG_07214/3e-108/FG-GAP repeat family protein; K17257 integrin alpha FG-GAP repeat containing protein 1	NA	PTHR13412/1.4E-106/--	NA
Unigene1771_All	Unigene1771_All	178.72	154.93	1.12	1.57	gi|685835261|emb|CEF70182.1|/2.32294e-67/MD-2-related lipid-recognition domain and Immunoglobulin E-set domain-containing protein [Strongyloides ratti]	gi|689542287|emb|LL999089.1|/0.0/Strongyloides stercoralis genome assembly S_stercoralis_PV0001 ,scaffold SSTP_contig0000027	NA	NA	NA	PTHR35573:SF4/8.2E-45/--	NA
CL1198.Contig2_All	CL1198.Contig2_All	178.61	158.96	7.42	5.22	gi|685829057|emb|CEF63979.1|/0/Chitin binding domain-containing protein [Strongyloides ratti]	gi|689542250|emb|LL999052.1|/0.0/Strongyloides stercoralis genome assembly S_stercoralis_PV0001 ,scaffold SSTP_contig0000003	sp|A8XWX5|CPG2_CAEBR/2e-28/Chondroitin proteoglycan 2 OS=Caenorhabditis briggsae GN=cpg-2 PE=3 SV=2	bter:100647827/3e-16/fibrillin-1-like; K17307 fibulin 1/2	NA	PS50940/11.122/Chitin-binding type-2 domain profile.	NA
Unigene6720_All	Unigene6720_All	178.07	186.17	154.62	88.16	gi|685831803|emb|CEF66724.1|/0/Lamin Tail Domain domain and Intermediate filament protein family-containing protein [Strongyloides ratti]	gi|689542254|emb|LL999056.1|/0.0/Strongyloides stercoralis genome assembly S_stercoralis_PV0001 ,scaffold SSTP_contig0000006	sp|P02545|LMNA_HUMAN/1e-68/Prelamin-A/C OS=Homo sapiens GN=LMNA PE=1 SV=1	loa:LOAG_09525/5e-97/intermediate filament tail domain-containing protein; K07611 lamin B	PAB0812/2e-13/---	PF00932/9.1E-8/Lamin Tail Domain	NA
Unigene9297_All	Unigene9297_All	177.83	172.46	106.69	93.16	gi|685833408|emb|CEF68329.1|/0/26S proteasome non-ATPase regulatory subunit 11 [Strongyloides ratti]	gi|689542247|emb|LL999049.1|/0.0/Strongyloides stercoralis genome assembly S_stercoralis_PV0001 ,scaffold SSTP_scaffold0000002	sp|Q20938|PS11A_CAEEL/3e-139/Probable 26S proteasome regulatory subunit rpn-6.1 OS=Caenorhabditis elegans GN=rpn-6.1 PE=2 SV=2	loa:LOAG_04911/1e-147/proteasome regulatory particle; K03036 26S proteasome regulatory subunit N6	SPAC23G3.11/1e-94/---	PF01399/2.6E-16/PCI domain	cellular_component:GO:0000502//proteasome complex;
Unigene3379_All	Unigene3379_All	177.72	178.53	197.26	203.99	gi|685825388|emb|CEF60440.1|/3.0363e-96/ADP-ribosylation factor 2 [Strongyloides ratti]	gi|689542345|emb|LL999147.1|/0.0/Strongyloides stercoralis genome assembly S_stercoralis_PV0001 ,scaffold SSTP_contig0000077	sp|Q3SZF2|ARF4_BOVIN/3e-84/ADP-ribosylation factor 4 OS=Bos taurus GN=ARF4 PE=2 SV=3	cbr:CBG17727/4e-87/Cbr-arf-3; C. briggsae CBR-ARF-3 protein; K07939 ADP-ribosylation factor 4	YDL137w/1e-76/---	PF00025/1.4E-78/ADP-ribosylation factor family	biological_process:GO:0007264//small GTPase mediated signal transduction;cellular_component:GO:0005622//intracellular;molecular_function:GO:0005525//GTP binding;
Unigene2256_All	Unigene2256_All	177.71	166.41	139.13	113.7	gi|685828321|emb|CEF63243.1|/0/Serrate RNA effector molecule homolog [Strongyloides ratti]	gi|689542251|emb|LL999053.1|/0.0/Strongyloides stercoralis genome assembly S_stercoralis_PV0001 ,scaffold SSTP_scaffold0000003	sp|A8XEG9|SRRT_CAEBR/6e-121/Serrate RNA effector molecule homolog OS=Caenorhabditis briggsae GN=CBG12064 PE=3 SV=1	lve:103085019/3e-20/GLRX5; glutaredoxin 5; K07390 monothiol glutaredoxin	SPBC26H8.06_2/3e-25/---	PTHR13165:SF0/2.2E-100/--	NA
Unigene6346_All	Unigene6346_All	176.76	169.45	98.26	103.76	gi|685833950|emb|CEF68871.1|/1.95099e-102/Signal peptidase complex subunit 2 [Strongyloides ratti]	gi|689542246|emb|LL999048.1|/0.0/Strongyloides stercoralis genome assembly S_stercoralis_PV0001 ,scaffold SSTP_scaffold0000001	sp|Q9XWW1|SPCS2_CAEEL/8e-39/Probable signal peptidase complex subunit 2 OS=Caenorhabditis elegans GN=Y37D8A.10 PE=1 SV=1	cel:CELE_Y37D8A.10/1e-37/hpo-21; Probable signal peptidase complex subunit 2; K12947 signal peptidase complex subunit 2 [EC:3.4.-.-]	NA	PF06703/5.0E-39/Microsomal signal peptidase 25 kDa subunit (SPC25)	biological_process:GO:0006810//transport;GO:0044707//single-multicellular organism process;GO:0006508//proteolysis;cellular_component:GO:0005789//endoplasmic reticulum membrane;GO:0016529//sarcoplasmic reticulum;molecular_function:GO:0016787//hydrolase activity;
Unigene7279_All	Unigene7279_All	176.43	159.58	22.52	22.62	gi|685830571|emb|CEF65492.1|/0/Serine hydroxymethyltransferase, cytosolic [Strongyloides ratti]	gi|689542260|emb|LL999062.1|/0.0/Strongyloides stercoralis genome assembly S_stercoralis_PV0001 ,scaffold SSTP_contig0000011	sp|Q60V73|GLYC_CAEBR/0.0/Serine hydroxymethyltransferase OS=Caenorhabditis briggsae GN=mel-32 PE=3 SV=3	cbr:CBG19673/0.0/Cbr-mel-32; C. briggsae CBR-MEL-32 protein; K00600 glycine hydroxymethyltransferase [EC:2.1.2.1]	SPAC18G6.04c/3e-153/---	PS00096/-/Serine hydroxymethyltransferase pyridoxal-phosphate attachment site.	NA
Unigene6219_All	Unigene6219_All	176.14	164.38	15.66	28.43	gi|685826851|emb|CEF61773.1|/0/Chitin binding domain-containing protein [Strongyloides ratti]	gi|689542294|emb|LL999096.1|/0.0/Strongyloides stercoralis genome assembly S_stercoralis_PV0001 ,scaffold SSTP_contig0000033	sp|Q04799|FMO5_RABIT/9e-137/Dimethylaniline monooxygenase [N-oxide-forming] 5 OS=Oryctolagus cuniculus GN=FMO5 PE=1 SV=2	bmy:Bm1_32235/6e-173/Flavin-binding monooxygenase-like family protein; K00485 dimethylaniline monooxygenase (N-oxide forming) [EC:1.14.13.8]	CC0774/2e-57/---	PTHR23301/5.4E-24/--	cellular_component:GO:0016020//membrane;GO:0005783//endoplasmic reticulum;GO:0044422//organelle part;molecular_function:GO:0000166//nucleotide binding;GO:0004497//monooxygenase activity;GO:0050662//coenzyme binding;
Unigene3739_All	Unigene3739_All	175.85	166.86	169.11	104.81	gi|685832167|emb|CEF67088.1|/0/Calreticulin [Strongyloides ratti]	gi|689542246|emb|LL999048.1|/0.0/Strongyloides stercoralis genome assembly S_stercoralis_PV0001 ,scaffold SSTP_scaffold0000001	sp|A8XA40|CALX_CAEBR/3e-161/Calnexin OS=Caenorhabditis briggsae GN=cnx-1 PE=3 SV=3	cbr:CBG09987/5e-160/Cbr-cnx-1; C. briggsae CBR-CNX-1 protein; K08054 calnexin	NA	PTHR11073/3.3E-238/--	NA
CL380.Contig1_All	CL380.Contig1_All	175.75	231.26	443.42	418.1	gi|685826966|emb|CEF61888.1|/0/Cystathionine gamma-lyase [Strongyloides ratti]	gi|689542286|emb|LL999088.1|/0.0/Strongyloides stercoralis genome assembly S_stercoralis_PV0001 ,scaffold SSTP_contig0000026	sp|P32929|CGL_HUMAN/3e-127/Cystathionine gamma-lyase OS=Homo sapiens GN=CTH PE=1 SV=3	cel:CELE_F22B8.6/7e-153/cth-1; CystaTHionine gamma lyase; K01758 cystathionine gamma-lyase [EC:4.4.1.1]	APE1226/2e-105/---	PF01053/3.8E-152/Cys/Met metabolism PLP-dependent enzyme	biological_process:GO:0016246//RNA interference;GO:0008652//cellular amino acid biosynthetic process;GO:0040027//negative regulation of vulval development;GO:0019344//cysteine biosynthetic process;cellular_component:GO:0005783//endoplasmic reticulum;molecular_function:GO:0004123//cystathionine gamma-lyase activity;GO:0044540//L-cystine L-cysteine-lyase (deaminating);GO:0080146//L-cysteine desulfh…
Unigene8555_All	Unigene8555_All	175.42	169.35	4.46	10.51	gi|685836354|emb|CEF71274.1|/0/Cathepsin B [Strongyloides ratti]	gi|689542290|emb|LL999092.1|/0.0/Strongyloides stercoralis genome assembly S_stercoralis_PV0001 ,scaffold SSTP_contig0000030	sp|P43510|CPR6_CAEEL/8e-138/Cathepsin B-like cysteine proteinase 6 OS=Caenorhabditis elegans GN=cpr-6 PE=1 SV=1	cel:CELE_C25B8.3/1e-136/cpr-6; Cathepsin B-like cysteine proteinase 6; K01363 cathepsin B [EC:3.4.22.1]	AF1946_2/2e-11/---	PTHR12411:SF16/1.1E-133/--	biological_process:GO:0051603//proteolysis involved in cellular protein catabolic process;cellular_component:GO:0005615//extracellular space;GO:0005764//lysosome;molecular_function:GO:0004197//cysteine-type endopeptidase activity;
Unigene8308_All	Unigene8308_All	175.39	160.25	76.05	51.26	gi|685826982|emb|CEF61904.1|/6.60079e-59/Small nuclear ribonucleoprotein Sm D2 [Strongyloides ratti]	gi|689542270|emb|LL999072.1|/0.0/Strongyloides stercoralis genome assembly S_stercoralis_PV0001 ,scaffold SSTP_scaffold0000009	sp|Q18786|SMD2_CAEEL/3e-43/Probable small nuclear ribonucleoprotein Sm D2 OS=Caenorhabditis elegans GN=snr-4 PE=1 SV=1	cbr:CBG23345/1e-42/Cbr-snr-4; C. briggsae CBR-SNR-4 protein; K11096 small nuclear ribonucleoprotein D2	SPAC2C4.03c/3e-33/---	PTHR12777/2.8E-76/--	biological_process:GO:0016477//cell migration;GO:0032940//secretion by cell;GO:0009792//embryo development ending in birth or egg hatching;GO:0006915//apoptotic process;GO:0008406//gonad development;GO:0007281//germ cell development;GO:0040027//negative regulation of vulval development;GO:0006898//receptor-mediated endocytosis;GO:0000387//spliceosomal snRNP assembly;cellular_component:GO:0005685/…
Unigene3394_All	Unigene3394_All	175.07	203	184.73	230.84	gi|685830774|emb|CEF65695.1|/3.98272e-14/Cytochrome b-c1 complex subunit 9 family-containing protein [Strongyloides ratti]	gi|689542260|emb|LL999062.1|/0.0/Strongyloides stercoralis genome assembly S_stercoralis_PV0001 ,scaffold SSTP_contig0000011	NA	cel:CELE_C14B9.10/2e-08/C14B9.10; Uncharacterized protein; K00419 ubiquinol-cytochrome c reductase subunit 9	NA	NA	biological_process:GO:0044699//single-organism process;GO:0009987//cellular process;
CL2137.Contig1_All	CL2137.Contig1_All	174.31	178.23	81.26	76.19	gi|685830710|emb|CEF65631.1|/1.63623e-102/Leucine-rich repeat and Leucine-rich repeat, typical subtype-containing protein [Strongyloides ratti]	gi|689542247|emb|LL999049.1|/0.0/Strongyloides stercoralis genome assembly S_stercoralis_PV0001 ,scaffold SSTP_scaffold0000002	NA	NA	NA	NA	NA
Unigene8657_All	Unigene8657_All	173.94	171.49	173.75	133.34	gi|685826139|emb|CEF61183.1|/0/Actin-interacting protein 1 [Strongyloides ratti]	gi|689542250|emb|LL999052.1|/0.0/Strongyloides stercoralis genome assembly S_stercoralis_PV0001 ,scaffold SSTP_contig0000003	sp|Q11176|WDR1_CAEEL/0.0/Actin-interacting protein 1 OS=Caenorhabditis elegans GN=unc-78 PE=1 SV=1	spu:584519/2e-21/telomerase protein component 1; K11127 telomerase protein component 1	MA2525/5e-27/---	PS50082/16.056/Trp-Asp (WD) repeats profile.	NA
Unigene6434_All	Unigene6434_All	172.99	152.76	20.17	17.43	gi|685829916|emb|CEF64838.1|/0/Nucleoporin, Nup133/Nup155-like, C-terminal domain and WD40/YVTN repeat-like-containing domain-containing protein [Strongyloides ratti]	gi|689542248|emb|LL999050.1|/0.0/Strongyloides stercoralis genome assembly S_stercoralis_PV0001 ,scaffold SSTP_contig0000001	sp|P34343|NU133_CAEEL/5e-27/Nuclear pore complex protein 15 OS=Caenorhabditis elegans GN=npp-15 PE=3 SV=4	cel:CELE_C29E4.4/7e-26/npp-15; Nuclear pore complex protein 15; K14300 nuclear pore complex protein Nup133	NA	PTHR13405/4.3E-23/--	NA
Unigene6552_All	Unigene6552_All	172.42	171.67	22.89	15.17	gi|685830212|emb|CEF65134.1|/0/Translation initiation factor IF-2, mitochondrial [Strongyloides ratti]	gi|689542248|emb|LL999050.1|/0.0/Strongyloides stercoralis genome assembly S_stercoralis_PV0001 ,scaffold SSTP_contig0000001	sp|P53352|INCE_CHICK/1e-17/Inner centromere protein OS=Gallus gallus GN=INCENP PE=2 SV=1	phi:102112763/3e-20/INCENP; inner centromere protein; K11515 inner centromere protein	NA	PF03941/1.0E-10/Inner centromere protein, ARK binding region	NA
Unigene2237_All	Unigene2237_All	172.2	173.14	118.07	96.2	gi|685825892|emb|CEF60937.1|/0/RE01104p [Strongyloides ratti]	gi|689542247|emb|LL999049.1|/0.0/Strongyloides stercoralis genome assembly S_stercoralis_PV0001 ,scaffold SSTP_scaffold0000002	sp|P46502|PRS6B_CAEEL/0.0/Probable 26S protease regulatory subunit 6B OS=Caenorhabditis elegans GN=rpt-3 PE=3 SV=1	bmy:Bm1_46680/0.0/26S proteasome subunit P45 family protein; K03063 26S proteasome regulatory subunit T3	SPCC576.10c/6e-152/---	PTHR23073:SF8/1.8E-241/--	NA
CL223.Contig1_All	CL223.Contig1_All	172.01	160.7	61.69	75.54	gi|685828019|emb|CEF62941.1|/2.13856e-48/60S ribosomal protein L12 [Strongyloides ratti]	gi|689542306|emb|LL999108.1|/0.0/Strongyloides stercoralis genome assembly S_stercoralis_PV0001 ,scaffold SSTP_contig0000045	sp|P61866|RL12_CAEEL/9e-50/60S ribosomal protein L12 OS=Caenorhabditis elegans GN=rpl-12 PE=3 SV=1	cbr:CBG01806/1e-48/Cbr-rpl-12; C. briggsae CBR-RPL-12 protein; K02870 large subunit ribosomal protein L12e	SPCC31H12.04c/2e-36/---	PTHR11661/1.8E-66/--	biological_process:GO:0000003//reproduction;GO:0000027//ribosomal large subunit assembly;GO:0032940//secretion by cell;GO:0009792//embryo development ending in birth or egg hatching;GO:0006915//apoptotic process;GO:0006898//receptor-mediated endocytosis;GO:0006412//translation;GO:0002119//nematode larval development;cellular_component:GO:0022625//cytosolic large ribosomal subunit;molecular_functi…
CL1021.Contig2_All	CL1021.Contig2_All	171.9	142.1	160.28	90.86	gi|685827974|emb|CEF62896.1|/1.18804e-51/Heat shock protein 83 [Strongyloides ratti]	gi|689542267|emb|LL999069.1|/1e-153/Strongyloides stercoralis genome assembly S_stercoralis_PV0001 ,scaffold SSTP_contig0000015	sp|Q18688|HSP90_CAEEL/2e-42/Heat shock protein 90 OS=Caenorhabditis elegans GN=daf-21 PE=1 SV=1	cel:CELE_C47E8.5/2e-41/daf-21; Heat shock protein 90; K04079 molecular chaperone HtpG	SPAC926.04c/2e-32/---	PTHR11528/4.8E-53/--	biological_process:GO:0006457//protein folding;GO:0006950//response to stress;molecular_function:GO:0005524//ATP binding;GO:0051082//unfolded protein binding;
Unigene4647_All	Unigene4647_All	171.89	165.8	171.88	110.65	gi|685827552|emb|CEF62474.1|/0/Serine/threonine-protein phosphatase 2A 65 kDa regulatory subunit A alpha [Strongyloides ratti]	gi|689542250|emb|LL999052.1|/0.0/Strongyloides stercoralis genome assembly S_stercoralis_PV0001 ,scaffold SSTP_contig0000003	sp|P54613|2AAB_PIG/0.0/Serine/threonine-protein phosphatase 2A 65 kDa regulatory subunit A beta isoform (Fragment) OS=Sus scrofa GN=PPP2R1B PE=2 SV=1	loa:LOAG_00611/0.0/protein phosphatase PP2A regulatory subunit; K03456 serine/threonine-protein phosphatase 2A regulatory subunit A	NA	PS50077/11.276/HEAT repeat profile.	biological_process:GO:0009987//cellular process;
Unigene6510_All	Unigene6510_All	171.75	166.24	2.11	4.79	gi|910274245|gb|KNG77780.1|/9.06605e-08/hypothetical protein PFMG_04012 [Plasmodium falciparum IGH-CR14]	gi|689542319|emb|LL999121.1|/0.0/Strongyloides stercoralis genome assembly S_stercoralis_PV0001 ,scaffold SSTP_contig0000054	sp|Q9VJ87|CWC22_DROME/9e-06/Pre-mRNA-splicing factor CWC22 homolog OS=Drosophila melanogaster GN=ncm PE=1 SV=3	NA	NA	NA	NA
Unigene630_All	Unigene630_All	171.2	155.72	47.43	32.74	gi|685826062|emb|CEF61107.1|/0/WD40 repeat and F-box domain and WD40/YVTN repeat-like-containing domain and WD40-repeat-containing domain and G-protein beta WD-40 repeat-containing protein [Strongyloides ratti]	gi|689542246|emb|LL999048.1|/0.0/Strongyloides stercoralis genome assembly S_stercoralis_PV0001 ,scaffold SSTP_scaffold0000001	sp|Q61FW2|SEL10_CAEBR/1e-130/F-box/WD repeat-containing protein sel-10 OS=Caenorhabditis briggsae GN=sel-10 PE=3 SV=1	bmy:Bm1_12865/9e-138/F-box domain containing protein; K10260 F-box and WD-40 domain protein 7	all0438_2/1e-46/---	PS50294/64.013/Trp-Asp (WD) repeats circular profile.	NA
Unigene7344_All	Unigene7344_All	170.98	162.22	3.99	2.39	gi|685832898|emb|CEF67819.1|/2.56377e-163/D-3-phosphoglycerate dehydrogenase [Strongyloides ratti]	gi|689542246|emb|LL999048.1|/0.0/Strongyloides stercoralis genome assembly S_stercoralis_PV0001 ,scaffold SSTP_scaffold0000001	sp|A5GFY8|SERA_PIG/5e-91/D-3-phosphoglycerate dehydrogenase OS=Sus scrofa GN=PHGDH PE=3 SV=1	cel:CELE_C31C9.2/2e-112/C31C9.2; Uncharacterized protein; K00058 D-3-phosphoglycerate dehydrogenase [EC:1.1.1.95]	MA0592/2e-78/---	PS00065/-/D-isomer specific 2-hydroxyacid dehydrogenases NAD-binding signature.	biological_process:GO:0055114//oxidation-reduction process;GO:0009070//serine family amino acid biosynthetic process;GO:0009792//embryo development ending in birth or egg hatching;molecular_function:GO:0051287//NAD binding;GO:0004617//phosphoglycerate dehydrogenase activity;
Unigene7314_All	Unigene7314_All	170.61	196.28	319.54	311.17	gi|685834215|emb|CEF69136.1|/1.01006e-81/DnaJ-like-2 [Strongyloides ratti]	gi|689542249|emb|LL999051.1|/0.0/Strongyloides stercoralis genome assembly S_stercoralis_PV0001 ,scaffold SSTP_contig0000002	sp|P31689|DNJA1_HUMAN/1e-23/DnaJ homolog subfamily A member 1 OS=Homo sapiens GN=DNAJA1 PE=1 SV=2	phi:102109442/9e-24/DNAJA1; DnaJ heat shock protein family (Hsp40) member A1; K09502 DnaJ homolog subfamily A member 1	SPBC1734.11/3e-19/---	PF00226/4.8E-26/DnaJ domain	molecular_function:GO:0005488//binding;
Unigene357_All	Unigene357_All	169.86	165.95	438.42	305.19	gi|685830531|emb|CEF65452.1|/5.76651e-81/Methylmalonyl-CoA epimerase, mitochondrial [Strongyloides ratti]	gi|689542246|emb|LL999048.1|/0.0/Strongyloides stercoralis genome assembly S_stercoralis_PV0001 ,scaffold SSTP_scaffold0000001	sp|Q9D1I5|MCEE_MOUSE/5e-49/Methylmalonyl-CoA epimerase, mitochondrial OS=Mus musculus GN=Mcee PE=1 SV=1	cbr:CBG11959/5e-56/Cbr-mce-1; C. briggsae CBR-MCE-1 protein; K05606 methylmalonyl-CoA/ethylmalonyl-CoA epimerase [EC:5.1.99.1]	BMEI1142/7e-40/---	PTHR21366:SF9/3.2E-85/--	NA
Unigene6406_All	Unigene6406_All	169.83	233.12	339.63	461.73	gi|685827840|emb|CEF62762.1|/8.66998e-31/Hypothetical protein SRAE_1000103200 [Strongyloides ratti]	gi|689542308|emb|LL999110.1|/0.0/Strongyloides stercoralis genome assembly S_stercoralis_PV0001 ,scaffold SSTP_contig0000046	sp|Q8MP30|Y7791_DICDI/9e-28/Uncharacterized histidine-rich protein DDB_G0274557 OS=Dictyostelium discoideum GN=DDB_G0274557 PE=4 SV=1	oas:100302554/4e-21/SLC39A6; solute carrier family 39 member 6; K14712 solute carrier family 39 (zinc transporter), member 6	MA4381/2e-16/---	NA	NA
CL1056.Contig2_All	CL1056.Contig2_All	169.5	148.18	6.25	7.07	gi|685831241|emb|CEF66162.1|/5.74453e-104/Innexin family-containing protein [Strongyloides ratti]	gi|689542302|emb|LL999104.1|/0.0/Strongyloides stercoralis genome assembly S_stercoralis_PV0001 ,scaffold SSTP_contig0000041	sp|O01393|UNC9_CAEEL/2e-45/Innexin unc-9 OS=Caenorhabditis elegans GN=unc-9 PE=2 SV=1	tsp:Tsp_01015/3e-36/innexin unc-9; K03132 transcription initiation factor TFIID subunit 7	NA	PTHR11893/1.6E-80/--	NA
Unigene4683_All	Unigene4683_All	169.16	152.2	276.59	222.71	gi|685830301|emb|CEF65223.1|/0/Dodeca-satellite-binding protein 1 [Strongyloides ratti]	gi|689542248|emb|LL999050.1|/0.0/Strongyloides stercoralis genome assembly S_stercoralis_PV0001 ,scaffold SSTP_contig0000001	sp|P81021|VIGLN_CHICK/0.0/Vigilin OS=Gallus gallus GN=HDLBP PE=2 SV=1	acs:100553656/1e-08/bicc1; BicC family RNA binding protein 1; K18756 protein bicaudal C	NA	PS50084/11.573/Type-1 KH domain profile.	NA
CL487.Contig2_All	CL487.Contig2_All	168.92	172.74	27.25	24.34	gi|685832420|emb|CEF67341.1|/0/Histidine phosphatase superfamily, clade-2-containing protein [Strongyloides ratti]	gi|689542274|emb|LL999076.1|/0.0/Strongyloides stercoralis genome assembly S_stercoralis_PV0001 ,scaffold SSTP_contig0000018	sp|P15309|PPAP_HUMAN/1e-58/Prostatic acid phosphatase OS=Homo sapiens GN=ACPP PE=1 SV=3	obi:106873045/7e-61/prostatic acid phosphatase-like; K19283 prostatic aicd phosphatase [EC:3.1.3.2 3.1.3.5]	NA	PS00778/-/Histidine acid phosphatases active site signature.	NA
Unigene7712_All	Unigene7712_All	168.9	161.16	197.84	137.11	gi|685835456|emb|CEF70377.1|/0/Activator of 90 kDa heat shock protein ATPase homolog 1 [Strongyloides ratti]	gi|689542264|emb|LL999066.1|/0.0/Strongyloides stercoralis genome assembly S_stercoralis_PV0001 ,scaffold SSTP_scaffold0000006	sp|Q8BK64|AHSA1_MOUSE/3e-66/Activator of 90 kDa heat shock protein ATPase homolog 1 OS=Mus musculus GN=Ahsa1 PE=2 SV=2	NA	SPBC1711.08/2e-24/---	PF08327/1.6E-11/Activator of Hsp90 ATPase homolog 1-like protein	NA
Unigene2066_All	Unigene2066_All	168.76	178.33	71.38	77.08	gi|685834765|emb|CEF69686.1|/4.24981e-122/Glycoside hydrolase family 38, N-terminal domain and Ribosomal protein S14 family and Glycoside hydrolase/deacetylase, beta/alpha-barrel domain and Renin receptor-like family and Glycoside hydrolase, family 38, central domain and Glycoside hydrolase 38/57, N-terminal domain-containing protein [Strongyloides ratti]	gi|689542318|emb|LL999120.1|/0.0/Strongyloides stercoralis genome assembly S_stercoralis_PV0001 ,scaffold SSTP_scaffold0000020	sp|P81134|RENR_BOVIN/1e-19/Renin receptor OS=Bos taurus GN=ATP6AP2 PE=1 SV=2	cel:CELE_R03E1.2/2e-39/vha-20; Vacuolar H ATPase; K19514 renin receptor	NA	PTHR13351/1.1E-50/--	NA
Unigene8525_All	Unigene8525_All	168.73	171.94	277.41	292.77	gi|685833649|emb|CEF68570.1|/0/Protein kinase-like domain-containing protein [Strongyloides ratti]	gi|689542274|emb|LL999076.1|/0.0/Strongyloides stercoralis genome assembly S_stercoralis_PV0001 ,scaffold SSTP_contig0000018	sp|Q6PCN3|TTBK1_MOUSE/2e-10/Tau-tubulin kinase 1 OS=Mus musculus GN=Ttbk1 PE=2 SV=3	aqu:100634239/9e-12/guanine nucleotide exchange factor DBS-like; K20685 guanine nucleotide exchange factor MCF2	NA	PTHR11909/7.7E-40/--	NA
Unigene8386_All	Unigene8386_All	168.51	170.9	30.88	94.79	gi|685824759|emb|CEF59813.1|/2.00117e-142/Valacyclovir hydrolase [Strongyloides ratti]	gi|689542255|emb|LL999057.1|/0.0/Strongyloides stercoralis genome assembly S_stercoralis_PV0001 ,scaffold SSTP_contig0000007	sp|Q8R164|BPHL_MOUSE/2e-24/Valacyclovir hydrolase OS=Mus musculus GN=Bphl PE=1 SV=1	bmy:Bm1_43795/8e-85/Alpha/beta hydrolase; K18399 valacyclovir hydrolase [EC:3.1.-.-]	NA	PF12697/2.4E-12/Alpha/beta hydrolase family	NA
Unigene9372_All	Unigene9372_All	168.25	173.11	32.3	34.57	gi|685825729|emb|CEF60778.1|/0/Guanine nucleotide-binding protein subunit beta-4 [Strongyloides ratti]	gi|689542263|emb|LL999065.1|/0.0/Strongyloides stercoralis genome assembly S_stercoralis_PV0001 ,scaffold SSTP_contig0000013	sp|P17343|GBB1_CAEEL/0.0/Guanine nucleotide-binding protein subunit beta-1 OS=Caenorhabditis elegans GN=gpb-1 PE=2 SV=2	cbr:CBG03131/0.0/Cbr-gpb-1; C. briggsae CBR-GPB-1 protein; K04536 guanine nucleotide-binding protein G(I)/G(S)/G(T) subunit beta-1	all0283_3/1e-32/---	PS50082/13.75/Trp-Asp (WD) repeats profile.	biological_process:GO:0000132//establishment of mitotic spindle orientation;GO:0040013//negative regulation of locomotion;GO:0007165//signal transduction;GO:0009792//embryo development ending in birth or egg hatching;GO:0007067//mitotic nuclear division;GO:0035046//pronuclear migration;GO:0046662//regulation of oviposition;GO:0051301//cell division;GO:0002119//nematode larval development;cellular…
CL1474.Contig2_All	CL1474.Contig2_All	168.24	170.41	47.97	25.45	gi|685830123|emb|CEF65045.1|/0/mRNA export factor [Strongyloides ratti]	gi|689542248|emb|LL999050.1|/0.0/Strongyloides stercoralis genome assembly S_stercoralis_PV0001 ,scaffold SSTP_contig0000001	sp|Q93454|NPP17_CAEEL/2e-129/Nucleoporin-17 OS=Caenorhabditis elegans GN=npp-17 PE=1 SV=1	loa:LOAG_06150/3e-141/nucleoporin-17; K14298 mRNA export factor	all0664/4e-09/---	PS50082/8.938/Trp-Asp (WD) repeats profile.	NA
CL319.Contig2_All	CL319.Contig2_All	167.88	178.51	279.98	318.64	gi|685828837|emb|CEF63759.1|/4.20304e-159/AKT-interacting protein [Strongyloides ratti]	gi|689542296|emb|LL999098.1|/0.0/Strongyloides stercoralis genome assembly S_stercoralis_PV0001 ,scaffold SSTP_contig0000035	sp|Q5ZJJ5|AKTIP_CHICK/4e-30/AKT-interacting protein OS=Gallus gallus GN=AKTIP PE=2 SV=1	bmor:101745353/8e-07/ubiquitin-conjugating enzyme E2 G2; K04555 ubiquitin-conjugating enzyme E2 G2 [EC:2.3.2.23]	NA	PF01684/2.9E-7/ET module	NA
Unigene5369_All	Unigene5369_All	167.47	169.67	68.5	49.32	gi|685833546|emb|CEF68467.1|/0/Nuclear pore glycoprotein p62 [Strongyloides ratti]	gi|689542316|emb|LL999118.1|/0.0/Strongyloides stercoralis genome assembly S_stercoralis_PV0001 ,scaffold SSTP_scaffold0000019	sp|Q555D2|Y6503_DICDI/2e-61/Uncharacterized protein DDB_G0274915 OS=Dictyostelium discoideum GN=DDB_G0274915 PE=4 SV=2	cel:CELE_F53F10.5/7e-77/npp-11; Nuclear Pore complex Protein; K14306 nuclear pore complex protein Nup62	CC1007/4e-20/---	PF13634/3.0E-11/Nucleoporin FG repeat region	biological_process:GO:0044699//single-organism process;GO:0051649//establishment of localization in cell;cellular_component:GO:0005635//nuclear envelope;
Unigene9441_All	Unigene9441_All	167.31	168.33	208.6	282.53	gi|685830469|emb|CEF65390.1|/5.53481e-20/ATPase, F1 complex, epsilon subunit, mitochondrial family-containing protein [Strongyloides ratti]	gi|689542246|emb|LL999048.1|/0.0/Strongyloides stercoralis genome assembly S_stercoralis_PV0001 ,scaffold SSTP_scaffold0000001	sp|P34539|ATP5E_CAEEL/3e-08/Putative ATP synthase subunit epsilon, mitochondrial OS=Caenorhabditis elegans GN=R05D3.6 PE=3 SV=1	cel:CELE_F32D1.2/7e-07/hpo-18; Uncharacterized protein; K02135 F-type H+-transporting ATPase subunit epsilon	NA	NA	NA
Unigene8700_All	Unigene8700_All	166.72	168.91	335.22	305.71	gi|685832455|emb|CEF67376.1|/0/Acyl-CoA oxidase/dehydrogenase, central domain and Acyl-CoA dehydrogenase/oxidase C-terminal domain and Acyl-CoA dehydrogenase/oxidase, N-terminal and middle domain and Acyl-CoA dehydrogenase/oxidase, N-terminal domain-containing protein [Strongyloides ratti]	gi|689542246|emb|LL999048.1|/0.0/Strongyloides stercoralis genome assembly S_stercoralis_PV0001 ,scaffold SSTP_scaffold0000001	sp|P45953|ACADV_RAT/2e-151/Very long-chain specific acyl-CoA dehydrogenase, mitochondrial OS=Rattus norvegicus GN=Acadvl PE=1 SV=1	cel:CELE_E04F6.5/0.0/acdh-12; Acyl CoA DeHydrogenase; K09479 very long chain acyl-CoA dehydrogenase [EC:1.3.8.9]	FN1424_1/5e-67/---	PS00073/-/Acyl-CoA dehydrogenases signature 2.	NA
Unigene7598_All	Unigene7598_All	166.53	234.51	224.5	258.12	gi|685833851|emb|CEF68772.1|/0/Calponin repeat-containing protein [Strongyloides ratti]	gi|689542246|emb|LL999048.1|/0.0/Strongyloides stercoralis genome assembly S_stercoralis_PV0001 ,scaffold SSTP_scaffold0000001	sp|P37801|CLPH_ONCVO/3e-58/Calponin homolog OV9M OS=Onchocerca volvulus PE=2 SV=2	gga:424484/9e-13/ALG14, calponin-3; ALG14, UDP-N-acetylglucosaminyltransferase subunit; K07441 beta-1,4-N-acetylglucosaminyltransferase [EC:2.4.1.141]	NA	PS51122/9.136/Calponin-like repeat profile.	NA
Unigene7144_All	Unigene7144_All	166.5	172.09	180.33	235.58	gi|685828609|emb|CEF63531.1|/0/Splicing factor 3B subunit 2 [Strongyloides ratti]	gi|689542251|emb|LL999053.1|/0.0/Strongyloides stercoralis genome assembly S_stercoralis_PV0001 ,scaffold SSTP_scaffold0000003	sp|Q13435|SF3B2_HUMAN/9e-116/Splicing factor 3B subunit 2 OS=Homo sapiens GN=SF3B2 PE=1 SV=2	cel:CELE_W03F9.10/1e-137/W03F9.10; Uncharacterized protein; K12829 splicing factor 3B subunit 2	SPAC22F8.10c/1e-95/---	PTHR12785/3.3E-59/--	NA
Unigene7541_All	Unigene7541_All	166.48	156.21	24.32	20.53	gi|685827502|emb|CEF62424.1|/2.8836e-161/Protein of unknown function DUF1057 family-containing protein [Strongyloides ratti]	gi|689542250|emb|LL999052.1|/0.0/Strongyloides stercoralis genome assembly S_stercoralis_PV0001 ,scaffold SSTP_contig0000003	sp|Q8WT51|YL4M_CAEEL/6e-25/Uncharacterized protein F35H12.5 OS=Caenorhabditis elegans GN=F35H12.5 PE=4 SV=1	NA	BH2279/2e-07/---	PF06342/3.9E-67/Alpha/beta hydrolase of unknown function (DUF1057)	NA
Unigene575_All	Unigene575_All	166.43	169.58	390.93	327.96	gi|685833563|emb|CEF68484.1|/0/Alanine aminotransferase 1 [Strongyloides ratti]	gi|689542302|emb|LL999104.1|/0.0/Strongyloides stercoralis genome assembly S_stercoralis_PV0001 ,scaffold SSTP_contig0000041	sp|Q28DB5|ALAT2_XENTR/3e-161/Alanine aminotransferase 2 OS=Xenopus tropicalis GN=gpt2 PE=2 SV=1	cel:CELE_C32F10.8/0.0/C32F10.8; Uncharacterized protein; K00814 alanine transaminase [EC:2.6.1.2]	YDR111c/4e-107/---	PTHR11751/3.5E-208/--	biological_process:GO:0009058//biosynthetic process;molecular_function:GO:0003824//catalytic activity;GO:0030170//pyridoxal phosphate binding;
CL1761.Contig2_All	CL1761.Contig2_All	166.09	129.92	35.39	94.69	gi|685825997|emb|CEF61042.1|/2.16225e-177/Lipase, class 3 family-containing protein [Strongyloides ratti]	gi|689542247|emb|LL999049.1|/0.0/Strongyloides stercoralis genome assembly S_stercoralis_PV0001 ,scaffold SSTP_scaffold0000002	sp|Q9XTR8|LIP1_CAEEL/2e-34/Lipase ZK262.3 OS=Caenorhabditis elegans GN=ZK262.3 PE=1 SV=1	NA	sll0482/2e-06/---	PF01764/3.8E-33/Lipase (class 3)	NA
Unigene7594_All	Unigene7594_All	165.96	155.97	31.87	100.87	gi|685835365|emb|CEF70286.1|/0/Peptidase S28 family-containing protein [Strongyloides ratti]	gi|689542246|emb|LL999048.1|/0.0/Strongyloides stercoralis genome assembly S_stercoralis_PV0001 ,scaffold SSTP_scaffold0000001	sp|Q9NQE7|TSSP_HUMAN/6e-34/Thymus-specific serine protease OS=Homo sapiens GN=PRSS16 PE=2 SV=2	xtr:100124847/5e-57/prss16; protease, serine 16; K09649 thymus-specific serine protease [EC:3.4.-.-]	NA	PF05577/1.1E-141/Serine carboxypeptidase S28	NA
Unigene3499_All	Unigene3499_All	165.79	184.86	179.58	259.41	gi|685827490|emb|CEF62412.1|/7.18176e-90/NADH dehydrogenase [ubiquinone] 1 beta subcomplex subunit 8 family-containing protein [Strongyloides ratti]	gi|689542248|emb|LL999050.1|/0.0/Strongyloides stercoralis genome assembly S_stercoralis_PV0001 ,scaffold SSTP_contig0000001	sp|Q02372|NDUB8_BOVIN/7e-13/NADH dehydrogenase [ubiquinone] 1 beta subcomplex subunit 8, mitochondrial OS=Bos taurus GN=NDUFB8 PE=1 SV=1	cel:CELE_Y51H1A.3/3e-73/Y51H1A.3; Uncharacterized protein; K03964 NADH dehydrogenase (ubiquinone) 1 beta subcomplex subunit 8	NA	PTHR12840/9.7E-40/--	biological_process:GO:0044707//single-multicellular organism process;molecular_function:GO:0003954//NADH dehydrogenase activity;
Unigene2436_All	Unigene2436_All	165.75	208.53	355.09	614.91	gi|685827008|emb|CEF61930.1|/4.5995e-24/Hypothetical protein SRAE_1000020600 [Strongyloides ratti]	gi|689542250|emb|LL999052.1|/0.0/Strongyloides stercoralis genome assembly S_stercoralis_PV0001 ,scaffold SSTP_contig0000003	sp|P20397|NUCL_XENLA/2e-10/Nucleolin OS=Xenopus laevis GN=ncl PE=2 SV=3	spu:593162/3e-10/nucleolin; K11294 nucleolin	SPBC20F10.01/4e-07/---	NA	NA
Unigene1618_All	Unigene1618_All	165.4	200.96	403.47	315.64	gi|685829730|emb|CEF64652.1|/1.49906e-139/Methylmalonic aciduria and homocystinuria type D protein, mitochondrial [Strongyloides ratti]	gi|689542272|emb|LL999074.1|/0.0/Strongyloides stercoralis genome assembly S_stercoralis_PV0001 ,scaffold SSTP_scaffold0000010	sp|Q9H3L0|MMAD_HUMAN/8e-37/Methylmalonic aciduria and homocystinuria type D protein, mitochondrial OS=Homo sapiens GN=MMADHC PE=1 SV=2	smm:Smp_194510/5e-23/ribosomal pseudouridine synthase; K15265 21S rRNA pseudouridine2819 synthase [EC:5.4.99.43]	NA	PF10229/6.4E-7/Uncharacterized conserved protein (DUF2246)	NA
Unigene7725_All	Unigene7725_All	165.16	160.11	92.36	50.55	gi|685829712|emb|CEF64634.1|/0/T-complex protein 1 subunit gamma [Strongyloides ratti]	gi|689542272|emb|LL999074.1|/0.0/Strongyloides stercoralis genome assembly S_stercoralis_PV0001 ,scaffold SSTP_scaffold0000010	sp|P48605|TCPG_DROME/4e-169/T-complex protein 1 subunit gamma OS=Drosophila melanogaster GN=Cctgamma PE=2 SV=2	bmy:Bm1_09595/0.0/T-complex protein 1, gamma subunit; K09495 T-complex protein 1 subunit gamma	SPBC1A4.08c/8e-156/---	PS00751/-/Chaperonins TCP-1 signature 2.	biological_process:GO:0006457//protein folding;cellular_component:GO:0005737//cytoplasm;molecular_function:GO:0005524//ATP binding;GO:0051082//unfolded protein binding;
Unigene5394_All	Unigene5394_All	165.12	179.42	92.56	85.94	gi|685829218|emb|CEF64140.1|/7.11088e-139/Eukaryotic translation initiation factor 3 subunit G [Strongyloides ratti]	gi|689542282|emb|LL999084.1|/0.0/Strongyloides stercoralis genome assembly S_stercoralis_PV0001 ,scaffold SSTP_contig0000023	sp|A8NS61|EIF3G_BRUMA/5e-46/Eukaryotic translation initiation factor 3 subunit G OS=Brugia malayi GN=Bm1_08615 PE=3 SV=1	cel:CELE_F22B5.2/4e-38/eif-3.G; Eukaryotic translation initiation factor 3 subunit G; K03248 translation initiation factor 3 subunit G	YDR429c/1e-13/---	PTHR10352/4.5E-64/--	NA
Unigene3409_All	Unigene3409_All	164.9	173.16	214.31	238.84	gi|685829455|emb|CEF64377.1|/7.51475e-59/NADH:ubiquinone oxidoreductase, subunit b14.5b family-containing protein [Strongyloides ratti]	gi|689542248|emb|LL999050.1|/0.0/Strongyloides stercoralis genome assembly S_stercoralis_PV0001 ,scaffold SSTP_contig0000001	NA	cel:CELE_Y71H2AM.4/1e-36/Y71H2AM.4; Uncharacterized protein; K03968 NADH dehydrogenase (ubiquinone) 1 subunit C2	NA	PF06374/1.8E-9/NADH-ubiquinone oxidoreductase subunit b14.5b (NDUFC2)	NA
Unigene9679_All	Unigene9679_All	164.78	216.12	144.55	209.17	gi|685825188|emb|CEF60241.1|/2.33529e-88/Troponin I [Strongyloides ratti]	gi|689542289|emb|LL999091.1|/0.0/Strongyloides stercoralis genome assembly S_stercoralis_PV0001 ,scaffold SSTP_contig0000029	sp|Q20334|TNNI1_CAEEL/2e-51/Troponin I 1 OS=Caenorhabditis elegans GN=tni-1 PE=2 SV=1	ola:101156408/2e-16/troponin I, slow skeletal muscle-like; K10371 troponin I, slow skeletal muscle	PH0553/9e-07/---	PTHR13738/5.2E-69/--	NA
CL178.Contig1_All	CL178.Contig1_All	164.73	149.91	97.47	99.86	gi|685828518|emb|CEF63440.1|/4.59363e-153/Surfeit locus protein 4 [Strongyloides ratti]	gi|689542258|emb|LL999060.1|/0.0/Strongyloides stercoralis genome assembly S_stercoralis_PV0001 ,scaffold SSTP_scaffold0000004	sp|Q18864|SURF4_CAEEL/5e-126/Surfeit locus protein 4 homolog OS=Caenorhabditis elegans GN=sft-4 PE=2 SV=1	cel:CELE_C54H2.5/8e-125/sft-4; Surfeit locus protein 4 homolog; K20369 ER-derived vesicles protein	SPAC18G6.03/2e-46/---	PS01339/-/SURF4 family signature.	biological_process:GO:0042059//negative regulation of epidermal growth factor receptor signaling pathway;GO:1903364//positive regulation of cellular protein catabolic process;GO:0032940//secretion by cell;GO:0009792//embryo development ending in birth or egg hatching;GO:0019915//lipid storage;GO:0040027//negative regulation of vulval development;GO:0040011//locomotion;GO:0040035//hermaphrodite ge…
CL701.Contig2_All	CL701.Contig2_All	164.64	28.92	8199.56	12132	gi|685831420|emb|CEF66341.1|/7.88177e-49/MSP domain and PapD-like domain-containing protein [Strongyloides ratti]	gi|689542247|emb|LL999049.1|/0.0/Strongyloides stercoralis genome assembly S_stercoralis_PV0001 ,scaffold SSTP_scaffold0000002	sp|Q23058|SSP9_CAEEL/1e-27/Sperm-specific class P protein 9/11 OS=Caenorhabditis elegans GN=ssp-9 PE=2 SV=1	NA	NA	PF00635/2.2E-20/MSP (Major sperm protein) domain	NA
Unigene4474_All	Unigene4474_All	164.5	190.71	110.53	181.51	gi|685836096|emb|CEF71016.1|/1.21738e-82/Hypothetical protein SRAE_X000034300 [Strongyloides ratti]	gi|689542257|emb|LL999059.1|/0.0/Strongyloides stercoralis genome assembly S_stercoralis_PV0001 ,scaffold SSTP_contig0000009	sp|Q557G1|IRLB_DICDI/1e-10/Probable serine/threonine-protein kinase irlB OS=Dictyostelium discoideum GN=irlB-1 PE=3 SV=1	api:7055881/2e-09/ND5; NADH dehydrogenase subunit 5; K03883 NADH-ubiquinone oxidoreductase chain 5 [EC:1.6.5.3]	MJ1134/1e-06/---	NA	NA
CL444.Contig3_All	CL444.Contig3_All	163.88	164.74	141.91	126.67	gi|685832344|emb|CEF67265.1|/0/Protein transport protein Sec61 subunit alpha-like 1 [Strongyloides ratti]	gi|689542286|emb|LL999088.1|/0.0/Strongyloides stercoralis genome assembly S_stercoralis_PV0001 ,scaffold SSTP_contig0000026	sp|Q9JLR1|S61A2_MOUSE/0.0/Protein transport protein Sec61 subunit alpha isoform 2 OS=Mus musculus GN=Sec61a2 PE=2 SV=3	cel:CELE_Y57G11C.15/0.0/sec-61; yeast SEC homolog; K10956 protein transport protein SEC61 subunit alpha	YLR378c/1e-154/---	PTHR10906:SF11/0.0/--	biological_process:GO:0015031//protein transport;cellular_component:GO:0016021//integral component of membrane;
Unigene559_All	Unigene559_All	163.57	163.19	34.99	14.53	gi|685830497|emb|CEF65418.1|/0/Regulator of chromosome condensation [Strongyloides ratti]	gi|689542246|emb|LL999048.1|/0.0/Strongyloides stercoralis genome assembly S_stercoralis_PV0001 ,scaffold SSTP_scaffold0000001	sp|Q18211|RCC1_CAEEL/1e-98/Regulator of chromosome condensation OS=Caenorhabditis elegans GN=ran-3 PE=4 SV=1	bmy:Bm1_09405/1e-106/regulator of chromosome condensation; K11493 regulator of chromosome condensation	SPBC557.03c/2e-25/---	PF00415/7.0E-9/Regulator of chromosome condensation (RCC1) repeat	NA
CL618.Contig1_All	CL618.Contig1_All	163.56	161.94	188.59	156.08	gi|685832628|emb|CEF67549.1|/0/Tyrosine--tRNA ligase, cytoplasmic [Strongyloides ratti]	gi|689542284|emb|LL999086.1|/0.0/Strongyloides stercoralis genome assembly S_stercoralis_PV0001 ,scaffold SSTP_contig0000025	sp|Q18787|PRS7_CAEEL/0.0/26S protease regulatory subunit 7 OS=Caenorhabditis elegans GN=rpt-1 PE=1 SV=1	cbr:CBG23346/0.0/Cbr-rpt-1; C. briggsae CBR-RPT-1 protein; K03061 26S proteasome regulatory subunit T1	SPBC16C6.07c/0.0/---	PTHR11946/6.9E-76/--	biological_process:GO:0030163//protein catabolic process;cellular_component:GO:0000502//proteasome complex;GO:0005737//cytoplasm;molecular_function:GO:0005524//ATP binding;GO:0016787//hydrolase activity;
Unigene1693_All	Unigene1693_All	162.22	172.36	133.74	123.95	gi|685835742|emb|CEF70663.1|/0/Dolichyl-diphosphooligosaccharide--protein glycosyltransferase subunit 2 [Strongyloides ratti]	gi|689542246|emb|LL999048.1|/0.0/Strongyloides stercoralis genome assembly S_stercoralis_PV0001 ,scaffold SSTP_scaffold0000001	sp|Q3SZI6|RPN2_BOVIN/1e-62/Dolichyl-diphosphooligosaccharide--protein glycosyltransferase subunit 2 OS=Bos taurus GN=RPN2 PE=2 SV=1	crg:105337540/4e-89/dolichyl-diphosphooligosaccharide--protein glycosyltransferase subunit 2-like; K12667 oligosaccharyltransferase complex subunit delta (ribophorin II)	NA	PF05817/1.2E-145/Oligosaccharyltransferase subunit Ribophorin II	NA
CL857.Contig3_All	CL857.Contig3_All	162.21	163.1	120.17	93.76	gi|685830395|emb|CEF65317.1|/0/Septin-2 [Strongyloides ratti]	gi|689542305|emb|LL999107.1|/0.0/Strongyloides stercoralis genome assembly S_stercoralis_PV0001 ,scaffold SSTP_contig0000044	sp|B3GNI6|SEP11_RAT/1e-94/Septin-11 OS=Rattus norvegicus GN=Sept11 PE=1 SV=1	cbr:CBG04550/7e-123/Cbr-unc-61; C. briggsae CBR-UNC-61 protein; K16939 septin 6/8/11	YLR314c/8e-62/---	PF00735/2.0E-91/Septin	NA
CL1558.Contig2_All	CL1558.Contig2_All	162.12	157.66	96.51	59.82	gi|685833092|emb|CEF68013.1|/0/Hypothetical protein SRAE_2000267400 [Strongyloides ratti]	gi|689542298|emb|LL999100.1|/0.0/Strongyloides stercoralis genome assembly S_stercoralis_PV0001 ,scaffold SSTP_contig0000037	sp|Q17424|THIO2_CAEEL/5e-28/Probable thioredoxin-2 OS=Caenorhabditis elegans GN=trx-2 PE=3 SV=2	cbr:CBG09581/8e-30/Cbr-trx-2; C. briggsae CBR-TRX-2 protein; K03671 thioredoxin 1	mll4432/8e-16/---	PF10477/9.2E-14/Nucleocytoplasmic shuttling protein for mRNA cap-binding EIF4E	biological_process:GO:0009987//cellular process;GO:0044710//single-organism metabolic process;cellular_component:GO:0005623//cell;molecular_function:GO:0016667//oxidoreductase activity, acting on a sulfur group of donors;
Unigene1554_All	Unigene1554_All	161.9	168.97	88.9	96.34	gi|685836720|emb|CEF71640.1|/0/GroES (chaperonin 10)-like domain and Alcohol dehydrogenase, C-terminal domain and Alcohol dehydrogenase GroES-like domain and NAD(P)-binding domain and Polyketide synthase, enoylreductase domain-containing protein [Strongyloides ratti]	gi|689542253|emb|LL999055.1|/0.0/Strongyloides stercoralis genome assembly S_stercoralis_PV0001 ,scaffold SSTP_contig0000005	sp|A6QQF5|QORL2_BOVIN/4e-10/Quinone oxidoreductase-like protein 2 OS=Bos taurus PE=2 SV=2	sko:102802313/7e-39/alcohol dehydrogenase 3, mitochondrial-like; K13953 alcohol dehydrogenase, propanol-preferring [EC:1.1.1.1]	PAE2051/2e-15/---	PF08240/9.2E-6/Alcohol dehydrogenase GroES-like domain	biological_process:GO:0008616//queuosine biosynthetic process;GO:0006400//tRNA modification;GO:0055114//oxidation-reduction process;molecular_function:GO:0008270//zinc ion binding;GO:0008479//queuine tRNA-ribosyltransferase activity;GO:0016491//oxidoreductase activity;
Unigene9454_All	Unigene9454_All	161.75	143.98	21.14	17.72	gi|685834199|emb|CEF69120.1|/0/Sterol-sensing domain and Patched family-containing protein [Strongyloides ratti]	gi|689542247|emb|LL999049.1|/0.0/Strongyloides stercoralis genome assembly S_stercoralis_PV0001 ,scaffold SSTP_scaffold0000002	sp|Q0EEE2|PTHD3_MOUSE/2e-107/Patched domain-containing protein 3 OS=Mus musculus GN=Ptchd3 PE=1 SV=1	mdo:100030165/1e-53/NPC1L1; NPC1 like intracellular cholesterol transporter 1; K14461 Niemann-Pick C1-like protein 1	PH0287/6e-07/---	PF02460/4.1E-232/Patched family	NA
Unigene5092_All	Unigene5092_All	161.69	167.6	286.74	310.19	gi|685833074|emb|CEF67995.1|/0/Trifunctional enzyme subunit beta, mitochondrial [Strongyloides ratti]	gi|689542306|emb|LL999108.1|/0.0/Strongyloides stercoralis genome assembly S_stercoralis_PV0001 ,scaffold SSTP_contig0000045	sp|P34255|YKA3_CAEEL/1e-179/Uncharacterized protein B0303.3 OS=Caenorhabditis elegans GN=B0303.3 PE=3 SV=1	cel:CELE_B0303.3/2e-178/B0303.3; Uncharacterized protein; K07509 acetyl-CoA acyltransferase [EC:2.3.1.16]	VC1046/9e-85/---	PF00108/1.6E-76/Thiolase, N-terminal domain	biological_process:GO:0008152//metabolic process;GO:0009792//embryo development ending in birth or egg hatching;cellular_component:GO:0016021//integral component of membrane;GO:0005739//mitochondrion;molecular_function:GO:0016747//transferase activity, transferring acyl groups other than amino-acyl groups;
Unigene9252_All	Unigene9252_All	161.62	156	100.14	70.36	gi|685825998|emb|CEF61043.1|/4.55107e-116/CCHC-type zinc finger protein CG3800 [Strongyloides ratti]	gi|689542247|emb|LL999049.1|/0.0/Strongyloides stercoralis genome assembly S_stercoralis_PV0001 ,scaffold SSTP_scaffold0000002	sp|Q04832|HEXP_LEIMA/3e-28/DNA-binding protein HEXBP OS=Leishmania major GN=HEXBP PE=4 SV=1	spu:581822/2e-26/DNA-binding protein HEXBP; K09250 cellular nucleic acid-binding protein	YNL255c/2e-21/---	PF00098/1.3E-4/Zinc knuckle	NA
Unigene5191_All	Unigene5191_All	161.54	148.43	2.86	0.88	gi|685826904|emb|CEF61826.1|/1.67373e-137/Hypothetical protein SRAE_1000010200 [Strongyloides ratti]	gi|689542250|emb|LL999052.1|/0.0/Strongyloides stercoralis genome assembly S_stercoralis_PV0001 ,scaffold SSTP_contig0000003	NA	NA	NA	NA	NA
Unigene7406_All	Unigene7406_All	160.91	165.6	108.21	132.66	gi|685831369|emb|CEF66290.1|/5.62222e-70/Galectin, carbohydrate recognition domain and Concanavalin A-like lectin/glucanases superfamily domain and Concanavalin A-like lectin/glucanase, subgroup domain-containing protein [Strongyloides ratti]	gi|689542247|emb|LL999049.1|/0.0/Strongyloides stercoralis genome assembly S_stercoralis_PV0001 ,scaffold SSTP_scaffold0000002	sp|P97840|LEG9_RAT/3e-17/Galectin-9 OS=Rattus norvegicus GN=Lgals9 PE=2 SV=2	xla:373570/7e-17/lgals4-a, xgalectin-IIb; galectin 4; K10091 galectin-4	NA	PTHR11346:SF84/4.7E-33/--	NA
Unigene6380_All	Unigene6380_All	160.74	159.03	97.11	114.67	gi|685835188|emb|CEF70109.1|/1.20415e-99/ShKT domain-containing protein [Strongyloides ratti]	gi|689542327|emb|LL999129.1|/0.0/Strongyloides stercoralis genome assembly S_stercoralis_PV0001 ,scaffold SSTP_contig0000062	sp|P30652|YOW6_CAEEL/1e-17/Uncharacterized protein ZK643.6 OS=Caenorhabditis elegans GN=ZK643.6 PE=4 SV=3	crg:105329078/1e-10/uncharacterized LOC105329078; K06238 collagen, type VI, alpha	NA	PS51670/7.372/ShKT domain profile.	NA
Unigene6163_All	Unigene6163_All	160.55	151.83	104.6	81.87	gi|685830859|emb|CEF65780.1|/0/UBA-like domain-containing protein [Strongyloides ratti]	gi|689542247|emb|LL999049.1|/0.0/Strongyloides stercoralis genome assembly S_stercoralis_PV0001 ,scaffold SSTP_scaffold0000002	sp|Q54H69|HBX14_DICDI/5e-09/Homeobox protein 14 OS=Dictyostelium discoideum GN=hbx14 PE=3 SV=1	NA	NA	PTHR15623/4.6E-19/--	NA
[truncated: 17,299 more rows]
