# Supplementary material for: Exposure to dexamethasone modifies transcriptomic responses of free-living stages of Strongyloides stercoralis
Source: PLoS One. 2021 Jun 28;16(6):e0253701. doi: 10.1371/journal.pone.0253701 (PMC8238218; doi:10.1371/journal.pone.0253701)
Supplement: S2 Table — FcVSFt; female control versus female DXM treated, MtVSFt; male DXM treated versus female DXM treated, McVSFc; male control versus female control, McVSMt; male control versus male DXM treated. (XLSX) [file pone.0253701.s007.xlsx]

## Sheet: Ss-FcVSFt
S2 Table. Differentially expressed genes between sample based on the de novo genome assembly. (Fc versus Ft)
GeneID	Length	Ss-Female-Control-Expression	Ss-Female-Test-Expression	log2FoldChange(Ss-Female-Test/Ss-Female-Control)	Pvalue	FDR	Nr	Nt	Swissprot	KEGG	COG	Interpro	GO
CL1712.Contig2_All	412	0.01	11.35	10.1485	9.29e-20	5.11e-18	gi|685832057|emb|CEF66978.1|/5.86126e-19/Mitochondrial import receptor subunit TOM7 family-containing protein [Strongyloides ratti]	gi|689542249|emb|LL999051.1|/1e-111/Strongyloides stercoralis genome assembly S_stercoralis_PV0001 ,scaffold SSTP_contig0000002	sp|P34660|TOM7_CAEEL/5e-12/Mitochondrial import receptor subunit TOM7 homolog OS=Caenorhabditis elegans GN=tomm-7 PE=3 SV=1	cbr:CBG12252/1e-11/Cbr-tomm-7; C. briggsae CBR-TOMM-7 protein; K17771 mitochondrial import receptor subunit TOM7	NA	PF08038/4.4E-10/TOM7 family	biological_process:GO:0045040//protein import into mitochondrial outer membrane;GO:0030150//protein import into mitochondrial matrix;cellular_component:GO:0005742//mitochondrial outer membrane translocase complex;GO:0031307//integral component of mitochondrial outer membrane;molecular_function:GO:0015266//protein channel activity;
CL121.Contig8_All	2423	0.01	5.57	9.12153	1.13e-65	2.47e-63	gi|685829268|emb|CEF64190.1|/0/Poly(U)-binding-splicing factor PUF60 [Strongyloides ratti]	gi|689542251|emb|LL999053.1|/0.0/Strongyloides stercoralis genome assembly S_stercoralis_PV0001 ,scaffold SSTP_scaffold0000003	sp|Q8T6B9|PUF68_DROME/2e-74/Poly(U)-binding-splicing factor half pint OS=Drosophila melanogaster GN=pUf68 PE=1 SV=2	bmy:Bm1_55125/1e-103/Rnp; K12838 poly(U)-binding-splicing factor PUF60	SPAC140.02/4e-09/---	PF00076/1.8E-5/RNA recognition motif. (a.k.a. RRM, RBD, or RNP domain)	molecular_function:GO:0003723//RNA binding;GO:0000166//nucleotide binding;
CL505.Contig1_All	1369	0.01	5.48	9.09803	9.08e-36	1.06e-33	gi|685824827|emb|CEF59881.1|/0/Trafficking protein particle complex subunit 13 [Strongyloides ratti]	gi|689542254|emb|LL999056.1|/0.0/Strongyloides stercoralis genome assembly S_stercoralis_PV0001 ,scaffold SSTP_contig0000006	sp|Q95QQ2|TPC13_CAEEL/3e-100/Probable trafficking protein particle complex subunit 13 homolog OS=Caenorhabditis elegans GN=C56C10.7 PE=3 SV=1	cel:CELE_C56C10.7/4e-99/C56C10.7; Probable trafficking protein particle complex subunit 13 homolog; K20310 trafficking protein particle complex subunit 13	NA	PF06159/4.5E-66/Protein of unknown function (DUF974)	NA
CL1914.Contig1_All	799	0.01	4.93	8.94544	3.01e-18	1.51e-16	gi|685824416|emb|CEF59470.1|/3.30451e-101/Hypothetical protein SRAE_X000121800 [Strongyloides ratti]	gi|689542252|emb|LL999054.1|/0.0/Strongyloides stercoralis genome assembly S_stercoralis_PV0001 ,scaffold SSTP_contig0000004	NA	NA	NA	NA	NA
CL1559.Contig1_All	402	0.01	4.89	8.93369	1.4e-08	2.76e-07	gi|685835376|emb|CEF70297.1|/2.6316e-35/Zinc finger, RING-type domain and Zinc finger, PHD-type domain and Zinc finger, RING/FYVE/PHD-type domain and Zinc finger, PHD-finger domain and Domain of unknown function DUF4206 domain-containing protein [Strongyloides ratti]	gi|689542246|emb|LL999048.1|/0.0/Strongyloides stercoralis genome assembly S_stercoralis_PV0001 ,scaffold SSTP_scaffold0000001	NA	NA	NA	NA	NA
CL351.Contig3_All	2254	0.01	3.68	8.52356	2.67e-40	3.6e-38	gi|685832916|emb|CEF67837.1|/0/Domain of unknown function DUF1693 domain-containing protein [Strongyloides ratti]	gi|689542246|emb|LL999048.1|/0.0/Strongyloides stercoralis genome assembly S_stercoralis_PV0001 ,scaffold SSTP_scaffold0000001	sp|Q96IP4|FA46A_HUMAN/3e-76/Protein FAM46A OS=Homo sapiens GN=FAM46A PE=2 SV=2	cbr:CBG12367/7e-84/Cbr-mfb-1; C. briggsae CBR-MFB-1 protein; K10305 F-box protein 25/32	NA	PF07984/4.3E-122/Nucleotidyltransferase	NA
CL830.Contig3_All	6784	0.01	3.66	8.5157	1.83e-122	1.36e-119	gi|685835450|emb|CEF70371.1|/0/Hypothetical protein SRAE_2000500400 [Strongyloides ratti]	gi|689542264|emb|LL999066.1|/0.0/Strongyloides stercoralis genome assembly S_stercoralis_PV0001 ,scaffold SSTP_scaffold0000006	sp|P50748|KNTC1_HUMAN/3e-11/Kinetochore-associated protein 1 OS=Homo sapiens GN=KNTC1 PE=1 SV=1	cel:CELE_F55G1.4/1e-41/rod-1; ROD (Drosophila RoughDeal) homolog; K11577 kinetochore-associated protein 1	NA	NA	NA
CL2058.Contig2_All	518	0.01	3.46	8.43463	2.8e-08	5.28e-07	gi|685825109|emb|CEF60162.1|/9.37311e-59/Hypothetical protein SRAE_X000190200 [Strongyloides ratti]	gi|689542339|emb|LL999141.1|/0.0/Strongyloides stercoralis genome assembly S_stercoralis_PV0001 ,scaffold SSTP_contig0000072	NA	NA	NA	NA	NA
CL458.Contig4_All	4959	0.01	3.45	8.43045	4.22e-84	1.42e-81	gi|685833569|emb|CEF68490.1|/0/GRIP domain and EKC/KEOPS complex, subunit Pcc1 family-containing protein [Strongyloides ratti]	gi|689542254|emb|LL999056.1|/0.0/Strongyloides stercoralis genome assembly S_stercoralis_PV0001 ,scaffold SSTP_contig0000006	sp|Q8I659|YPF11_PLAF7/8e-46/Uncharacterized protein PFB0765w OS=Plasmodium falciparum (isolate 3D7) GN=PFB0765w PE=4 SV=1	ame:727159/4e-53/GB10948; restin homolog; K10421 CAP-Gly domain-containing linker protein 1	aq_629/9e-28/---	SM00755/8.1E-17/golgin-97, RanBP2alpha,Imh1p and p230/golgin-245	NA
Unigene7936_All	258	0.01	3.25	8.3443	0.000951016	0.00681462	NA	gi|689542270|emb|LL999072.1|/1e-137/Strongyloides stercoralis genome assembly S_stercoralis_PV0001 ,scaffold SSTP_scaffold0000009	NA	NA	NA	NA	NA
CL1834.Contig2_All	864	0.01	3.17	8.30834	4.11e-13	1.34e-11	gi|685827077|emb|CEF61999.1|/2.5013e-64/Netrin domain and Proteinase inhibitor I35, tissue inhibitor of metalloproteinase family and Tissue inhibitor of metalloproteinases-like, OB-fold domain-containing protein [Strongyloides ratti]	gi|689542286|emb|LL999088.1|/0.0/Strongyloides stercoralis genome assembly S_stercoralis_PV0001 ,scaffold SSTP_contig0000026	sp|Q21265|TIMPL_CAEEL/2e-12/Putative metalloproteinase inhibitor tag-225 OS=Caenorhabditis elegans GN=tag-225 PE=1 SV=1	NA	NA	PF00965/2.5E-6/Tissue inhibitor of metalloproteinase	NA
CL2110.Contig1_All	1513	0.01	3.11	8.28077	8.86e-23	5.73e-21	gi|685834303|emb|CEF69224.1|/0/Initiation factor eIF-4 gamma, MA3 domain and MIF4-like, type 1/2/3 domain and Armadillo-type fold domain-containing protein [Strongyloides ratti]	gi|689542247|emb|LL999049.1|/0.0/Strongyloides stercoralis genome assembly S_stercoralis_PV0001 ,scaffold SSTP_scaffold0000002	sp|Q61823|PDCD4_MOUSE/5e-10/Programmed cell death protein 4 OS=Mus musculus GN=Pdcd4 PE=1 SV=1	pss:102443702/6e-11/PDCD4; programmed cell death 4 (neoplastic transformation inhibitor); K16865 programmed cell death protein 4	NA	PF02847/1.7E-8/MA3 domain	NA
CL339.Contig1_All	208	0.01	3.07	8.26209	0.00766332	0.0382271	gi|685834919|emb|CEF69840.1|/6.09323e-24/High mobility group box domain-containing protein [Strongyloides ratti]	gi|689542287|emb|LL999089.1|/1e-102/Strongyloides stercoralis genome assembly S_stercoralis_PV0001 ,scaffold SSTP_contig0000027	sp|P35713|SOX18_HUMAN/4e-11/Transcription factor SOX-18 OS=Homo sapiens GN=SOX18 PE=1 SV=2	adf:107337028/5e-13/transcription factor SOX-14-like; K09267 transcription factor SOX1/3/14/21 (SOX group B)	NA	PF00505/8.1E-19/HMG (high mobility group) box	NA
Unigene11415_All	211	0.01	3.01	8.23362	0.00766332	0.0381937	gi|685825143|emb|CEF60196.1|/4.48934e-27/G protein-coupled receptor, rhodopsin-like family and EF-hand domain and EF-hand domain pair and GPCR, rhodopsin-like, 7TM domain-containing protein [Strongyloides ratti]	gi|689542310|emb|LL999112.1|/1e-113/Strongyloides stercoralis genome assembly S_stercoralis_PV0001 ,scaffold SSTP_contig0000048	NA	NA	NA	NA	NA
CL438.Contig3_All	2058	0.01	2.93	8.19476	2e-29	1.82e-27	gi|685834450|emb|CEF69371.1|/0/CRIB domain and Protein kinase domain and Serine/threonine-/dual specificity protein kinase, catalytic domain and Protein kinase-like domain-containing protein [Strongyloides ratti]	gi|689542246|emb|LL999048.1|/0.0/Strongyloides stercoralis genome assembly S_stercoralis_PV0001 ,scaffold SSTP_scaffold0000001	sp|Q7YQL3|PAK3_PONPY/2e-103/Serine/threonine-protein kinase PAK 3 OS=Pongo pygmaeus GN=PAK3 PE=2 SV=1	cel:CELE_Y38F1A.10/4e-175/max-2; Serine/threonine-protein kinase max-2; K04409 p21-activated kinase 1 [EC:2.7.11.1]	YAR019c/2e-31/---	PS00108/-/Serine/Threonine protein kinases active-site signature.	biological_process:GO:0007399//nervous system development;GO:0000278//mitotic cell cycle;GO:0030154//cell differentiation;GO:0046688//response to copper ion;GO:0007257//activation of JUN kinase activity;GO:0035262//gonad morphogenesis;GO:0040039//inductive cell migration;cellular_component:GO:0042995//cell projection;GO:0036477//somatodendritic compartment;GO:0005737//cytoplasm;molecular_function…
Unigene11823_All	216	0.01	2.91	8.18488	0.00766332	0.0382495	gi|685835614|emb|CEF70535.1|/8.74292e-23/Acyltransferase 3 domain-containing protein [Strongyloides ratti]	gi|689542246|emb|LL999048.1|/1e-116/Strongyloides stercoralis genome assembly S_stercoralis_PV0001 ,scaffold SSTP_scaffold0000001	NA	NA	NA	NA	NA
Unigene11585_All	287	0.01	2.82	8.13955	0.000951016	0.00681748	gi|685824769|emb|CEF59823.1|/1.91823e-41/Hypothetical protein SRAE_X000156700 [Strongyloides ratti]	gi|689542255|emb|LL999057.1|/1e-123/Strongyloides stercoralis genome assembly S_stercoralis_PV0001 ,scaffold SSTP_contig0000007	NA	NA	NA	NA	NA
CL33.Contig1_All	2047	0.01	2.74	8.09803	2.61e-27	2.05e-25	gi|685829092|emb|CEF64014.1|/0/Nucleolar protein 10 [Strongyloides ratti]	gi|689542248|emb|LL999050.1|/0.0/Strongyloides stercoralis genome assembly S_stercoralis_PV0001 ,scaffold SSTP_contig0000001	sp|Q7T0Q5|NOL10_XENLA/8e-148/Nucleolar protein 10 OS=Xenopus laevis GN=nol10 PE=2 SV=1	loa:LOAG_02938/1e-180/nucleolar protein 10; K14788 ribosome biogenesis protein ENP2	YOR054c/1e-06/---	PTHR14927/2.1E-237/--	NA
CL144.Contig8_All	3138	0.01	2.71	8.08215	8.25e-42	1.17e-39	gi|685833061|emb|CEF67982.1|/0/SH3 domain and Fibronectin, type III domain and Variant SH3 domain and Immunoglobulin-like fold domain-containing protein [Strongyloides ratti]	gi|689542306|emb|LL999108.1|/0.0/Strongyloides stercoralis genome assembly S_stercoralis_PV0001 ,scaffold SSTP_contig0000045	sp|Q7TNF8|RIMB1_MOUSE/1e-18/Peripheral-type benzodiazepine receptor-associated protein 1 OS=Mus musculus GN=Bzrap1 PE=2 SV=2	cel:CELE_Y39A3CL.2/8e-100/rimb-1; RIM Binding protein; K17591 RIMS-binding protein 2	NA	PTHR14234/7.2E-87/--	NA
CL448.Contig1_All	815	0.01	2.68	8.06609	2.15e-10	5.32e-09	gi|685833820|emb|CEF68741.1|/1.53362e-104/SH3 domain-containing protein [Strongyloides ratti]	gi|689542246|emb|LL999048.1|/0.0/Strongyloides stercoralis genome assembly S_stercoralis_PV0001 ,scaffold SSTP_scaffold0000001	NA	NA	NA	PF00018/3.4E-5/SH3 domain	NA
Unigene11482_All	208	0.01	2.63	8.03892	0.0153636	0.0660705	NA	NA	NA	NA	NA	NA	NA
CL449.Contig1_All	1255	0.01	2.58	8.01123	7.85e-16	3.29e-14	gi|685833077|emb|CEF67998.1|/1.16351e-106/Enoyl-CoA delta isomerase 2, mitochondrial [Strongyloides ratti]	gi|689542306|emb|LL999108.1|/0.0/Strongyloides stercoralis genome assembly S_stercoralis_PV0001 ,scaffold SSTP_contig0000045	sp|P41942|YKB4_CAEEL/5e-38/Uncharacterized protein B0272.4 OS=Caenorhabditis elegans GN=B0272.4 PE=3 SV=1	cjo:107309611/6e-46/ECI2; enoyl-CoA delta isomerase 2; K13239 peroxisomal 3,2-trans-enoyl-CoA isomerase [EC:5.3.3.8]	SSO2535/6e-17/---	PTHR11941/4.2E-63/--	NA
CL978.Contig2_All	1236	0.01	2.56	8	3.16e-15	1.27e-13	gi|922581951|ref|NP_001300453.1|/1.62761e-124/Uncharacterized protein CELE_Y105E8B.1 [Caenorhabditis elegans] &gt;gi|919006389|emb|CTQ86392.1| Uncharacterized protein CELE_Y105E8B.1 [Caenorhabditis elegans]	gi|689542277|emb|LL999079.1|/0.0/Strongyloides stercoralis genome assembly S_stercoralis_PV0001 ,scaffold SSTP_scaffold0000013	sp|Q27249|TPM3_CAEEL/3e-121/Tropomyosin isoforms c/e OS=Caenorhabditis elegans GN=lev-11 PE=1 SV=1	cbr:CBG19793/1e-119/Cbr-lev-11; C. briggsae CBR-LEV-11 protein; K10373 tropomyosin 1	aq_629/1e-12/---	PTHR19269:SF47/2.8E-164/--	biological_process:GO:0030833//regulation of actin filament polymerization;GO:0043393//regulation of protein binding;GO:0034609//spicule insertion;GO:0000910//cytokinesis;GO:0061199//striated muscle contraction involved in embryonic body morphogenesis;GO:0030835//negative regulation of actin filament depolymerization;GO:0030728//ovulation;GO:0009792//embryo development ending in birth or egg hatc…
CL1012.Contig1_All	2841	0.01	2.55	7.99435	9.08e-36	1.06e-33	gi|685836682|emb|CEF71602.1|/0/IP03705p [Strongyloides ratti]	gi|689542304|emb|LL999106.1|/0.0/Strongyloides stercoralis genome assembly S_stercoralis_PV0001 ,scaffold SSTP_contig0000043	sp|Q9WV18|GABR1_MOUSE/4e-176/Gamma-aminobutyric acid type B receptor subunit 1 OS=Mus musculus GN=Gabbr1 PE=1 SV=1	cel:CELE_Y41G9A.4/0.0/gbb-1; GABA B receptor subunit; K04615 gamma-aminobutyric acid type B receptor	NA	PR01176/1.2E-74/Metabotropic gamma-aminobutyric acid type B receptor signature	NA
Unigene11674_All	216	0.01	2.5	7.96578	0.0153636	0.0660373	gi|685825450|emb|CEF60501.1|/1.22281e-16/von Willebrand factor, type A domain and Copine domain-containing protein [Strongyloides ratti]	gi|689542315|emb|LL999117.1|/1e-104/Strongyloides stercoralis genome assembly S_stercoralis_PV0001 ,scaffold SSTP_contig0000052	NA	NA	NA	NA	NA
CL1747.Contig2_All	765	0.03	7.44	7.9542	4.21e-26	3.06e-24	gi|685832964|emb|CEF67885.1|/4.53069e-95/Ribosomal protein L9/RNase H1, N-terminal domain and Ribosomal protein L9, N-terminal domain-containing protein [Strongyloides ratti]	gi|689542246|emb|LL999048.1|/0.0/Strongyloides stercoralis genome assembly S_stercoralis_PV0001 ,scaffold SSTP_scaffold0000001	sp|Q9VF89|RM09_DROME/5e-14/39S ribosomal protein L9, mitochondrial OS=Drosophila melanogaster GN=mRpL9 PE=2 SV=1	loa:LOAG_00485/7e-61/ribosomal protein L9 domain-containing protein; K02939 large subunit ribosomal protein L9	NA	PF01281/3.5E-10/Ribosomal protein L9, N-terminal domain	NA
Unigene11728_All	293	0.01	2.47	7.94837	0.00190662	0.0122267	gi|915660858|gb|KOC63551.1|/4.44358e-06/Papilin [Habropoda laboriosa]	NA	NA	NA	NA	PF15789/4.1E-20/Hyphally regulated cell wall GPI-anchored protein 1	NA
Unigene11444_All	318	0.01	2.47	7.94837	0.000951016	0.0068232	gi|685836347|emb|CEF71267.1|/1.86683e-57/Narrow abdomen [Strongyloides ratti]	gi|689542290|emb|LL999092.1|/1e-175/Strongyloides stercoralis genome assembly S_stercoralis_PV0001 ,scaffold SSTP_contig0000030	sp|Q6Q760|NALCN_RAT/2e-35/Sodium leak channel non-selective protein OS=Rattus norvegicus GN=Nalcn PE=2 SV=1	adf:107348686/3e-09/sodium channel protein 1 brain-like; K04837 voltage-gated sodium channel type IV alpha	NA	PTHR10037/2.0E-63/--	NA
Unigene11582_All	268	0.01	2.47	7.94837	0.00382244	0.0217607	NA	gi|689542253|emb|LL999055.1|/1e-138/Strongyloides stercoralis genome assembly S_stercoralis_PV0001 ,scaffold SSTP_contig0000005	NA	NA	NA	NA	NA
Unigene11382_All	247	0.01	2.42	7.91886	0.00766332	0.0382942	gi|685824500|emb|CEF59554.1|/3.59455e-32/C2 domain and PDZ domain-containing protein [Strongyloides ratti]	gi|689542252|emb|LL999054.1|/1e-135/Strongyloides stercoralis genome assembly S_stercoralis_PV0001 ,scaffold SSTP_contig0000004	NA	NA	NA	NA	NA
Unigene11378_All	298	0.01	2.42	7.91886	0.00190662	0.0121992	gi|685836173|emb|CEF71093.1|/5.73705e-38/von Willebrand factor, type A domain-containing protein [Strongyloides ratti]	gi|689542351|emb|LL999153.1|/1e-165/Strongyloides stercoralis genome assembly S_stercoralis_PV0001 ,scaffold SSTP_contig0000083	NA	NA	NA	NA	NA
CL2263.Contig14_All	202	0.01	2.29	7.8392	0.0308014	0.11169	NA	gi|689542262|emb|LL999064.1|/1e-106/Strongyloides stercoralis genome assembly S_stercoralis_PV0001 ,scaffold SSTP_scaffold0000005	NA	NA	NA	NA	NA
Unigene11751_All	204	0.01	2.26	7.82018	0.0308014	0.11255	NA	gi|689542247|emb|LL999049.1|/1e-109/Strongyloides stercoralis genome assembly S_stercoralis_PV0001 ,scaffold SSTP_scaffold0000002	NA	NA	NA	NA	NA
Unigene11302_All	451	0.01	2.25	7.81378	5.89e-05	0.000593194	gi|929327720|ref|XP_014046967.1|/2.87403e-58/PREDICTED: glyceraldehyde-3-phosphate dehydrogenase [Salmo salar]	gi|929327719|ref|XM_014191492.1|/1e-121/PREDICTED: Salmo salar glyceraldehyde-3-phosphate dehydrogenase (LOC106600163), mRNA	sp|P00357|G3P_HOMAM/2e-48/Glyceraldehyde-3-phosphate dehydrogenase OS=Homarus americanus PE=1 SV=2	sasa:106600163/4e-59/glyceraldehyde-3-phosphate dehydrogenase; K00134 glyceraldehyde 3-phosphate dehydrogenase [EC:1.2.1.12]	YGR192c/3e-52/---	PR00078/5.6E-16/Glyceraldehyde-3-phosphate dehydrogenase signature	biological_process:GO:0006006//glucose metabolic process;GO:0006096//glycolytic process;GO:0055114//oxidation-reduction process;molecular_function:GO:0050661//NADP binding;GO:0051287//NAD binding;GO:0004365//glyceraldehyde-3-phosphate dehydrogenase (NAD+) (phosphorylating) activity;
Unigene10359_All	233	0.01	2.24	7.80735	0.0153636	0.0658386	NA	gi|689542270|emb|LL999072.1|/1e-124/Strongyloides stercoralis genome assembly S_stercoralis_PV0001 ,scaffold SSTP_scaffold0000009	NA	NA	NA	NA	NA
CL181.Contig2_All	3160	0.01	2.2	7.78136	2.94e-34	3.18e-32	gi|685828141|emb|CEF63063.1|/0/Zinc finger protein 296 [Strongyloides ratti]	gi|689542248|emb|LL999050.1|/0.0/Strongyloides stercoralis genome assembly S_stercoralis_PV0001 ,scaffold SSTP_contig0000001	sp|Q99PV8|BC11B_MOUSE/2e-31/B-cell lymphoma/leukemia 11B OS=Mus musculus GN=Bcl11b PE=1 SV=1	obi:106876579/2e-16/zinc finger protein Xfin-like; K09228 KRAB domain-containing zinc finger protein	SPAC4G8.13c/2e-08/---	PS00028/-/Zinc finger C2H2 type domain signature.	NA
CL2198.Contig2_All	1361	0.01	2.17	7.76155	1.27e-14	4.82e-13	gi|685830250|emb|CEF65172.1|/2.34683e-151/Hypothetical protein SRAE_1000342500 [Strongyloides ratti]	gi|689542248|emb|LL999050.1|/0.0/Strongyloides stercoralis genome assembly S_stercoralis_PV0001 ,scaffold SSTP_contig0000001	NA	NA	NA	NA	NA
Unigene11460_All	441	0.01	2.15	7.74819	0.000118021	0.00109857	NA	gi|686683521|emb|LL999176.1|/1e-180/Strongyloides stercoralis genome assembly S_stercoralis_PV0001 ,scaffold SSTP_contig0000104	NA	NA	NA	NA	NA
Unigene11348_All	213	0.01	2.12	7.72792	0.0308014	0.111572	NA	gi|689542333|emb|LL999135.1|/1e-115/Strongyloides stercoralis genome assembly S_stercoralis_PV0001 ,scaffold SSTP_contig0000068	NA	NA	NA	NA	NA
Unigene11822_All	244	0.01	2.11	7.7211	0.0153636	0.0661538	gi|685831880|emb|CEF66801.1|/2.95328e-34/Hypothetical protein SRAE_2000146700 [Strongyloides ratti]	gi|689542246|emb|LL999048.1|/1e-114/Strongyloides stercoralis genome assembly S_stercoralis_PV0001 ,scaffold SSTP_scaffold0000001	NA	NA	NA	NA	NA
Unigene11723_All	245	0.01	2.09	7.70736	0.0153636	0.0658716	gi|685827261|emb|CEF62183.1|/5.20178e-31/E3 ubiquitin-protein ligase MYCBP2 [Strongyloides ratti]	gi|689542300|emb|LL999102.1|/1e-134/Strongyloides stercoralis genome assembly S_stercoralis_PV0001 ,scaffold SSTP_contig0000039	NA	NA	NA	NA	NA
Unigene11484_All	217	0.01	2.07	7.69349	0.0308014	0.111975	gi|685825906|emb|CEF60951.1|/5.83841e-27/Moulting cycle MLT-10-like protein family-containing protein [Strongyloides ratti]	gi|689542249|emb|LL999051.1|/1e-115/Strongyloides stercoralis genome assembly S_stercoralis_PV0001 ,scaffold SSTP_contig0000002	NA	NA	NA	PTHR21523/4.1E-12/--	NA
Unigene7933_All	313	0.01	2.02	7.65821	0.00382244	0.0217752	gi|685832961|emb|CEF67882.1|/3.93762e-31/Helix loop helix protein 106 [Strongyloides ratti]	gi|689542246|emb|LL999048.1|/1e-174/Strongyloides stercoralis genome assembly S_stercoralis_PV0001 ,scaffold SSTP_scaffold0000001	NA	NA	NA	NA	NA
Unigene11411_All	254	0.01	1.99	7.63662	0.0153636	0.0659047	NA	gi|689542319|emb|LL999121.1|/1e-73/Strongyloides stercoralis genome assembly S_stercoralis_PV0001 ,scaffold SSTP_contig0000054	NA	NA	NA	NA	NA
Unigene11778_All	408	0.01	1.99	7.63662	0.000474364	0.00372559	gi|685835189|emb|CEF70110.1|/1.34827e-31/Ferric-chelate reductase 1 [Strongyloides ratti]	gi|689542327|emb|LL999129.1|/0.0/Strongyloides stercoralis genome assembly S_stercoralis_PV0001 ,scaffold SSTP_contig0000062	sp|Q6ZNA5|FRRS1_HUMAN/1e-06/Ferric-chelate reductase 1 OS=Homo sapiens GN=FRRS1 PE=2 SV=2	smm:Smp_147460/3e-09/ceramidase; K12349 neutral ceramidase [EC:3.5.1.23]	NA	PS50939/12.118/Cytochrome b561 domain profile.	NA
Unigene10868_All	224	0.01	1.98	7.62936	0.0308014	0.112166	NA	gi|689542247|emb|LL999049.1|/1e-121/Strongyloides stercoralis genome assembly S_stercoralis_PV0001 ,scaffold SSTP_scaffold0000002	NA	NA	NA	NA	NA
Unigene11608_All	286	0.01	1.98	7.62936	0.00766332	0.0382048	gi|685832015|emb|CEF66936.1|/2.9569e-39/Two pore domain potassium channel family and Two pore domain potassium channel domain-containing protein [Strongyloides ratti]	gi|689542246|emb|LL999048.1|/1e-156/Strongyloides stercoralis genome assembly S_stercoralis_PV0001 ,scaffold SSTP_scaffold0000001	NA	NA	NA	NA	NA
CL1029.Contig3_All	738	0.01	1.95	7.60733	4.52e-07	6.94e-06	gi|685834890|emb|CEF69811.1|/1.31782e-88/Hypothetical protein SRAE_2000445700 [Strongyloides ratti]	gi|689542246|emb|LL999048.1|/0.0/Strongyloides stercoralis genome assembly S_stercoralis_PV0001 ,scaffold SSTP_scaffold0000001	NA	NA	NA	NA	NA
Unigene7834_All	259	0.01	1.94	7.59991	0.0153636	0.0660872	NA	gi|689542277|emb|LL999079.1|/1e-142/Strongyloides stercoralis genome assembly S_stercoralis_PV0001 ,scaffold SSTP_scaffold0000013	NA	NA	NA	NA	NA
Unigene11420_All	227	0.01	1.94	7.59991	0.0308014	0.112382	gi|685825792|emb|CEF60839.1|/4.01742e-28/Epidermal growth factor-like domain and Laminin G domain and GPCR, family 2, extracellular hormone receptor domain and EGF-like calcium-binding domain and Cadherin domain and Concanavalin A-like lectin/glucanases superfamily domain and Concanavalin A-like lectin/glucanase, subgroup domain and Cadherin-like domain-containing protein [Strongyloides ratti]	gi|689542353|emb|LL999155.1|/1e-123/Strongyloides stercoralis genome assembly S_stercoralis_PV0001 ,scaffold SSTP_contig0000084	NA	NA	NA	NA	NA
CL127.Contig6_All	1162	0.01	1.94	7.59991	5.35e-11	1.42e-09	gi|685829190|emb|CEF64112.1|/1.5472e-89/Clc protein-like family-containing protein [Strongyloides ratti]	gi|689542288|emb|LL999090.1|/0.0/Strongyloides stercoralis genome assembly S_stercoralis_PV0001 ,scaffold SSTP_contig0000028	sp|Q9NGJ7|CLC5_CAEEL/4e-60/Clc-like protein 5 OS=Caenorhabditis elegans GN=clc-5 PE=2 SV=1	NA	NA	PTHR10671/5.2E-65/--	cellular_component:GO:0016020//membrane;
Unigene7941_All	296	0.01	1.9	7.56986	0.00766332	0.038127	gi|685834290|emb|CEF69211.1|/3.16266e-20/Hypothetical protein SRAE_2000386100 [Strongyloides ratti]	gi|689542247|emb|LL999049.1|/1e-140/Strongyloides stercoralis genome assembly S_stercoralis_PV0001 ,scaffold SSTP_scaffold0000002	sp|Q05049|MUC1_XENLA/9e-09/Integumentary mucin C.1 (Fragment) OS=Xenopus laevis PE=2 SV=1	sasa:106592404/2e-09/mucin-2-like; K21125 mucin-5AC	SSO2669/8e-06/---	NA	NA
CL2119.Contig2_All	264	0.01	1.89	7.56224	0.0153636	0.0661704	NA	NA	NA	NA	NA	NA	NA
CL704.Contig2_All	2866	0.01	1.88	7.55459	1.05e-26	7.86e-25	gi|685829565|emb|CEF64487.1|/0/Thrombospondin, type 1 repeat and Immunoglobulin subtype 2 domain and Immunoglobulin subtype domain and Immunoglobulin-like domain and PLAC domain and Immunoglobulin I-set domain and Peptidase M12B, ADAM-TS family and Immunoglobulin-like fold domain-containing protein [Strongyloides ratti]	gi|689542250|emb|LL999052.1|/0.0/Strongyloides stercoralis genome assembly S_stercoralis_PV0001 ,scaffold SSTP_contig0000003	sp|P82987|ATL3_HUMAN/3e-43/ADAMTS-like protein 3 OS=Homo sapiens GN=ADAMTSL3 PE=2 SV=4	gja:107113149/2e-40/A disintegrin and metalloproteinase with thrombospondin motifs 9-like; K08624 a disintegrin and metalloproteinase with thrombospondin motifs 9 [EC:3.4.24.-]	NA	SM00408/1.2E-10/Immunoglobulin C-2 Type	NA
Unigene10955_All	233	0.01	1.87	7.54689	0.0308014	0.111856	NA	gi|689542254|emb|LL999056.1|/1e-127/Strongyloides stercoralis genome assembly S_stercoralis_PV0001 ,scaffold SSTP_contig0000006	NA	NA	NA	NA	NA
Unigene11299_All	234	0.01	1.86	7.53916	0.0308014	0.111714	gi|685832801|emb|CEF67722.1|/2.06804e-19/Domain of unknown function DUF148 domain-containing protein [Strongyloides ratti]	gi|689542249|emb|LL999051.1|/1e-127/Strongyloides stercoralis genome assembly S_stercoralis_PV0001 ,scaffold SSTP_contig0000002	NA	NA	NA	NA	NA
CL1001.Contig2_All	236	0.01	1.84	7.52356	0.0308014	0.111999	gi|685824659|emb|CEF59713.1|/1.38098e-23/Astacin-like metalloendopeptidase [Strongyloides ratti]	gi|689542283|emb|LL999085.1|/6e-97/Strongyloides stercoralis genome assembly S_stercoralis_PV0001 ,scaffold SSTP_contig0000024	NA	NA	NA	PF12661/1.1E-4/Human growth factor-like EGF	NA
Unigene11899_All	202	0.01	1.83	7.5157	0.0617514	0.186421	gi|685835276|emb|CEF70197.1|/9.10319e-28/Transcription factor HNF-4 homolog [Strongyloides ratti]	gi|689542249|emb|LL999051.1|/1e-85/Strongyloides stercoralis genome assembly S_stercoralis_PV0001 ,scaffold SSTP_contig0000002	sp|O01931|NH154_CAEEL/2e-11/Nuclear hormone receptor family member nhr-154 OS=Caenorhabditis elegans GN=nhr-154 PE=3 SV=3	bmy:Bm1_40220/5e-10/Nuclear hormone receptor family member nhr-1; K08704 hepatocyte nuclear factor 4	NA	PF00105/2.0E-12/Zinc finger, C4 type (two domains)	NA
Unigene11481_All	271	0.01	1.83	7.5157	0.0153636	0.0657068	gi|685825247|emb|CEF60299.1|/3.20177e-33/Eip93F [Strongyloides ratti]	gi|689542256|emb|LL999058.1|/1e-137/Strongyloides stercoralis genome assembly S_stercoralis_PV0001 ,scaffold SSTP_contig0000008	sp|Q95YM8|MBLK1_APIME/9e-07/Mushroom body large-type Kenyon cell-specific protein 1 OS=Apis mellifera GN=Mblk-1 PE=1 SV=1	tca:655012/9e-07/mushroom body large-type Kenyon cell-specific protein 1; K20015 ecdysone-induced protein 93F, isoform B	NA	PF05225/2.3E-6/helix-turn-helix, Psq domain	NA
Unigene3915_All	305	0.01	1.82	7.50779	0.00766332	0.0383166	NA	gi|322804154|emb|FN675134.1|/1e-129/Sus scrofa contig sequence, clone KNP_76H6_Contig44	NA	NA	NA	NA	NA
Unigene10095_All	203	0.01	1.82	7.50779	0.0617514	0.185602	gi|685830687|emb|CEF65608.1|/7.21289e-25/Midasin [Strongyloides ratti]	gi|689542247|emb|LL999049.1|/1e-109/Strongyloides stercoralis genome assembly S_stercoralis_PV0001 ,scaffold SSTP_scaffold0000002	NA	NA	NA	NA	NA
Unigene11490_All	204	0.01	1.81	7.49985	0.0617514	0.186125	gi|685833970|emb|CEF68891.1|/8.85815e-07/Alpha/beta hydrolase fold-3 domain-containing protein [Strongyloides ratti]	gi|689542246|emb|LL999048.1|/1e-109/Strongyloides stercoralis genome assembly S_stercoralis_PV0001 ,scaffold SSTP_scaffold0000001	NA	NA	SSO2521/3e-06/---	PF07859/3.8E-14/alpha/beta hydrolase fold	NA
Unigene11869_All	204	0.01	1.81	7.49985	0.0617514	0.185667	gi|685831054|emb|CEF65975.1|/9.4422e-17/Hypothetical protein SRAE_2000064900 [Strongyloides ratti]	gi|689542246|emb|LL999048.1|/1e-109/Strongyloides stercoralis genome assembly S_stercoralis_PV0001 ,scaffold SSTP_scaffold0000001	NA	NA	NA	NA	NA
Unigene11786_All	308	0.01	1.8	7.49185	0.00766332	0.0381492	gi|685824618|emb|CEF59672.1|/3.96489e-15/WNK homolog [Strongyloides ratti]	gi|689542255|emb|LL999057.1|/3e-56/Strongyloides stercoralis genome assembly S_stercoralis_PV0001 ,scaffold SSTP_contig0000007	NA	NA	NA	NA	NA
CL1897.Contig1_All	1266	0.01	1.8	7.49185	2.67e-11	7.33e-10	gi|685835304|emb|CEF70225.1|/2.41486e-147/Evolutionarily conserved signaling intermediate in Toll pathway, mitochondrial [Strongyloides ratti]	gi|689542246|emb|LL999048.1|/0.0/Strongyloides stercoralis genome assembly S_stercoralis_PV0001 ,scaffold SSTP_scaffold0000001	sp|Q9U6M0|ECSIT_DROME/4e-42/Evolutionarily conserved signaling intermediate in Toll pathway, mitochondrial OS=Drosophila melanogaster GN=ECSIT PE=1 SV=2	cel:CELE_Y17G9B.5/9e-72/Y17G9B.5; Uncharacterized protein; K04405 evolutionarily conserved signaling intermediate in Toll pathway	NA	PTHR13113/2.7E-89/--	NA
CL1836.Contig1_All	1009	0.01	1.79	7.48382	6.96e-09	1.45e-07	gi|685827900|emb|CEF62822.1|/3.56337e-137/Ethanolamine kinase [Strongyloides ratti]	gi|689542268|emb|LL999070.1|/0.0/Strongyloides stercoralis genome assembly S_stercoralis_PV0001 ,scaffold SSTP_scaffold0000008	sp|Q9NVF9|EKI2_HUMAN/2e-54/Ethanolamine kinase 2 OS=Homo sapiens GN=ETNK2 PE=2 SV=3	bmy:Bm1_37000/7e-56/Choline/ethanolamine kinase family protein; K00894 ethanolamine kinase [EC:2.7.1.82]	YLR133w/1e-18/---	PF01633/1.4E-47/Choline/ethanolamine kinase	NA
CL1876.Contig1_All	3839	0.01	1.78	7.47573	5.9e-34	6.22e-32	gi|685832363|emb|CEF67284.1|/0/DNA ligase 4 [Strongyloides ratti]	gi|689542246|emb|LL999048.1|/0.0/Strongyloides stercoralis genome assembly S_stercoralis_PV0001 ,scaffold SSTP_scaffold0000001	sp|Q90YB1|DNLI4_CHICK/6e-27/DNA ligase 4 OS=Gallus gallus GN=LIG4 PE=2 SV=2	bmy:Bm1_09010/6e-33/ATP dependent DNA ligase C terminal region family protein; K10777 DNA ligase 4 [EC:6.5.1.1]	YOR005c/8e-09/---	PF00533/6.1E-6/BRCA1 C Terminus (BRCT) domain	NA
Unigene11748_All	206	0.01	1.78	7.47573	0.0617514	0.185831	NA	gi|689542303|emb|LL999105.1|/1e-110/Strongyloides stercoralis genome assembly S_stercoralis_PV0001 ,scaffold SSTP_contig0000042	NA	NA	NA	NA	NA
Unigene11865_All	207	0.01	1.77	7.46761	0.0617514	0.187348	NA	gi|689542282|emb|LL999084.1|/1e-60/Strongyloides stercoralis genome assembly S_stercoralis_PV0001 ,scaffold SSTP_contig0000023	NA	NA	NA	NA	NA
CL791.Contig4_All	207	0.01	1.77	7.46761	0.0617514	0.186027	NA	gi|686683516|emb|LL999171.1|/1e-111/Strongyloides stercoralis genome assembly S_stercoralis_PV0001 ,scaffold SSTP_contig0000099	NA	NA	NA	NA	NA
Unigene11701_All	313	0.01	1.76	7.45943	0.00766332	0.0383054	NA	gi|689542246|emb|LL999048.1|/1e-165/Strongyloides stercoralis genome assembly S_stercoralis_PV0001 ,scaffold SSTP_scaffold0000001	NA	NA	NA	NA	NA
CL1033.Contig2_All	1605	0.01	1.76	7.45943	5.1e-14	1.82e-12	gi|685833658|emb|CEF68579.1|/3.03501e-148/Luc7-like protein 3 [Strongyloides ratti]	gi|689542274|emb|LL999076.1|/0.0/Strongyloides stercoralis genome assembly S_stercoralis_PV0001 ,scaffold SSTP_contig0000018	sp|Q5R8W6|LC7L3_PONAB/3e-51/Luc7-like protein 3 OS=Pongo abelii GN=LUC7L3 PE=2 SV=1	xla:379905/3e-32/luc7l2.S, CGI-74, cg7564, luc7l2, luc7l2.L; LUC7-like 2 pre-mRNA splicing factor S homeolog; K13212 RNA-binding protein Luc7-like 2	SPCC16A11.13/2e-26/---	PF03194/2.0E-74/LUC7 N_terminus	NA
Unigene12260_All	209	0.01	1.74	7.44294	0.0617514	0.18652	NA	gi|689542246|emb|LL999048.1|/1e-112/Strongyloides stercoralis genome assembly S_stercoralis_PV0001 ,scaffold SSTP_scaffold0000001	NA	NA	NA	NA	NA
Unigene11754_All	211	0.01	1.72	7.42626	0.0617514	0.186158	gi|685827128|emb|CEF62050.1|/1.22515e-24/Usherin [Strongyloides ratti]	gi|689542266|emb|LL999068.1|/1e-113/Strongyloides stercoralis genome assembly S_stercoralis_PV0001 ,scaffold SSTP_scaffold0000007	NA	cel:CELE_W03F8.5/9e-07/lam-1; LAMinin related. See also lmb-; K05636 laminin, beta 1	NA	NA	NA
Unigene11922_All	213	0.01	1.7	7.40939	0.0617514	0.18695	NA	gi|689542266|emb|LL999068.1|/1e-110/Strongyloides stercoralis genome assembly S_stercoralis_PV0001 ,scaffold SSTP_scaffold0000007	NA	NA	NA	NA	NA
Unigene11578_All	395	0.01	1.7	7.40939	0.00190662	0.0121855	gi|685827694|emb|CEF62616.1|/2.22844e-58/Epidermal growth factor-like domain and EGF-like calcium-binding domain and Proteinase inhibitor I2, Kunitz metazoa domain-containing protein [Strongyloides ratti]	gi|689542277|emb|LL999079.1|/1e-120/Strongyloides stercoralis genome assembly S_stercoralis_PV0001 ,scaffold SSTP_scaffold0000013	sp|P83606|BMTI6_RHIMP/1e-08/Kunitz-type serine protease inhibitor 6 (Fragment) OS=Rhipicephalus microplus PE=1 SV=2	xma:102235971/1e-07/tissue factor pathway inhibitor-like; K03909 tissue factor pathway inhibitor	NA	PTHR10083:SF244/4.4E-15/--	biological_process:GO:0007638//mechanosensory behavior;GO:0043062//extracellular structure organization;
Unigene11480_All	213	0.01	1.7	7.40939	0.0617514	0.185929	gi|685827261|emb|CEF62183.1|/2.01517e-27/E3 ubiquitin-protein ligase MYCBP2 [Strongyloides ratti]	gi|689542300|emb|LL999102.1|/1e-115/Strongyloides stercoralis genome assembly S_stercoralis_PV0001 ,scaffold SSTP_contig0000039	NA	NA	NA	NA	NA
Unigene11642_All	213	0.01	1.7	7.40939	0.0617514	0.185471	NA	gi|689542287|emb|LL999089.1|/1e-115/Strongyloides stercoralis genome assembly S_stercoralis_PV0001 ,scaffold SSTP_contig0000027	NA	NA	NA	NA	NA
Unigene5839_All	288	0.01	1.69	7.40088	0.0153636	0.0658056	gi|685836482|emb|CEF71402.1|/5.39331e-44/Na+ channel, amiloride-sensitive family-containing protein [Strongyloides ratti]	gi|689542312|emb|LL999114.1|/1e-148/Strongyloides stercoralis genome assembly S_stercoralis_PV0001 ,scaffold SSTP_contig0000050	NA	cel:CELE_T28F2.7/1e-09/acd-5; Uncharacterized protein; K03440 acid-sensing ion channel, other	NA	PTHR11690:SF5/1.4E-22/--	biological_process:GO:0006814//sodium ion transport;cellular_component:GO:0016020//membrane;
Unigene11553_All	215	0.01	1.67	7.3837	0.0617514	0.187415	NA	gi|689542260|emb|LL999062.1|/1e-116/Strongyloides stercoralis genome assembly S_stercoralis_PV0001 ,scaffold SSTP_contig0000011	NA	NA	NA	NA	NA
Unigene11879_All	473	0.01	1.67	7.3837	0.000474364	0.00372217	gi|685834930|emb|CEF69851.1|/5.8409e-83/Transient receptor potential cation channel subfamily M member 1 [Strongyloides ratti]	gi|689542264|emb|LL999066.1|/0.0/Strongyloides stercoralis genome assembly S_stercoralis_PV0001 ,scaffold SSTP_scaffold0000006	sp|Q93971|TRPG_CAEEL/1e-50/Transient receptor potential channel OS=Caenorhabditis elegans GN=gon-2 PE=1 SV=4	cbr:CBG12518/8e-50/Cbr-gon-2; C. briggsae CBR-GON-2 protein; K04978 transient receptor potential cation channel subfamily M member 3	NA	PTHR13800:SF16/1.2E-72/--	NA
CL1463.Contig5_All	4632	0.01	1.66	7.37504	3.48e-38	4.31e-36	gi|685832868|emb|CEF67789.1|/0/Netrin receptor DCC [Strongyloides ratti]	gi|689542246|emb|LL999048.1|/0.0/Strongyloides stercoralis genome assembly S_stercoralis_PV0001 ,scaffold SSTP_scaffold0000001	sp|Q90610|NEO1_CHICK/3e-112/Neogenin (Fragment) OS=Gallus gallus PE=2 SV=1	cmk:103188702/1e-156/neo1; neogenin 1; K06766 neogenin	BH0916_2/7e-06/---	PTHR10489:SF710/4.7E-130/--	NA
Unigene12094_All	216	0.01	1.66	7.37504	0.0617514	0.186983	gi|685827664|emb|CEF62586.1|/6.05466e-24/Nematode cuticle collagen, N-terminal domain and Collagen triple helix repeat-containing protein [Strongyloides ratti]	gi|689542330|emb|LL999132.1|/1e-116/Strongyloides stercoralis genome assembly S_stercoralis_PV0001 ,scaffold SSTP_contig0000065	sp|P20784|ROL6_CAEEL/6e-08/Cuticle collagen rol-6 OS=Caenorhabditis elegans GN=rol-6 PE=3 SV=1	NA	NA	PF01484/6.7E-11/Nematode cuticle collagen N-terminal domain	NA
CL1014.Contig2_All	294	0.01	1.64	7.35755	0.0153636	0.0659378	gi|669214824|emb|CDW61111.1|/2.59925e-06/hypothetical protein TTRE_0000953901 [Trichuris trichiura]	gi|840540631|emb|LK110930.1|/3e-68/Apteryx australis mantelli genome assembly AptMant0, scaffold scaffold46361	NA	NA	NA	NA	NA
Unigene11880_All	218	0.01	1.64	7.35755	0.0617514	0.185896	NA	gi|689542303|emb|LL999105.1|/1e-118/Strongyloides stercoralis genome assembly S_stercoralis_PV0001 ,scaffold SSTP_contig0000042	NA	NA	NA	NA	NA
Unigene11470_All	409	0.01	1.63	7.34873	0.00190662	0.0122405	gi|685828807|emb|CEF63729.1|/1.92892e-62/Chloride channel protein 2 [Strongyloides ratti]	gi|689542296|emb|LL999098.1|/0.0/Strongyloides stercoralis genome assembly S_stercoralis_PV0001 ,scaffold SSTP_contig0000035	NA	NA	NA	NA	NA
CL1294.Contig2_All	419	0.01	1.63	7.34873	0.00190662	0.0121764	gi|560138032|emb|CDJ83435.1|/1.87605e-09/Granulin domain containing protein [Haemonchus contortus]	gi|686683509|emb|LL999164.1|/0.0/Strongyloides stercoralis genome assembly S_stercoralis_PV0001 ,scaffold SSTP_contig0000092	sp|P28799|GRN_HUMAN/7e-07/Granulins OS=Homo sapiens GN=GRN PE=1 SV=2	NA	NA	NA	NA
Unigene1850_All	221	0.01	1.61	7.33092	0.0617514	0.187282	gi|685832256|emb|CEF67177.1|/3.78507e-18/Hypothetical protein SRAE_2000184200 [Strongyloides ratti]	gi|689542246|emb|LL999048.1|/1e-115/Strongyloides stercoralis genome assembly S_stercoralis_PV0001 ,scaffold SSTP_scaffold0000001	NA	NA	NA	NA	NA
Unigene11784_All	412	0.01	1.61	7.33092	0.00190662	0.0121719	gi|685831976|emb|CEF66897.1|/2.50118e-70/Down syndrome cell adhesion molecule-like protein 1 [Strongyloides ratti]	gi|689542302|emb|LL999104.1|/0.0/Strongyloides stercoralis genome assembly S_stercoralis_PV0001 ,scaffold SSTP_contig0000041	sp|Q09165|DIG1_CAEEL/2e-31/Mesocentin OS=Caenorhabditis elegans GN=dig-1 PE=1 SV=2	nvi:100121249/5e-11/tyrosine-protein phosphatase Lar; K05695 receptor-type tyrosine-protein phosphatase F [EC:3.1.3.48]	NA	PR00014/7.1E-6/Fibronectin type III repeat signature	NA
Unigene12197_All	222	0.01	1.6	7.32193	0.0617514	0.187448	NA	gi|689542251|emb|LL999053.1|/1e-120/Strongyloides stercoralis genome assembly S_stercoralis_PV0001 ,scaffold SSTP_scaffold0000003	NA	NA	NA	NA	NA
Unigene11834_All	261	0.01	1.6	7.32193	0.0308014	0.11243	gi|685835919|emb|CEF70839.1|/1.14114e-38/Globin family and Globin-like domain and Globin, structural domain-containing protein [Strongyloides ratti]	gi|689542273|emb|LL999075.1|/1e-141/Strongyloides stercoralis genome assembly S_stercoralis_PV0001 ,scaffold SSTP_scaffold0000011	NA	NA	NA	PTHR11442/1.7E-16/--	biological_process:GO:0006810//transport;molecular_function:GO:0005488//binding;
CL431.Contig1_All	535	0.01	1.58	7.30378	0.00023661	0.00203097	gi|929327720|ref|XP_014046967.1|/1.16314e-86/PREDICTED: glyceraldehyde-3-phosphate dehydrogenase [Salmo salar]	gi|929327719|ref|XM_014191492.1|/1e-158/PREDICTED: Salmo salar glyceraldehyde-3-phosphate dehydrogenase (LOC106600163), mRNA	sp|Q5XJ10|G3P_DANRE/4e-66/Glyceraldehyde-3-phosphate dehydrogenase OS=Danio rerio GN=gapdh PE=2 SV=2	sasa:106600163/2e-87/glyceraldehyde-3-phosphate dehydrogenase; K00134 glyceraldehyde 3-phosphate dehydrogenase [EC:1.2.1.12]	YJR009c/6e-75/---	PS00071/-/Glyceraldehyde 3-phosphate dehydrogenase active site.	NA
CL570.Contig3_All	1308	0.01	1.58	7.30378	2.15e-10	5.31e-09	gi|685836325|emb|CEF71245.1|/3.03166e-165/Hypothetical protein SRAE_X000057200 [Strongyloides ratti]	gi|689542289|emb|LL999091.1|/0.0/Strongyloides stercoralis genome assembly S_stercoralis_PV0001 ,scaffold SSTP_contig0000029	NA	NA	NA	PTHR18806/5.1E-26/--	NA
Unigene11695_All	303	0.01	1.58	7.30378	0.0153636	0.0657397	gi|685835680|emb|CEF70601.1|/7.7375e-19/Trypsin Inhibitor-like, cysteine rich domain-containing protein [Strongyloides ratti]	gi|689542313|emb|LL999115.1|/1e-166/Strongyloides stercoralis genome assembly S_stercoralis_PV0001 ,scaffold SSTP_scaffold0000018	NA	NA	NA	PF01826/5.3E-6/Trypsin Inhibitor like cysteine rich domain	NA
CL781.Contig6_All	1598	0.01	1.58	7.30378	1.65e-12	5.15e-11	gi|685828438|emb|CEF63360.1|/0/UDP-glucuronosyl/UDP-glucosyltransferase family-containing protein [Strongyloides ratti]	gi|689542291|emb|LL999093.1|/0.0/Strongyloides stercoralis genome assembly S_stercoralis_PV0001 ,scaffold SSTP_contig0000031	sp|O77649|UDB20_MACFA/2e-24/UDP-glucuronosyltransferase 2B20 OS=Macaca fascicularis GN=UGT2B20 PE=1 SV=1	bmy:Bm1_13480/2e-59/UDP-glucoronosyl and UDP-glucosyl transferase family protein; K00699 glucuronosyltransferase [EC:2.4.1.17]	BS_yojK/2e-07/---	PTHR11926:SF127/1.1E-89/--	NA
Unigene2881_All	225	0.01	1.57	7.29462	0.0617514	0.186751	NA	NA	NA	NA	NA	PF04911/1.1E-19/ATP synthase j chain	NA
Unigene4957_All	304	0.01	1.57	7.29462	0.0153636	0.0658881	NA	gi|689542251|emb|LL999053.1|/1e-169/Strongyloides stercoralis genome assembly S_stercoralis_PV0001 ,scaffold SSTP_scaffold0000003	NA	NA	NA	NA	NA
Unigene11599_All	309	0.01	1.54	7.26679	0.0153636	0.0656575	gi|685836605|emb|CEF71525.1|/3.43337e-51/Gp150 protein [Strongyloides ratti]	gi|689542307|emb|LL999109.1|/1e-172/Strongyloides stercoralis genome assembly S_stercoralis_PV0001 ,scaffold SSTP_scaffold0000017	sp|P70193|LRIG1_MOUSE/2e-19/Leucine-rich repeats and immunoglobulin-like domains protein 1 OS=Mus musculus GN=Lrig1 PE=2 SV=2	rno:554172/2e-09/Pxdn, Perc64, Vpo1; peroxidasin homolog (Drosophila); K19511 peroxidase [EC:1.11.1.7]	NA	PS50835/9.083/Ig-like domain profile.	NA
CL1431.Contig2_All	986	0.01	1.53	7.25739	2.26e-07	3.67e-06	gi|685832137|emb|CEF67058.1|/9.56119e-156/Ribose-phosphate pyrophosphokinase 2 [Strongyloides ratti]	gi|689542249|emb|LL999051.1|/0.0/Strongyloides stercoralis genome assembly S_stercoralis_PV0001 ,scaffold SSTP_contig0000002	sp|Q5XGI0|PRPS2_XENTR/2e-134/Ribose-phosphate pyrophosphokinase 2 OS=Xenopus tropicalis GN=prps2 PE=2 SV=1	cel:CELE_R151.2/1e-146/R151.2; Uncharacterized protein; K00948 ribose-phosphate pyrophosphokinase [EC:2.7.6.1]	SPCC1620.06c/8e-107/---	PTHR10210/7.5E-214/--	NA
CL58.Contig8_All	3399	0.01	1.53	7.25739	8.44e-26	6.04e-24	gi|685827429|emb|CEF62351.1|/0/Hypothetical protein SRAE_1000062400 [Strongyloides ratti]	gi|689542249|emb|LL999051.1|/0.0/Strongyloides stercoralis genome assembly S_stercoralis_PV0001 ,scaffold SSTP_contig0000002	sp|Q99J87|DHX58_MOUSE/3e-18/Probable ATP-dependent RNA helicase DHX58 OS=Mus musculus GN=Dhx58 PE=1 SV=2	loa:LOAG_02330/2e-54/type III restriction enzyme; K12646 ATP-dependent RNA helicase DDX58 [EC:3.6.3.14]	NA	PF11648/1.1E-8/C-terminal domain of RIG-I	NA
CL748.Contig5_All	229	0.01	1.53	7.25739	0.0617514	0.186917	NA	gi|689542246|emb|LL999048.1|/1e-124/Strongyloides stercoralis genome assembly S_stercoralis_PV0001 ,scaffold SSTP_scaffold0000001	NA	NA	NA	NA	NA
Unigene11451_All	469	0.01	1.53	7.25739	0.000951016	0.00681176	gi|685834449|emb|CEF69370.1|/1.88813e-73/Hormone receptor 51 [Strongyloides ratti]	gi|689542246|emb|LL999048.1|/0.0/Strongyloides stercoralis genome assembly S_stercoralis_PV0001 ,scaffold SSTP_scaffold0000001	NA	NA	NA	NA	NA
Unigene11638_All	273	0.01	1.51	7.2384	0.0308014	0.111951	NA	gi|689542252|emb|LL999054.1|/1e-148/Strongyloides stercoralis genome assembly S_stercoralis_PV0001 ,scaffold SSTP_contig0000004	NA	NA	NA	NA	NA
Unigene10610_All	232	0.01	1.5	7.22882	0.0617514	0.187248	NA	gi|689542246|emb|LL999048.1|/1e-126/Strongyloides stercoralis genome assembly S_stercoralis_PV0001 ,scaffold SSTP_scaffold0000001	NA	NA	NA	NA	NA
Unigene11838_All	232	0.01	1.5	7.22882	0.0617514	0.187182	gi|685825715|emb|CEF60764.1|/6.62186e-34/Hypothetical protein SRAE_X000254700 [Strongyloides ratti]	gi|689542261|emb|LL999063.1|/1e-126/Strongyloides stercoralis genome assembly S_stercoralis_PV0001 ,scaffold SSTP_contig0000012	NA	NA	NA	NA	NA
Unigene4839_All	278	0.01	1.47	7.19967	0.0308014	0.111667	NA	gi|689542274|emb|LL999076.1|/1e-144/Strongyloides stercoralis genome assembly S_stercoralis_PV0001 ,scaffold SSTP_contig0000018	NA	NA	NA	NA	NA
Unigene11414_All	237	0.01	1.46	7.18982	0.0617514	0.187381	NA	gi|689542301|emb|LL999103.1|/1e-129/Strongyloides stercoralis genome assembly S_stercoralis_PV0001 ,scaffold SSTP_contig0000040	NA	NA	NA	NA	NA
Unigene11617_All	279	0.01	1.46	7.18982	0.0308014	0.11231	NA	gi|689542262|emb|LL999064.1|/1e-154/Strongyloides stercoralis genome assembly S_stercoralis_PV0001 ,scaffold SSTP_scaffold0000005	NA	NA	NA	NA	NA
Unigene11404_All	238	0.01	1.45	7.17991	0.0617514	0.187082	gi|685824725|emb|CEF59779.1|/9.22175e-28/Segment polarity protein dishevelled [Strongyloides ratti]	gi|689542255|emb|LL999057.1|/1e-127/Strongyloides stercoralis genome assembly S_stercoralis_PV0001 ,scaffold SSTP_contig0000007	NA	NA	NA	NA	NA
Unigene7881_All	323	0.01	1.45	7.17991	0.0153636	0.0657891	gi|685826105|emb|CEF61150.1|/5.07246e-47/Solute carrier family 40 member 1 [Strongyloides ratti]	gi|689542246|emb|LL999048.1|/3e-81/Strongyloides stercoralis genome assembly S_stercoralis_PV0001 ,scaffold SSTP_scaffold0000001	NA	NA	NA	PF06963/8.0E-7/Ferroportin1 (FPN1)	NA
CL159.Contig2_All	481	0.01	1.45	7.17991	0.00190662	0.0121901	gi|685835778|emb|CEF70698.1|/1.08917e-57/Dynein, light chain, LC8-type 2 [Strongyloides ratti]	gi|689542263|emb|LL999065.1|/0.0/Strongyloides stercoralis genome assembly S_stercoralis_PV0001 ,scaffold SSTP_contig0000013	sp|Q24117|DYL1_DROME/5e-11/Dynein light chain 1, cytoplasmic OS=Drosophila melanogaster GN=ctp PE=1 SV=1	tca:657733/8e-11/DLC-D; dynein light chain D; K10418 dynein light chain LC8-type	NA	PF01221/1.5E-19/Dynein light chain type 1	NA
Unigene11705_All	240	0.01	1.44	7.16993	0.0617514	0.186652	gi|685833101|emb|CEF68022.1|/1.56935e-35/Hypothetical protein SRAE_2000268300 [Strongyloides ratti]	gi|689542261|emb|LL999063.1|/1e-131/Strongyloides stercoralis genome assembly S_stercoralis_PV0001 ,scaffold SSTP_contig0000012	NA	NA	NA	NA	NA
Unigene878_All	283	0.01	1.44	7.16993	0.0308014	0.111761	gi|685834290|emb|CEF69211.1|/5.40125e-33/Hypothetical protein SRAE_2000386100 [Strongyloides ratti]	gi|689542247|emb|LL999049.1|/1e-142/Strongyloides stercoralis genome assembly S_stercoralis_PV0001 ,scaffold SSTP_scaffold0000002	NA	NA	NA	NA	NA
CL408.Contig8_All	1106	0.01	1.42	7.14975	5.61e-08	1.01e-06	gi|685835310|emb|CEF70231.1|/3.11949e-177/1-phosphatidylinositol 4,5-bisphosphate phosphodiesterase [Strongyloides ratti]	gi|689542246|emb|LL999048.1|/0.0/Strongyloides stercoralis genome assembly S_stercoralis_PV0001 ,scaffold SSTP_scaffold0000001	sp|G5EBH0|PLCB_CAEEL/2e-145/1-phosphatidylinositol 4,5-bisphosphate phosphodiesterase beta egl-8 OS=Caenorhabditis elegans GN=egl-8 PE=1 SV=1	bmy:Bm1_51505/1e-151/1-phosphatidylinositol-4,5-bisphosphate phosphodiesterase beta 4; K05858 phosphatidylinositol phospholipase C, beta [EC:3.1.4.11]	NA	PR00390/4.2E-25/Phospholipase C signature	biological_process:GO:0016042//lipid catabolic process;GO:0035556//intracellular signal transduction;cellular_component:GO:0016021//integral component of membrane;GO:0005622//intracellular;molecular_function:GO:0004435//phosphatidylinositol phospholipase C activity;GO:0004871//signal transducer activity;
CL260.Contig4_All	328	0.01	1.42	7.14975	0.0153636	0.0660041	gi|685828889|emb|CEF63811.1|/1.86702e-33/Polybromo [Strongyloides ratti]	gi|689542261|emb|LL999063.1|/1e-160/Strongyloides stercoralis genome assembly S_stercoralis_PV0001 ,scaffold SSTP_contig0000012	NA	NA	NA	NA	NA
CL709.Contig2_All	268	0.01	1.42	7.14975	0.0617514	0.186257	NA	gi|689542284|emb|LL999086.1|/9e-81/Strongyloides stercoralis genome assembly S_stercoralis_PV0001 ,scaffold SSTP_contig0000025	NA	NA	NA	NA	NA
CL1856.Contig1_All	243	0.01	1.41	7.13955	0.0617514	0.186224	gi|685826182|emb|CEF61226.1|/3.26524e-33/Ankyrin repeat and Ankyrin repeat-containing domain-containing protein [Strongyloides ratti]	gi|689542250|emb|LL999052.1|/1e-116/Strongyloides stercoralis genome assembly S_stercoralis_PV0001 ,scaffold SSTP_contig0000003	NA	NA	NA	NA	biological_process:GO:1904108//protein localization to ciliary inversin compartment;GO:0072661//protein targeting to plasma membrane;cellular_component:GO:0097543//ciliary inversin compartment;GO:0005737//cytoplasm;molecular_function:GO:0008093//cytoskeletal adaptor activity;GO:0030507//spectrin binding;
CL877.Contig1_All	1481	0.01	1.41	7.13955	2.15e-10	5.3e-09	gi|685824300|emb|CEF59354.1|/0/Egalitarian [Strongyloides ratti]	gi|689542252|emb|LL999054.1|/0.0/Strongyloides stercoralis genome assembly S_stercoralis_PV0001 ,scaffold SSTP_contig0000004	sp|Q0P3U3|EXD1_DANRE/6e-08/Exonuclease 3'-5' domain-containing protein 1 OS=Danio rerio GN=exd1 PE=2 SV=1	bmy:Bm1_38425/5e-107/3'-5' exonuclease family protein; K18740 exonuclease 3'-5' domain-containing protein 1	NA	PF01612/6.2E-11/3'-5' exonuclease	NA
Unigene10056_All	245	0.01	1.4	7.12928	0.0617514	0.186454	NA	gi|689542597|emb|LL999516.1|/1e-131/Strongyloides stercoralis genome assembly S_stercoralis_PV0001 ,scaffold SSTP_contig0000435	NA	NA	NA	NA	NA
Unigene11800_All	291	0.01	1.39	7.11894	0.0308014	0.112406	NA	gi|689542248|emb|LL999050.1|/1e-161/Strongyloides stercoralis genome assembly S_stercoralis_PV0001 ,scaffold SSTP_contig0000001	NA	NA	NA	NA	NA
CL2107.Contig1_All	542	0.01	1.39	7.11894	0.000951016	0.00682034	gi|685836147|emb|CEF71067.1|/9.89917e-60/Hypothetical protein SRAE_X000039400 [Strongyloides ratti]	gi|689542256|emb|LL999058.1|/1e-123/Strongyloides stercoralis genome assembly S_stercoralis_PV0001 ,scaffold SSTP_contig0000008	sp|Q9U7D3|WRT5_CAEEL/6e-27/Warthog protein 5 OS=Caenorhabditis elegans GN=wrt-5 PE=1 SV=2	NA	NA	PTHR11889:SF48/6.3E-26/--	NA
Unigene11518_All	200	0.01	1.39	7.11894	0.123801	0.29724	NA	gi|689542249|emb|LL999051.1|/1e-107/Strongyloides stercoralis genome assembly S_stercoralis_PV0001 ,scaffold SSTP_contig0000002	NA	NA	NA	NA	NA
CL1171.Contig1_All	1028	0.01	1.38	7.10852	4.52e-07	6.94e-06	gi|685827275|emb|CEF62197.1|/6.47297e-25/Hypothetical protein SRAE_1000047100 [Strongyloides ratti]	gi|689542317|emb|LL999119.1|/0.0/Strongyloides stercoralis genome assembly S_stercoralis_PV0001 ,scaffold SSTP_contig0000053	NA	NA	NA	NA	NA
CL620.Contig4_All	4320	0.01	1.38	7.10852	9.99e-30	9.28e-28	gi|685830649|emb|CEF65570.1|/0/Atrial natriuretic peptide receptor 2 [Strongyloides ratti]	gi|689542262|emb|LL999064.1|/0.0/Strongyloides stercoralis genome assembly S_stercoralis_PV0001 ,scaffold SSTP_scaffold0000005	sp|P18910|ANPRA_RAT/2e-165/Atrial natriuretic peptide receptor 1 OS=Rattus norvegicus GN=Npr1 PE=1 SV=1	cel:CELE_T01A4.1/0.0/gcy-28; Receptor-type guanylate cyclase gcy-28; K12323 atrial natriuretic peptide receptor A [EC:4.6.1.2]	all0661/6e-42/---	PTHR11920/1.1E-148/--	biological_process:GO:0035556//intracellular signal transduction;GO:0050893//sensory processing;GO:0006935//chemotaxis;GO:0006468//protein phosphorylation;GO:0007606//sensory perception of chemical stimulus;GO:0006182//cGMP biosynthetic process;GO:0042048//olfactory behavior;cellular_component:GO:0030425//dendrite;GO:0008074//guanylate cyclase complex, soluble;GO:0016021//integral component of me…
Unigene11630_All	201	0.01	1.38	7.10852	0.123801	0.297575	gi|685826301|emb|CEF61344.1|/1.7284e-10/Hypothetical protein SRAE_0000047000 [Strongyloides ratti]	gi|720569817|emb|LL999158.2|/1e-108/Strongyloides stercoralis genome assembly S_stercoralis_PV0001 ,scaffold SSTP_scaffold0000025	NA	NA	NA	NA	NA
CL262.Contig2_All	202	0.01	1.37	7.09803	0.123801	0.300533	gi|685836347|emb|CEF71267.1|/1.44998e-33/Narrow abdomen [Strongyloides ratti]	gi|689542290|emb|LL999092.1|/1e-108/Strongyloides stercoralis genome assembly S_stercoralis_PV0001 ,scaffold SSTP_contig0000030	sp|Q6Q760|NALCN_RAT/3e-13/Sodium leak channel non-selective protein OS=Rattus norvegicus GN=Nalcn PE=2 SV=1	NA	NA	PTHR10037:SF183/2.8E-35/--	biological_process:GO:0034765//regulation of ion transmembrane transport;cellular_component:GO:0016021//integral component of membrane;molecular_function:GO:0005244//voltage-gated ion channel activity;
Unigene11183_All	294	0.01	1.37	7.09803	0.0308014	0.111928	gi|685833803|emb|CEF68724.1|/5.0255e-42/Leucine-rich repeat-containing protein [Strongyloides ratti]	gi|689542246|emb|LL999048.1|/1e-160/Strongyloides stercoralis genome assembly S_stercoralis_PV0001 ,scaffold SSTP_scaffold0000001	NA	NA	NA	NA	NA
Unigene3879_All	248	0.01	1.37	7.09803	0.0617514	0.185961	NA	gi|689542254|emb|LL999056.1|/1e-135/Strongyloides stercoralis genome assembly S_stercoralis_PV0001 ,scaffold SSTP_contig0000006	NA	NA	NA	NA	NA
Unigene11718_All	203	0.01	1.36	7.08746	0.123801	0.297658	gi|685829033|emb|CEF63955.1|/1.69976e-16/FI20063p1 [Strongyloides ratti]	gi|689542296|emb|LL999098.1|/1e-109/Strongyloides stercoralis genome assembly S_stercoralis_PV0001 ,scaffold SSTP_contig0000035	NA	NA	NA	NA	NA
CL964.Contig1_All	367	0.01	1.35	7.07682	0.0153636	0.0661871	gi|685828342|emb|CEF63264.1|/1.3523e-15/Ubiquitin carboxyl-terminal hydrolase [Strongyloides ratti]	gi|689542251|emb|LL999053.1|/0.0/Strongyloides stercoralis genome assembly S_stercoralis_PV0001 ,scaffold SSTP_scaffold0000003	NA	NA	NA	NA	NA
Unigene11349_All	204	0.01	1.35	7.07682	0.123801	0.300448	gi|61654652|gb|AAX48852.1|/6.53894e-18/L19 [Suberites domuncula]	gi|829189667|ref|XM_001023313.3|/3e-09/Tetrahymena thermophila SB210 ribosomal protein L19 partial mRNA	sp|Q90YU8|RL19_ICTPU/1e-18/60S ribosomal protein L19 OS=Ictalurus punctatus GN=rpl19 PE=2 SV=1	aqu:100634685/2e-18/60S ribosomal protein L19-like; K02885 large subunit ribosomal protein L19e	YBR084c-a/2e-22/---	PTHR10722/4.1E-34/--	cellular_component:GO:0030529//intracellular ribonucleoprotein complex;
Unigene9851_All	251	0.01	1.35	7.07682	0.0617514	0.186356	gi|685826309|emb|CEF61352.1|/8.34628e-16/Astacin-like metalloendopeptidase [Strongyloides ratti]	gi|689542287|emb|LL999089.1|/1e-137/Strongyloides stercoralis genome assembly S_stercoralis_PV0001 ,scaffold SSTP_contig0000027	NA	NA	NA	NA	NA
CL822.Contig2_All	430	0.01	1.35	7.07682	0.00766332	0.0381825	gi|685834541|emb|CEF69462.1|/7.02614e-28/Hypothetical protein SRAE_2000411100 [Strongyloides ratti]	gi|689542261|emb|LL999063.1|/0.0/Strongyloides stercoralis genome assembly S_stercoralis_PV0001 ,scaffold SSTP_contig0000012	NA	NA	NA	NA	NA
Unigene11615_All	204	0.01	1.35	7.07682	0.123801	0.298036	gi|685825137|emb|CEF60190.1|/1.26757e-29/Hypothetical protein SRAE_X000193000 [Strongyloides ratti]	gi|689542310|emb|LL999112.1|/1e-107/Strongyloides stercoralis genome assembly S_stercoralis_PV0001 ,scaffold SSTP_contig0000048	NA	NA	NA	NA	NA
Unigene11780_All	205	0.01	1.34	7.06609	0.123801	0.300107	NA	gi|689542249|emb|LL999051.1|/1e-110/Strongyloides stercoralis genome assembly S_stercoralis_PV0001 ,scaffold SSTP_contig0000002	NA	NA	NA	NA	NA
Unigene11738_All	298	0.01	1.34	7.06609	0.0308014	0.112262	gi|685833994|emb|CEF68915.1|/2.31861e-47/Phospholipase C, phosphatidylinositol-specific, X domain and Proteinase inhibitor I2, Kunitz metazoa domain and Cysteine-rich repeat and Lustrin, cysteine-rich repeated domain-containing protein [Strongyloides ratti]	gi|689542246|emb|LL999048.1|/1e-149/Strongyloides stercoralis genome assembly S_stercoralis_PV0001 ,scaffold SSTP_scaffold0000001	sp|Q03610|YN81_CAEEL/3e-10/Uncharacterized protein ZC84.1 OS=Caenorhabditis elegans GN=ZC84.1 PE=4 SV=6	NA	NA	PF14625/6.8E-12/Lustrin, cysteine-rich repeated domain	NA
Unigene11319_All	205	0.01	1.34	7.06609	0.123801	0.298498	gi|685824986|emb|CEF60040.1|/3.23689e-26/Leucine-rich repeat and Leucine-rich repeat,typical subtype and Leucine rich repeat 4-containing protein [Strongyloides ratti]	gi|686683513|emb|LL999168.1|/6e-78/Strongyloides stercoralis genome assembly S_stercoralis_PV0001 ,scaffold SSTP_contig0000096	NA	NA	NA	NA	cellular_component:GO:0016020//membrane;
Unigene2890_All	205	0.01	1.34	7.06609	0.123801	0.29833	gi|693011177|emb|CEF60175.2|/1.26757e-29/Astacin-like metalloendopeptidase [Strongyloides ratti]	gi|686683515|emb|LL999170.1|/1e-105/Strongyloides stercoralis genome assembly S_stercoralis_PV0001 ,scaffold SSTP_contig0000098	sp|Q9U3S9|NAS6_CAEEL/2e-23/Zinc metalloproteinase nas-6 OS=Caenorhabditis elegans GN=nas-6 PE=2 SV=2	cel:CELE_4R79.1/3e-22/nas-6; Zinc metalloproteinase nas-6; K08076 astacin [EC:3.4.24.21]	NA	PF01400/3.1E-17/Astacin (Peptidase family M12A)	biological_process:GO:0006508//proteolysis;molecular_function:GO:0004222//metalloendopeptidase activity;GO:0008270//zinc ion binding;
CL302.Contig4_All	2817	0.01	1.34	7.06609	7.49e-19	3.91e-17	gi|685835453|emb|CEF70374.1|/0/Stall [Strongyloides ratti]	gi|689542264|emb|LL999066.1|/0.0/Strongyloides stercoralis genome assembly S_stercoralis_PV0001 ,scaffold SSTP_scaffold0000006	sp|Q69Z28|ATS16_MOUSE/7e-46/A disintegrin and metalloproteinase with thrombospondin motifs 16 OS=Mus musculus GN=Adamts16 PE=2 SV=2	xla:108714043/2e-45/A disintegrin and metalloproteinase with thrombospondin motifs 18-like; K08632 a disintegrin and metalloproteinase with thrombospondin motifs 18 [EC:3.4.24.-]	NA	PS50092/8.418/Thrombospondin type-1 (TSP1) repeat profile.	biological_process:GO:0008340//determination of adult lifespan;GO:0008361//regulation of cell size;GO:0040018//positive regulation of multicellular organism growth;GO:0030199//collagen fibril organization;molecular_function:GO:0008233//peptidase activity;
CL1861.Contig1_All	1693	0.01	1.32	7.04439	2.67e-11	7.34e-10	gi|685830818|emb|CEF65739.1|/0/Sushi/SCR/CCP domain-containing protein [Strongyloides ratti]	gi|689542246|emb|LL999048.1|/0.0/Strongyloides stercoralis genome assembly S_stercoralis_PV0001 ,scaffold SSTP_scaffold0000001	sp|P19070|CR2_MOUSE/9e-06/Complement receptor type 2 OS=Mus musculus GN=Cr2 PE=2 SV=1	cin:100177995/1e-15/sushi, von Willebrand factor type A, EGF and pentraxin domain-containing protein 1-like; K17495 CUB and sushi domain-containing protein	NA	PTHR19325/1.5E-24/--	NA
CL19.Contig1_All	208	0.01	1.32	7.04439	0.123801	0.298709	NA	gi|689542248|emb|LL999050.1|/2e-65/Strongyloides stercoralis genome assembly S_stercoralis_PV0001 ,scaffold SSTP_contig0000001	NA	NA	NA	NA	NA
Unigene2889_All	304	0.01	1.31	7.03342	0.0308014	0.112574	gi|685824340|emb|CEF59394.1|/8.24713e-37/GPCR, rhodopsin-like, 7TM domain-containing protein [Strongyloides ratti]	gi|689542252|emb|LL999054.1|/1e-169/Strongyloides stercoralis genome assembly S_stercoralis_PV0001 ,scaffold SSTP_contig0000004	NA	NA	NA	NA	NA
Unigene11505_All	257	0.01	1.31	7.03342	0.0617514	0.187514	gi|832027080|ref|XP_012761337.1|/4.24794e-09/conserved Plasmodium protein, unknown function [Plasmodium reichenowi] &gt;gi|641583122|emb|CDO62694.1| conserved Plasmodium protein, unknown function [Plasmodium reichenowi]	gi|689542311|emb|LL999113.1|/1e-141/Strongyloides stercoralis genome assembly S_stercoralis_PV0001 ,scaffold SSTP_contig0000049	sp|Q7M732|RTL1_MOUSE/5e-09/Retrotransposon-like protein 1 OS=Mus musculus GN=Rtl1 PE=2 SV=1	dre:557752/7e-10/rpgrb; retinitis pigmentosa GTPase regulator b; K19607 X-linked retinitis pigmentosa GTPase regulator	SPAC140.02/3e-08/---	NA	NA
Unigene11699_All	209	0.01	1.31	7.03342	0.123801	0.298246	gi|685835345|emb|CEF70266.1|/2.23794e-18/Aspartic peptidase family and Aspartic peptidase domain-containing protein [Strongyloides ratti]	gi|689542246|emb|LL999048.1|/7e-47/Strongyloides stercoralis genome assembly S_stercoralis_PV0001 ,scaffold SSTP_scaffold0000001	sp|O01530|ASP6_CAEEL/1e-09/Aspartic protease 6 OS=Caenorhabditis elegans GN=asp-6 PE=3 SV=1	dya:Dyak_GE10127/3e-06/dyak_GLEANR_10080; GE10127 gene product from transcript GE10127-RA; K01379 cathepsin D [EC:3.4.23.5]	NA	PTHR13683/1.9E-20/--	NA
Unigene8012_All	306	0.01	1.3	7.02237	0.0308014	0.112023	gi|685825018|emb|CEF60071.1|/1.10698e-49/Myosin head, motor domain and Myosin-like IQ motif-containing domain and P-loop containing nucleoside triphosphate hydrolase domain-containing protein [Strongyloides ratti]	gi|689542280|emb|LL999082.1|/1e-170/Strongyloides stercoralis genome assembly S_stercoralis_PV0001 ,scaffold SSTP_contig0000021	sp|P02567|MYO1_CAEEL/2e-22/Myosin-1 OS=Caenorhabditis elegans GN=let-75 PE=1 SV=3	adf:107352751/2e-22/myosin heavy chain, striated muscle-like; K17751 myosin heavy chain 6/7	YHR023w/4e-17/---	PF00063/8.9E-30/Myosin head (motor domain)	NA
Unigene11690_All	258	0.01	1.3	7.02237	0.0617514	0.186323	gi|685832650|emb|CEF67571.1|/1.70498e-42/Hypothetical protein SRAE_2000223300 [Strongyloides ratti]	gi|689542249|emb|LL999051.1|/1e-141/Strongyloides stercoralis genome assembly S_stercoralis_PV0001 ,scaffold SSTP_contig0000002	NA	tsp:Tsp_07365/5e-14/UDP-glucuronic acid decarboxylase 1; K08678 UDP-glucuronate decarboxylase [EC:4.1.1.35]	NA	PTHR36520:SF4/7.2E-41/--	NA
Unigene2762_All	307	0.01	1.29	7.01123	0.0308014	0.112526	NA	gi|689542246|emb|LL999048.1|/1e-171/Strongyloides stercoralis genome assembly S_stercoralis_PV0001 ,scaffold SSTP_scaffold0000001	NA	NA	NA	NA	NA
Unigene11223_All	308	0.01	1.29	7.01123	0.0308014	0.111738	gi|685829513|emb|CEF64435.1|/7.91522e-48/F-box domain-containing protein [Strongyloides ratti]	gi|689542250|emb|LL999052.1|/1e-157/Strongyloides stercoralis genome assembly S_stercoralis_PV0001 ,scaffold SSTP_contig0000003	NA	NA	NA	SM00256/0.0045/A Receptor for Ubiquitination Targets	NA
CL1249.Contig2_All	310	0.01	1.28	7	0.0308014	0.112118	gi|685824667|emb|CEF59721.1|/3.93762e-31/Astacin-like metalloendopeptidase [Strongyloides ratti]	gi|689542342|emb|LL999144.1|/1e-67/Strongyloides stercoralis genome assembly S_stercoralis_PV0001 ,scaffold SSTP_contig0000074	sp|P55114|NAS33_CAEEL/2e-08/Zinc metalloproteinase nas-33 OS=Caenorhabditis elegans GN=nas-33 PE=2 SV=2	cel:CELE_K04E7.3/2e-07/nas-33; Zinc metalloproteinase nas-33; K08076 astacin [EC:3.4.24.21]	NA	PF12661/0.0018/Human growth factor-like EGF	NA
Unigene11449_All	261	0.01	1.28	7	0.0617514	0.185994	gi|685833484|emb|CEF68405.1|/3.00958e-39/F-box domain-containing protein [Strongyloides ratti]	gi|689542262|emb|LL999064.1|/1e-143/Strongyloides stercoralis genome assembly S_stercoralis_PV0001 ,scaffold SSTP_scaffold0000005	NA	NA	NA	NA	NA
Unigene11616_All	215	0.01	1.26	6.97728	0.123801	0.30032	NA	gi|689542248|emb|LL999050.1|/1e-113/Strongyloides stercoralis genome assembly S_stercoralis_PV0001 ,scaffold SSTP_contig0000001	NA	NA	NA	NA	NA
CL2106.Contig1_All	713	0.01	1.26	6.97728	0.000118021	0.00109917	gi|685831158|emb|CEF66079.1|/4.57346e-121/Homeobox domain and Homeodomain-like-containing protein [Strongyloides ratti]	gi|689542254|emb|LL999056.1|/0.0/Strongyloides stercoralis genome assembly S_stercoralis_PV0001 ,scaffold SSTP_contig0000006	sp|O35690|PHX2B_MOUSE/9e-26/Paired mesoderm homeobox protein 2B OS=Mus musculus GN=Phox2b PE=1 SV=1	cbr:CBG22279/3e-36/Cbr-ceh-17; C. briggsae CBR-CEH-17 protein; K09330 paired mesoderm homeobox protein 2	NA	PTHR24329/1.9E-46/--	molecular_function:GO:0003677//DNA binding;
Unigene10527_All	215	0.01	1.26	6.97728	0.123801	0.299301	gi|685835931|emb|CEF70851.1|/1.48786e-30/Hypothetical protein SRAE_X000018100 [Strongyloides ratti]	gi|689542273|emb|LL999075.1|/1e-116/Strongyloides stercoralis genome assembly S_stercoralis_PV0001 ,scaffold SSTP_scaffold0000011	NA	NA	NA	NA	NA
Unigene9752_All	362	0.01	1.26	6.97728	0.0153636	0.0658551	gi|685834758|emb|CEF69679.1|/4.94294e-42/Muscarinic acetylcholine receptor DM1 [Strongyloides ratti]	gi|689542318|emb|LL999120.1|/1e-117/Strongyloides stercoralis genome assembly S_stercoralis_PV0001 ,scaffold SSTP_scaffold0000020	NA	NA	NA	NA	NA
CL1382.Contig2_All	265	0.01	1.25	6.96578	0.0617514	0.187315	gi|685828334|emb|CEF63256.1|/7.69086e-11/Rab-GTPase-TBC domain and Pleckstrin homology domain and Pleckstrin homology-like domain-containing protein [Strongyloides ratti]	gi|689542251|emb|LL999053.1|/1e-144/Strongyloides stercoralis genome assembly S_stercoralis_PV0001 ,scaffold SSTP_scaffold0000003	NA	NA	NA	NA	NA
CL2134.Contig2_All	412	0.01	1.25	6.96578	0.00766332	0.0381714	gi|685826189|emb|CEF61233.1|/2.25699e-21/Hypothetical protein SRAE_0000036000 [Strongyloides ratti]	gi|689542250|emb|LL999052.1|/1e-167/Strongyloides stercoralis genome assembly S_stercoralis_PV0001 ,scaffold SSTP_contig0000003	sp|Q22851|ASIC2_CAEEL/1e-09/Degenerin-like protein asic-2 OS=Caenorhabditis elegans GN=asic-2 PE=3 SV=1	loa:LOAG_00604/2e-08/amiloride-sensitive sodium channel; K03440 acid-sensing ion channel, other	NA	PF00858/1.8E-17/Amiloride-sensitive sodium channel	NA
Unigene10669_All	217	0.01	1.24	6.9542	0.123801	0.300833	NA	gi|689542278|emb|LL999080.1|/1e-117/Strongyloides stercoralis genome assembly S_stercoralis_PV0001 ,scaffold SSTP_contig0000020	NA	NA	NA	NA	NA
Unigene11558_All	366	0.01	1.24	6.9542	0.0153636	0.0661204	gi|685828482|emb|CEF63404.1|/7.87297e-40/Matrilin-2, partial [Strongyloides ratti]	gi|689542285|emb|LL999087.1|/0.0/Strongyloides stercoralis genome assembly S_stercoralis_PV0001 ,scaffold SSTP_scaffold0000015	NA	NA	NA	NA	NA
Unigene12074_All	217	0.01	1.24	6.9542	0.123801	0.29998	NA	gi|689542277|emb|LL999079.1|/1e-117/Strongyloides stercoralis genome assembly S_stercoralis_PV0001 ,scaffold SSTP_scaffold0000013	NA	NA	NA	NA	NA
Unigene11620_All	269	0.01	1.23	6.94251	0.0617514	0.186884	NA	gi|689542251|emb|LL999053.1|/1e-148/Strongyloides stercoralis genome assembly S_stercoralis_PV0001 ,scaffold SSTP_scaffold0000003	NA	NA	NA	NA	NA
Unigene11179_All	218	0.01	1.23	6.94251	0.123801	0.299174	NA	gi|689542299|emb|LL999101.1|/1e-118/Strongyloides stercoralis genome assembly S_stercoralis_PV0001 ,scaffold SSTP_contig0000038	NA	NA	NA	NA	NA
Unigene11393_All	322	0.01	1.22	6.93074	0.0308014	0.111595	gi|685833484|emb|CEF68405.1|/5.60826e-46/F-box domain-containing protein [Strongyloides ratti]	gi|689542262|emb|LL999064.1|/1e-180/Strongyloides stercoralis genome assembly S_stercoralis_PV0001 ,scaffold SSTP_scaffold0000005	NA	NA	NA	NA	NA
Unigene11294_All	221	0.01	1.21	6.91886	0.123801	0.299343	NA	gi|689542336|emb|LL999138.1|/1e-113/Strongyloides stercoralis genome assembly S_stercoralis_PV0001 ,scaffold SSTP_scaffold0000021	NA	NA	NA	NA	NA
Unigene11489_All	323	0.01	1.21	6.91886	0.0308014	0.112238	gi|685826571|emb|CEF61602.1|/8.3999e-34/Reverse transcriptase domain-containing protein [Strongyloides ratti]	gi|687022788|emb|LM525900.1|/3e-13/Strongyloides papillosus genome assembly S_papillosus_LIN ,scaffold SPAL_contig0000274	NA	NA	NA	NA	NA
Unigene12002_All	325	0.01	1.2	6.90689	0.0308014	0.112478	gi|685835776|emb|CEF70696.1|/1.68084e-50/Peroxidasin-like protein [Strongyloides ratti]	gi|689542263|emb|LL999065.1|/2e-85/Strongyloides stercoralis genome assembly S_stercoralis_PV0001 ,scaffold SSTP_contig0000013	sp|Q01603|PERO_DROME/3e-06/Peroxidase OS=Drosophila melanogaster GN=Pxd PE=2 SV=2	soc:105198773/3e-09/peroxidasin; K19511 peroxidase [EC:1.11.1.7]	NA	PTHR11475/1.1E-34/--	NA
Unigene827_All	325	0.01	1.2	6.90689	0.0308014	0.112095	gi|685836456|emb|CEF71376.1|/6.60949e-55/Ankyrin repeat and KAP P-loop domain and Ankyrin repeat-containing domain-containing protein [Strongyloides ratti]	gi|689542312|emb|LL999114.1|/0.0/Strongyloides stercoralis genome assembly S_stercoralis_PV0001 ,scaffold SSTP_contig0000050	sp|Q9ULH0|KDIS_HUMAN/7e-17/Kinase D-interacting substrate of 220 kDa OS=Homo sapiens GN=KIDINS220 PE=1 SV=3	bmy:Bm1_22615/2e-32/KAP family P-loop domain containing protein; K12460 ankyrin repeat-rich membrane spanning protein	NA	PTHR24116:SF0/2.6E-18/--	NA
Unigene11437_All	222	0.01	1.2	6.90689	0.123801	0.2977	NA	gi|689542250|emb|LL999052.1|/1e-120/Strongyloides stercoralis genome assembly S_stercoralis_PV0001 ,scaffold SSTP_contig0000003	NA	NA	NA	NA	NA
Unigene11311_All	356	0.01	1.19	6.89482	0.0308014	0.112071	gi|111120235|dbj|BAF02624.1|/4.48133e-51/heat shock protein 70 [Theileria ovis]	gi|840256196|emb|LK329192.1|/2e-39/Apteryx australis mantelli genome assembly AptMant0, scaffold C19035915	sp|Q9I8F9|HSP71_ORYLA/2e-50/Heat shock 70 kDa protein 1 OS=Oryzias latipes PE=3 SV=1	cin:100187210/2e-49/heat shock cognate 71 kDa protein; K03283 heat shock 70kDa protein 1/8	YER103w/1e-58/---	PTHR19375/4.3E-96/--	molecular_function:GO:0005524//ATP binding;
Unigene6910_All	225	0.01	1.18	6.88264	0.123801	0.300278	NA	gi|689542246|emb|LL999048.1|/1e-122/Strongyloides stercoralis genome assembly S_stercoralis_PV0001 ,scaffold SSTP_scaffold0000001	NA	NA	NA	NA	NA
Unigene11809_All	225	0.01	1.18	6.88264	0.123801	0.298962	NA	gi|689542287|emb|LL999089.1|/1e-119/Strongyloides stercoralis genome assembly S_stercoralis_PV0001 ,scaffold SSTP_contig0000027	NA	NA	NA	NA	NA
Unigene11789_All	535	0.01	1.18	6.88264	0.00190662	0.0121947	gi|685832526|emb|CEF67447.1|/5.30657e-31/Leucine-rich repeat and Leucine-rich repeat, typical subtype-containing protein [Strongyloides ratti]	gi|689542293|emb|LL999095.1|/0.0/Strongyloides stercoralis genome assembly S_stercoralis_PV0001 ,scaffold SSTP_contig0000032	NA	NA	NA	NA	NA
CL922.Contig1_All	306	0.01	1.17	6.87036	0.0617514	0.186685	gi|584596239|gb|AHJ11164.1|/4.99209e-34/14-3-3 zeta [Strongyloides ratti]	gi|689542246|emb|LL999048.1|/1e-134/Strongyloides stercoralis genome assembly S_stercoralis_PV0001 ,scaffold SSTP_scaffold0000001	sp|Q20655|14332_CAEEL/7e-31/14-3-3-like protein 2 OS=Caenorhabditis elegans GN=ftt-2 PE=1 SV=1	cbr:CBG17289/7e-30/Cbr-ftt-2; C. briggsae CBR-FTT-2 protein; K16197 14-3-3 protein beta/theta/zeta	SPAC8E11.02c/2e-22/---	PF00244/7.0E-34/14-3-3 protein	molecular_function:GO:0019904//protein domain specific binding;
Unigene11794_All	279	0.01	1.17	6.87036	0.0617514	0.185536	gi|685833350|emb|CEF68271.1|/1.80188e-36/GH07323p [Strongyloides ratti]	gi|689542247|emb|LL999049.1|/1e-154/Strongyloides stercoralis genome assembly S_stercoralis_PV0001 ,scaffold SSTP_scaffold0000002	sp|Q8C0X2|SL9B1_MOUSE/3e-14/Sodium/hydrogen exchanger 9B1 OS=Mus musculus GN=Slc9b1 PE=2 SV=1	NA	MTH760/2e-10/---	PF00999/1.8E-8/Sodium/hydrogen exchanger family	NA
Unigene11893_All	227	0.01	1.16	6.85798	0.123801	0.299767	gi|685829709|emb|CEF64631.1|/9.94127e-11/Spectrin beta chain, erythrocytic [Strongyloides ratti]	gi|689542281|emb|LL999083.1|/1e-123/Strongyloides stercoralis genome assembly S_stercoralis_PV0001 ,scaffold SSTP_contig0000022	NA	NA	NA	NA	NA
Unigene6881_All	387	0.01	1.16	6.85798	0.0153636	0.0659212	gi|685831393|emb|CEF66314.1|/7.57672e-06/Hypothetical protein SRAE_2000098400 [Strongyloides ratti]	gi|689542247|emb|LL999049.1|/0.0/Strongyloides stercoralis genome assembly S_stercoralis_PV0001 ,scaffold SSTP_scaffold0000002	NA	NA	NA	NA	NA
Unigene2636_All	386	0.01	1.16	6.85798	0.0153636	0.0658221	gi|685835336|emb|CEF70257.1|/5.1986e-39/SMAD domain, Dwarfin-type and SMAD/FHA domain and SMAD domain-like-containing protein [Strongyloides ratti]	gi|689542246|emb|LL999048.1|/0.0/Strongyloides stercoralis genome assembly S_stercoralis_PV0001 ,scaffold SSTP_scaffold0000001	NA	NA	NA	NA	NA
Unigene11854_All	227	0.01	1.16	6.85798	0.123801	0.298288	gi|685832667|emb|CEF67588.1|/3.51128e-32/Protocadherin-23 [Strongyloides ratti]	gi|689542249|emb|LL999051.1|/1e-121/Strongyloides stercoralis genome assembly S_stercoralis_PV0001 ,scaffold SSTP_contig0000002	sp|Q6V0I7|FAT4_HUMAN/4e-07/Protocadherin Fat 4 OS=Homo sapiens GN=FAT4 PE=1 SV=2	cel:CELE_R10F2.1/8e-11/cdh-1; CaDHerin family; K16507 protocadherin-16/23	NA	NA	NA
CL770.Contig3_All	826	0.01	1.16	6.85798	5.89e-05	0.000592147	gi|685833410|emb|CEF68331.1|/4.51061e-130/Potassium channel subfamily K member 18 [Strongyloides ratti]	gi|689542247|emb|LL999049.1|/0.0/Strongyloides stercoralis genome assembly S_stercoralis_PV0001 ,scaffold SSTP_scaffold0000002	sp|Q23435|TWK9_CAEEL/3e-15/TWiK family of potassium channels protein 9 OS=Caenorhabditis elegans GN=twk-9 PE=2 SV=2	cbr:CBG03756/3e-43/Cbr-twk-29; C. briggsae CBR-TWK-29 protein; K05323 potassium channel subfamily K, invertebrate	NA	NA	biological_process:GO:0071805//potassium ion transmembrane transport;cellular_component:GO:0016021//integral component of membrane;molecular_function:GO:0005267//potassium channel activity;
CL1990.Contig2_All	727	0.01	1.16	6.85798	0.00023661	0.00202792	gi|685835673|emb|CEF70594.1|/1.20161e-46/Hypothetical protein SRAE_2000522100 [Strongyloides ratti]	gi|689542313|emb|LL999115.1|/0.0/Strongyloides stercoralis genome assembly S_stercoralis_PV0001 ,scaffold SSTP_scaffold0000018	sp|P52881|YAF2_CAEEL/3e-25/Uncharacterized protein F46C5.2 OS=Caenorhabditis elegans GN=F46C5.2 PE=4 SV=2	NA	NA	NA	cellular_component:GO:0016020//membrane;
Unigene11717_All	229	0.01	1.15	6.84549	0.123801	0.299682	gi|685827879|emb|CEF62801.1|/9.56214e-30/Epidermal growth factor-like domain-containing protein [Strongyloides ratti]	gi|686683509|emb|LL999164.1|/1e-124/Strongyloides stercoralis genome assembly S_stercoralis_PV0001 ,scaffold SSTP_contig0000092	sp|B0WH58|CUE_CULQU/3e-07/Protein cueball OS=Culex quinquefasciatus GN=cue PE=3 SV=1	aqu:100631817/2e-06/neurogenic locus notch homolog protein 1-like; K02599 Notch 1	NA	PS01186/-/EGF-like domain signature 2.	NA
Unigene11196_All	230	0.01	1.14	6.83289	0.123801	0.299428	NA	gi|689542267|emb|LL999069.1|/1e-125/Strongyloides stercoralis genome assembly S_stercoralis_PV0001 ,scaffold SSTP_contig0000015	NA	NA	NA	NA	NA
Unigene11225_All	284	0.01	1.14	6.83289	0.0617514	0.186191	NA	gi|689542248|emb|LL999050.1|/1e-157/Strongyloides stercoralis genome assembly S_stercoralis_PV0001 ,scaffold SSTP_contig0000001	NA	NA	NA	NA	NA
Unigene11267_All	232	0.01	1.13	6.82018	0.123801	0.299937	NA	gi|689542262|emb|LL999064.1|/1e-101/Strongyloides stercoralis genome assembly S_stercoralis_PV0001 ,scaffold SSTP_scaffold0000005	NA	NA	NA	NA	NA
Unigene11010_All	232	0.01	1.13	6.82018	0.123801	0.29964	gi|685828452|emb|CEF63374.1|/2.13018e-32/Immunoglobulin E-set domain-containing protein [Strongyloides ratti]	gi|689542291|emb|LL999093.1|/1e-116/Strongyloides stercoralis genome assembly S_stercoralis_PV0001 ,scaffold SSTP_contig0000031	NA	NA	NA	NA	NA
Unigene11817_All	232	0.01	1.13	6.82018	0.123801	0.298456	NA	gi|689542296|emb|LL999098.1|/1e-126/Strongyloides stercoralis genome assembly S_stercoralis_PV0001 ,scaffold SSTP_contig0000035	NA	NA	NA	NA	NA
Unigene11606_All	234	0.01	1.12	6.80735	0.123801	0.300961	gi|685836343|emb|CEF71263.1|/2.06804e-19/Chloride channel protein 2 [Strongyloides ratti]	gi|689542290|emb|LL999092.1|/1e-127/Strongyloides stercoralis genome assembly S_stercoralis_PV0001 ,scaffold SSTP_contig0000030	NA	NA	NA	NA	NA
Unigene11622_All	234	0.01	1.12	6.80735	0.123801	0.299555	gi|754346558|ref|XP_011270289.1|/1.13477e-17/hypothetical protein CAOG_08678 [Capsaspora owczarzaki ATCC 30864] &gt;gi|765551620|gb|KJE92241.1| hypothetical protein CAOG_008678 [Capsaspora owczarzaki ATCC 30864]	gi|929359379|ref|XM_014233557.1|/8e-07/PREDICTED: Bactrocera oleae NADH dehydrogenase [ubiquinone] flavoprotein 2, mitochondrial (LOC106616716), mRNA	sp|P04394|NDUV2_BOVIN/9e-18/NADH dehydrogenase [ubiquinone] flavoprotein 2, mitochondrial OS=Bos taurus GN=NDUFV2 PE=1 SV=3	aqu:105312058/2e-18/NADH dehydrogenase [ubiquinone] flavoprotein 2, mitochondrial-like; K03943 NADH dehydrogenase (ubiquinone) flavoprotein 2 [EC:1.6.5.3 1.6.99.3]	CC1950/6e-14/---	PTHR10371/4.0E-30/--	molecular_function:GO:0005488//binding;GO:0016491//oxidoreductase activity;
Unigene11133_All	290	0.01	1.11	6.79442	0.0617514	0.187481	gi|685833735|emb|CEF68656.1|/2.12597e-24/PLAT/LH2 domain and Doublecortin domain and Lipase/lipooxygenase, PLAT/LH2 domain and Myosin-like IQ motif-containing domain and P-loop containing nucleoside triphosphate hydrolase domain-containing protein [Strongyloides ratti]	gi|689542249|emb|LL999051.1|/2e-82/Strongyloides stercoralis genome assembly S_stercoralis_PV0001 ,scaffold SSTP_contig0000002	sp|P08723|SPBP_RAT/5e-07/Prostatic spermine-binding protein OS=Rattus norvegicus GN=Sbp PE=1 SV=1	nvi:100122825/1e-07/PH-interacting protein; K11798 bromodomain and WD repeat domain containing protein 1/3	YOR054c/4e-06/---	NA	NA
Unigene11498_All	236	0.01	1.1	6.78136	0.123801	0.297742	NA	gi|689542355|emb|LL999157.1|/1e-128/Strongyloides stercoralis genome assembly S_stercoralis_PV0001 ,scaffold SSTP_contig0000086	NA	NA	NA	NA	NA
Unigene11796_All	294	0.01	1.09	6.76818	0.0617514	0.186817	NA	gi|689542296|emb|LL999098.1|/1e-163/Strongyloides stercoralis genome assembly S_stercoralis_PV0001 ,scaffold SSTP_contig0000035	NA	NA	NA	NA	NA
Unigene4901_All	240	0.01	1.08	6.75489	0.123801	0.300491	gi|685827531|emb|CEF62453.1|/1.15865e-38/Alk [Strongyloides ratti]	gi|689542250|emb|LL999052.1|/1e-131/Strongyloides stercoralis genome assembly S_stercoralis_PV0001 ,scaffold SSTP_contig0000003	NA	NA	NA	NA	NA
Unigene11584_All	239	0.01	1.08	6.75489	0.123801	0.299047	gi|685825317|emb|CEF60369.1|/7.80668e-27/Ankyrin repeat-containing domain-containing protein [Strongyloides ratti]	gi|689542350|emb|LL999152.1|/6e-63/Strongyloides stercoralis genome assembly S_stercoralis_PV0001 ,scaffold SSTP_contig0000082	NA	NA	NA	NA	NA
CL849.Contig1_All	1061	0.01	1.08	6.75489	7.31e-06	8.92e-05	gi|685826267|emb|CEF61311.1|/3.83593e-96/B30.2/SPRY domain and SPla/RYanodine receptor SPRY domain and Concanavalin A-like lectin/glucanases superfamily domain and SPla/RYanodine receptor subgroup domain-containing protein [Strongyloides ratti]	gi|689542258|emb|LL999060.1|/0.0/Strongyloides stercoralis genome assembly S_stercoralis_PV0001 ,scaffold SSTP_scaffold0000004	sp|Q5ZHV7|SPRY7_CHICK/2e-38/SPRY domain-containing protein 7 OS=Gallus gallus GN=SPRYD7 PE=2 SV=1	NA	NA	PF00622/7.8E-15/SPRY domain	NA
Unigene12221_All	240	0.01	1.08	6.75489	0.123801	0.297491	NA	gi|689542249|emb|LL999051.1|/1e-131/Strongyloides stercoralis genome assembly S_stercoralis_PV0001 ,scaffold SSTP_contig0000002	NA	NA	NA	NA	NA
Unigene11562_All	241	0.01	1.07	6.74147	0.123801	0.300875	gi|685830529|emb|CEF65450.1|/2.12138e-24/Glutamyl aminopeptidase [Strongyloides ratti]	gi|689542246|emb|LL999048.1|/3e-80/Strongyloides stercoralis genome assembly S_stercoralis_PV0001 ,scaffold SSTP_scaffold0000001	NA	NA	NA	NA	NA
Unigene7769_All	418	0.01	1.06	6.72792	0.0153636	0.0659709	NA	gi|689542277|emb|LL999079.1|/0.0/Strongyloides stercoralis genome assembly S_stercoralis_PV0001 ,scaffold SSTP_scaffold0000013	NA	NA	NA	NA	NA
CL2017.Contig2_All	302	0.01	1.06	6.72792	0.0617514	0.185732	gi|685834006|emb|CEF68927.1|/3.24308e-33/Hypothetical protein SRAE_2000358100 [Strongyloides ratti]	gi|689542246|emb|LL999048.1|/1e-168/Strongyloides stercoralis genome assembly S_stercoralis_PV0001 ,scaffold SSTP_scaffold0000001	NA	NA	NA	NA	NA
Unigene4987_All	421	0.01	1.05	6.71425	0.0153636	0.0660207	gi|685825486|emb|CEF60537.1|/2.66502e-56/Protein kinase domain and Leucine-rich repeat and Serine/threonine-/dual specificity protein kinase,catalytic domain and Immunoglobulin subtype 2 domain and Immunoglobulin subtype domain and Fibronectin, type III domain and Immunoglobulin-like domain and Protein kinase-like domain and Immunoglobulin I-set domain and Immunoglobulin-like fold domain-containi…	gi|689542351|emb|LL999153.1|/0.0/Strongyloides stercoralis genome assembly S_stercoralis_PV0001 ,scaffold SSTP_contig0000083	NA	NA	NA	PS51450/7.404/Leucine-rich repeat profile.	NA
Unigene10273_All	361	0.01	1.05	6.71425	0.0308014	0.112334	gi|685824740|emb|CEF59794.1|/3.67438e-37/Hamartin family-containing protein [Strongyloides ratti]	gi|689542255|emb|LL999057.1|/0.0/Strongyloides stercoralis genome assembly S_stercoralis_PV0001 ,scaffold SSTP_contig0000007	NA	NA	NA	NA	NA
Unigene862_All	245	0.01	1.05	6.71425	0.123801	0.297157	gi|685834910|emb|CEF69831.1|/3.72785e-29/Dopamine D2-like receptor [Strongyloides ratti]	gi|689542287|emb|LL999089.1|/6e-91/Strongyloides stercoralis genome assembly S_stercoralis_PV0001 ,scaffold SSTP_contig0000027	NA	NA	NA	NA	cellular_component:GO:0016020//membrane;
Unigene11493_All	246	0.01	1.04	6.70044	0.123801	0.300747	NA	gi|689542252|emb|LL999054.1|/1e-134/Strongyloides stercoralis genome assembly S_stercoralis_PV0001 ,scaffold SSTP_contig0000004	NA	NA	NA	NA	NA
Unigene11106_All	247	0.01	1.04	6.70044	0.123801	0.29892	NA	NA	NA	NA	NA	PF04627/6.8E-19/Mitochondrial ATP synthase epsilon chain	NA
Unigene11692_All	246	0.01	1.04	6.70044	0.123801	0.298625	gi|685833542|emb|CEF68463.1|/2.25637e-34/Peptidase M14, carboxypeptidase A domain and Proteinase inhibitor, carboxypeptidase propeptide domain and ShKT domain and Proteinase inhibitor, propeptide domain-containing protein [Strongyloides ratti]	gi|689542316|emb|LL999118.1|/2e-72/Strongyloides stercoralis genome assembly S_stercoralis_PV0001 ,scaffold SSTP_scaffold0000019	NA	NA	NA	PF02244/1.8E-15/Carboxypeptidase activation peptide	NA
Unigene938_All	2650	0.01	1.03	6.6865	1.02e-13	3.52e-12	gi|685833236|emb|CEF68157.1|/0/Hypothetical protein SRAE_2000281500 [Strongyloides ratti]	gi|689542247|emb|LL999049.1|/0.0/Strongyloides stercoralis genome assembly S_stercoralis_PV0001 ,scaffold SSTP_scaffold0000002	sp|P04929|HRPX_PLALO/3e-07/Histidine-rich glycoprotein OS=Plasmodium lophurae PE=4 SV=1	sko:100369294/2e-07/flagellar attachment zone protein 1-like; K14000 ribosome-binding protein 1	NA	NA	biological_process:GO:0031581//hemidesmosome assembly;GO:0048598//embryonic morphogenesis;cellular_component:GO:0030056//hemidesmosome;molecular_function:GO:0005515//protein binding;
Unigene5930_All	248	0.01	1.03	6.6865	0.123801	0.29947	gi|685836149|emb|CEF71069.1|/3.14169e-36/Peptidase M1, membrane alanine aminopeptidase, N-terminal domain-containing protein [Strongyloides ratti]	gi|689542256|emb|LL999058.1|/1e-135/Strongyloides stercoralis genome assembly S_stercoralis_PV0001 ,scaffold SSTP_contig0000008	sp|Q32LQ0|AMPE_BOVIN/5e-10/Glutamyl aminopeptidase OS=Bos taurus GN=ENPEP PE=2 SV=1	tru:101065259/2e-10/enpep; glutamyl aminopeptidase; K11141 glutamyl aminopeptidase [EC:3.4.11.7]	SSO2154/3e-08/---	PF01433/1.0E-16/Peptidase family M1	NA
Unigene11675_All	366	0.01	1.03	6.6865	0.0308014	0.11219	gi|470439444|ref|XP_004339189.1|/2.81972e-13/GPR1/FUN34/yaaH family protein [Acanthamoeba castellanii str. Neff] &gt;gi|440796067|gb|ELR17176.1| GPR1/FUN34/yaaH family protein [Acanthamoeba castellanii str. Neff]	NA	NA	NA	YDR384c/3e-25/---	PTHR31123/1.1E-49/--	NA
CL2059.Contig1_All	640	0.01	1.02	6.67243	0.00190662	0.0122175	gi|685832698|emb|CEF67619.1|/4.27936e-57/N-alpha-acetyltransferase 60 [Strongyloides ratti]	gi|689542247|emb|LL999049.1|/0.0/Strongyloides stercoralis genome assembly S_stercoralis_PV0001 ,scaffold SSTP_scaffold0000002	sp|Q95SX8|NAA60_DROME/2e-13/N-alpha-acetyltransferase 60 OS=Drosophila melanogaster GN=Naa60 PE=1 SV=1	bmy:Bm1_47710/2e-20/acetyltransferase, GNAT family protein; K21121 N-alpha-acetyltransferase 60 [EC:2.3.1.259]	PAE2246/5e-07/---	PS51186/15.374/Gcn5-related N-acetyltransferase (GNAT) domain profile.	NA
CL696.Contig2_All	480	0.01	1.01	6.65821	0.0153636	0.0657232	gi|685825523|emb|CEF60574.1|/1.58617e-72/Calcium/calmodulin-dependent protein kinase I [Strongyloides ratti]	gi|689542319|emb|LL999121.1|/0.0/Strongyloides stercoralis genome assembly S_stercoralis_PV0001 ,scaffold SSTP_contig0000054	sp|Q9TXJ0|CMK1_CAEEL/6e-57/Calcium/calmodulin-dependent protein kinase type 1 OS=Caenorhabditis elegans GN=cmk-1 PE=1 SV=1	cel:CELE_K07A9.2/6e-56/cmk-1; Calcium/calmodulin-dependent protein kinase type 1; K08794 calcium/calmodulin-dependent protein kinase I [EC:2.7.11.17]	SPAC14C4.03/2e-14/---	NA	biological_process:GO:0006468//protein phosphorylation;molecular_function:GO:0004674//protein serine/threonine kinase activity;GO:0005524//ATP binding;
CL1498.Contig1_All	4894	0.01	1.01	6.65821	6.8e-25	4.65e-23	gi|685831562|emb|CEF66483.1|/0/Regulator of nonsense transcripts 1 [Strongyloides ratti]	gi|689542246|emb|LL999048.1|/0.0/Strongyloides stercoralis genome assembly S_stercoralis_PV0001 ,scaffold SSTP_scaffold0000001	sp|Q92900|RENT1_HUMAN/0.0/Regulator of nonsense transcripts 1 OS=Homo sapiens GN=UPF1 PE=1 SV=2	bmy:Bm1_48950/0.0/Regulator of nonsense transcripts 1 homolog; K14326 regulator of nonsense transcripts 1 [EC:3.6.4.-]	SPAC16C9.06c/0.0/---	PTHR10887/0.0/--	NA
CL1909.Contig2_All	509	0.01	1	6.64386	0.00766332	0.0382606	gi|685832713|emb|CEF67634.1|/5.28262e-48/Phosphatidylethanolamine-binding protein 1 [Strongyloides ratti]	gi|689542247|emb|LL999049.1|/0.0/Strongyloides stercoralis genome assembly S_stercoralis_PV0001 ,scaffold SSTP_scaffold0000002	sp|O16264|PEBPH_CAEEL/1e-30/Phosphatidylethanolamine-binding protein homolog F40A3.3 OS=Caenorhabditis elegans GN=F40A3.3 PE=3 SV=1	acs:100555543/1e-24/phosphatidylethanolamine-binding protein 1; K17439 large subunit ribosomal protein L35	YLR179c/4e-09/---	PTHR11362:SF41/2.8E-54/--	NA
CL367.Contig1_All	295	0.01	1	6.64386	0.123801	0.298162	gi|685825114|emb|CEF60167.1|/1.09196e-12/Hypothetical protein SRAE_X000190700 [Strongyloides ratti]	gi|689542339|emb|LL999141.1|/1e-163/Strongyloides stercoralis genome assembly S_stercoralis_PV0001 ,scaffold SSTP_contig0000072	NA	NA	NA	NA	NA
CL147.Contig11_All	278	0.01	1	6.64386	0.123801	0.297533	NA	gi|689542303|emb|LL999105.1|/3e-87/Strongyloides stercoralis genome assembly S_stercoralis_PV0001 ,scaffold SSTP_contig0000042	NA	NA	NA	NA	NA
Unigene11764_All	255	0.01	0.99	6.62936	0.123801	0.301004	NA	gi|689542249|emb|LL999051.1|/1e-137/Strongyloides stercoralis genome assembly S_stercoralis_PV0001 ,scaffold SSTP_contig0000002	NA	NA	NA	NA	NA
Unigene11709_All	256	0.01	0.99	6.62936	0.123801	0.297616	gi|685835385|emb|CEF70306.1|/3.24455e-25/Tyrosine-protein kinase receptor torso [Strongyloides ratti]	gi|689542283|emb|LL999085.1|/1e-113/Strongyloides stercoralis genome assembly S_stercoralis_PV0001 ,scaffold SSTP_contig0000024	NA	NA	NA	NA	NA
CL586.Contig2_All	1632	0.01	0.99	6.62936	2.8e-08	5.27e-07	gi|685829443|emb|CEF64365.1|/0/Protein grainyhead [Strongyloides ratti]	gi|689542248|emb|LL999050.1|/0.0/Strongyloides stercoralis genome assembly S_stercoralis_PV0001 ,scaffold SSTP_contig0000001	sp|P13002|ELF1_DROME/3e-81/Protein grainyhead OS=Drosophila melanogaster GN=grh PE=2 SV=3	cbr:CBG08484/1e-117/Cbr-grh-1; C. briggsae CBR-GRH-1 protein; K09275 transcription factor CP2 and related proteins	NA	PTHR11037:SF14/3.3E-110/--	NA
Unigene826_All	384	0.01	0.98	6.61471	0.0308014	0.112358	NA	gi|689542250|emb|LL999052.1|/0.0/Strongyloides stercoralis genome assembly S_stercoralis_PV0001 ,scaffold SSTP_contig0000003	NA	NA	NA	NA	NA
Unigene10779_All	319	0.01	0.98	6.61471	0.0617514	0.18606	gi|685834515|emb|CEF69436.1|/5.60807e-54/DBH-like monooxygenase protein 1 [Strongyloides ratti]	gi|689542246|emb|LL999048.1|/1e-178/Strongyloides stercoralis genome assembly S_stercoralis_PV0001 ,scaffold SSTP_scaffold0000001	sp|Q9XTQ6|TBH1_CAEEL/2e-35/Tyramine beta-hydroxylase OS=Caenorhabditis elegans GN=tbh-1 PE=1 SV=2	cel:CELE_H13N06.6/2e-34/tbh-1; Tyramine Beta Hydroxylase; K00503 dopamine beta-monooxygenase [EC:1.14.17.1]	NA	PTHR10157/2.4E-47/--	biological_process:GO:0006589//octopamine biosynthetic process;cellular_component:GO:0016020//membrane;GO:0045202//synapse;molecular_function:GO:0004836//tyramine-beta hydroxylase activity;GO:0046872//metal ion binding;GO:0004497//monooxygenase activity;
CL28.Contig2_All	2880	0.01	0.97	6.59991	5.1e-14	1.82e-12	gi|685831873|emb|CEF66794.1|/0/Hypothetical protein SRAE_2000146000 [Strongyloides ratti]	gi|689542246|emb|LL999048.1|/0.0/Strongyloides stercoralis genome assembly S_stercoralis_PV0001 ,scaffold SSTP_scaffold0000001	sp|Q55FW7|GLE1_DICDI/9e-07/Nucleoporin GLE1 OS=Dictyostelium discoideum GN=gle1 PE=3 SV=1	NA	NA	NA	NA
Unigene11486_All	260	0.01	0.97	6.59991	0.123801	0.299385	gi|685825030|emb|CEF60083.1|/1.1077e-33/G-protein coupled receptor [Strongyloides ratti]	gi|689542280|emb|LL999082.1|/1e-141/Strongyloides stercoralis genome assembly S_stercoralis_PV0001 ,scaffold SSTP_contig0000021	NA	NA	NA	NA	NA
CL1842.Contig2_All	547	0.01	0.97	6.59991	0.00766332	0.038216	NA	gi|689542247|emb|LL999049.1|/4e-72/Strongyloides stercoralis genome assembly S_stercoralis_PV0001 ,scaffold SSTP_scaffold0000002	NA	NA	NA	NA	NA
Unigene11905_All	262	0.01	0.96	6.58496	0.123801	0.30079	NA	gi|686683644|emb|LL999314.1|/1e-141/Strongyloides stercoralis genome assembly S_stercoralis_PV0001 ,scaffold SSTP_contig0000233	NA	NA	NA	NA	NA
Unigene11527_All	261	0.01	0.96	6.58496	0.123801	0.299852	NA	gi|689542293|emb|LL999095.1|/1e-143/Strongyloides stercoralis genome assembly S_stercoralis_PV0001 ,scaffold SSTP_contig0000032	NA	NA	NA	NA	NA
Unigene10886_All	261	0.01	0.96	6.58496	0.123801	0.299725	gi|685824638|emb|CEF59692.1|/5.51025e-25/Astacin-like metalloendopeptidase [Strongyloides ratti]	gi|689542297|emb|LL999099.1|/1e-112/Strongyloides stercoralis genome assembly S_stercoralis_PV0001 ,scaffold SSTP_contig0000036	NA	NA	NA	NA	NA
CL365.Contig2_All	2271	0.01	0.96	6.58496	5.35e-11	1.42e-09	gi|25395285|pir||C87791/0/protein B0207.12 [imported] - Caenorhabditis elegans	gi|689542247|emb|LL999049.1|/0.0/Strongyloides stercoralis genome assembly S_stercoralis_PV0001 ,scaffold SSTP_scaffold0000002	sp|Q94900|GLUCL_DROME/1e-102/Glutamate-gated chloride channel OS=Drosophila melanogaster GN=GluClalpha PE=1 SV=2	cbr:CBG03919/5e-179/Cbr-avr-14; C. briggsae CBR-AVR-14 protein; K05273 glutamate receptor, anionic, other	NA	PR00252/7.7E-13/Neurotransmitter-gated ion channel family signature	NA
Unigene7896_All	261	0.01	0.96	6.58496	0.123801	0.299004	gi|734562804|gb|KHN88680.1|/1.83457e-12/Glucose-6-phosphate isomerase [Toxocara canis]	NA	sp|P52030|G6PI_DROSI/3e-09/Glucose-6-phosphate isomerase OS=Drosophila simulans GN=Pgi PE=3 SV=1	xma:102237407/5e-10/glucose-6-phosphate isomerase-like; K01810 glucose-6-phosphate isomerase [EC:5.3.1.9]	YBR196c/3e-22/---	PTHR11469/5.9E-27/--	NA
Unigene9895_All	324	0.01	0.96	6.58496	0.0617514	0.185569	NA	gi|689542247|emb|LL999049.1|/0.0/Strongyloides stercoralis genome assembly S_stercoralis_PV0001 ,scaffold SSTP_scaffold0000002	NA	NA	NA	NA	NA
Unigene1831_All	327	0.01	0.95	6.56986	0.0617514	0.187149	NA	gi|689542277|emb|LL999079.1|/0.0/Strongyloides stercoralis genome assembly S_stercoralis_PV0001 ,scaffold SSTP_scaffold0000013	NA	NA	NA	NA	NA
CL156.Contig2_All	708	0.01	0.95	6.56986	0.00190662	0.0122038	gi|685831290|emb|CEF66211.1|/2.23308e-50/Alpha/beta hydrolase fold-1 domain and Epoxide hydrolase-like family-containing protein [Strongyloides ratti]	gi|689542302|emb|LL999104.1|/1e-148/Strongyloides stercoralis genome assembly S_stercoralis_PV0001 ,scaffold SSTP_contig0000041	sp|Q6IE26|EPHX4_MOUSE/4e-34/Epoxide hydrolase 4 OS=Mus musculus GN=Ephx4 PE=2 SV=2	xla:447032/2e-20/ephx2.L, ephx2; epoxide hydrolase 2, cytoplasmic L homeolog; K08726 soluble epoxide hydrolase / lipid-phosphate phosphatase [EC:3.3.2.10 3.1.3.76]	AGc3327A/2e-16/---	PF00561/1.4E-19/alpha/beta hydrolase fold	NA
Unigene10593_All	266	0.01	0.94	6.55459	0.123801	0.299894	gi|685836612|emb|CEF71532.1|/6.07972e-16/Hypothetical protein SRAE_X000085600 [Strongyloides ratti]	gi|689542287|emb|LL999089.1|/1e-144/Strongyloides stercoralis genome assembly S_stercoralis_PV0001 ,scaffold SSTP_contig0000027	NA	NA	NA	NA	NA
CL2071.Contig1_All	481	0.01	0.94	6.55459	0.0153636	0.0659875	gi|685831512|emb|CEF66433.1|/1.71401e-26/SET domain-containing protein [Strongyloides ratti]	gi|689542247|emb|LL999049.1|/0.0/Strongyloides stercoralis genome assembly S_stercoralis_PV0001 ,scaffold SSTP_scaffold0000002	NA	NA	NA	NA	NA
CL1601.Contig1_All	836	0.01	0.94	6.55459	0.000474364	0.0037273	gi|685828488|emb|CEF63410.1|/1.46273e-105/Mediator of RNA polymerase II transcription subunit 6 [Strongyloides ratti]	gi|689542285|emb|LL999087.1|/0.0/Strongyloides stercoralis genome assembly S_stercoralis_PV0001 ,scaffold SSTP_scaffold0000015	sp|Q9N337|MED6_CAEEL/1e-44/Mediator of RNA polymerase II transcription subunit 6 OS=Caenorhabditis elegans GN=mdt-6 PE=1 SV=1	bmy:Bm1_52645/1e-47/MED6 mediator sub complex component family protein; K15128 mediator of RNA polymerase II transcription subunit 6	SPAC1002.15c/5e-06/---	PF04934/4.0E-9/MED6 mediator sub complex component	NA
Unigene11688_All	330	0.01	0.94	6.55459	0.0617514	0.186388	gi|685832425|emb|CEF67346.1|/1.33186e-31/von Willebrand factor, type A domain-containing protein [Strongyloides ratti]	gi|689542274|emb|LL999076.1|/1e-175/Strongyloides stercoralis genome assembly S_stercoralis_PV0001 ,scaffold SSTP_contig0000018	NA	NA	NA	NA	NA
CL6.Contig3_All	562	0.01	0.94	6.55459	0.00766332	0.0381381	gi|685830136|emb|CEF65058.1|/8.801e-57/DNA topoisomerase 2-binding protein 1 [Strongyloides ratti]	gi|689542251|emb|LL999053.1|/1e-172/Strongyloides stercoralis genome assembly S_stercoralis_PV0001 ,scaffold SSTP_scaffold0000003	NA	cel:CELE_F37D6.1/2e-07/mus-101; Uncharacterized protein; K10728 topoisomerase (DNA) II binding protein 1	NA	NA	NA
Unigene11268_All	200	0.01	0.93	6.53916	0.2482	0.473355	NA	gi|689542258|emb|LL999060.1|/1e-107/Strongyloides stercoralis genome assembly S_stercoralis_PV0001 ,scaffold SSTP_scaffold0000004	NA	NA	NA	NA	NA
Unigene11082_All	200	0.01	0.93	6.53916	0.2482	0.472196	NA	gi|689542310|emb|LL999112.1|/1e-107/Strongyloides stercoralis genome assembly S_stercoralis_PV0001 ,scaffold SSTP_contig0000048	NA	NA	NA	NA	NA
Unigene11785_All	200	0.01	0.93	6.53916	0.2482	0.471933	NA	gi|686683519|emb|LL999174.1|/1e-105/Strongyloides stercoralis genome assembly S_stercoralis_PV0001 ,scaffold SSTP_contig0000102	NA	NA	NA	NA	NA
Unigene3855_All	268	0.01	0.93	6.53916	0.123801	0.29854	gi|685834086|emb|CEF69007.1|/7.86797e-40/Gamma-glutamyltranspeptidase family-containing protein [Strongyloides ratti]	gi|689542246|emb|LL999048.1|/1e-147/Strongyloides stercoralis genome assembly S_stercoralis_PV0001 ,scaffold SSTP_scaffold0000001	sp|P20735|GGT1_PIG/6e-19/Gamma-glutamyltranspeptidase 1 OS=Sus scrofa GN=GGT1 PE=2 SV=1	cel:CELE_H14N18.4/7e-25/H14N18.4; Uncharacterized protein; K18592 gamma-glutamyltranspeptidase / glutathione hydrolase / leukotriene-C4 hydrolase [EC:2.3.2.2 3.4.19.13 3.4.19.14]	SPAC664.09/2e-17/---	PTHR11686:SF9/5.7E-38/--	cellular_component:GO:0016020//membrane;
Unigene11379_All	200	0.01	0.93	6.53916	0.2482	0.468804	NA	gi|689542277|emb|LL999079.1|/1e-107/Strongyloides stercoralis genome assembly S_stercoralis_PV0001 ,scaffold SSTP_scaffold0000013	NA	NA	NA	NA	NA
Unigene11285_All	201	0.01	0.92	6.52356	0.2482	0.473778	gi|685828889|emb|CEF63811.1|/2.1035e-16/Polybromo [Strongyloides ratti]	gi|689542261|emb|LL999063.1|/1e-108/Strongyloides stercoralis genome assembly S_stercoralis_PV0001 ,scaffold SSTP_contig0000012	NA	NA	NA	NA	NA
Unigene11511_All	201	0.01	0.92	6.52356	0.2482	0.473039	gi|685831398|emb|CEF66319.1|/6.56792e-10/Hypothetical protein SRAE_2000098900 [Strongyloides ratti]	gi|689542247|emb|LL999049.1|/7e-53/Strongyloides stercoralis genome assembly S_stercoralis_PV0001 ,scaffold SSTP_scaffold0000002	sp|P34549|YNJ5_CAEEL/7e-06/Uncharacterized protein R10E11.5 OS=Caenorhabditis elegans GN=R10E11.5 PE=4 SV=3	NA	NA	NA	NA
Unigene11544_All	202	0.01	0.92	6.52356	0.2482	0.472512	gi|685827191|emb|CEF62113.1|/1.5005e-30/Ryanodine receptor 1 [Strongyloides ratti]	gi|689542266|emb|LL999068.1|/1e-108/Strongyloides stercoralis genome assembly S_stercoralis_PV0001 ,scaffold SSTP_scaffold0000007	sp|Q24498|RY44_DROME/4e-15/Ryanodine receptor 44F OS=Drosophila melanogaster GN=Rya-r44F PE=1 SV=3	cbr:CBG19042/1e-24/Cbr-unc-68; C. briggsae CBR-UNC-68 protein; K04962 ryanodine receptor 2	NA	PF08709/6.9E-11/Inositol 1,4,5-trisphosphate/ryanodine receptor	biological_process:GO:0040011//locomotion;GO:0033365//protein localization to organelle;GO:0051209//release of sequestered calcium ion into cytosol;GO:0043068//positive regulation of programmed cell death;cellular_component:GO:0016021//integral component of membrane;GO:0031674//I band;molecular_function:GO:0005219//ryanodine-sensitive calcium-release channel activity;GO:0005515//protein binding;G…
Unigene11503_All	201	0.01	0.92	6.52356	0.2482	0.472249	gi|685825596|emb|CEF60646.1|/7.00096e-20/Protein of unknown function DUF229 family and Alkaline phosphatase-like, alpha/beta/alpha domain and Alkaline-phosphatase-like, core domain-containing protein [Strongyloides ratti]	gi|689542253|emb|LL999055.1|/1e-108/Strongyloides stercoralis genome assembly S_stercoralis_PV0001 ,scaffold SSTP_contig0000005	NA	NA	NA	NA	NA
CL773.Contig4_All	201	0.01	0.92	6.52356	0.2482	0.469634	gi|685826306|emb|CEF61349.1|/1.66634e-21/Acetylcholinesterase [Strongyloides ratti]	gi|686683589|emb|LL999259.1|/1e-108/Strongyloides stercoralis genome assembly S_stercoralis_PV0001 ,scaffold SSTP_contig0000180	sp|Q9NDG8|ACE4_CAEBR/2e-06/Acetylcholinesterase 4 OS=Caenorhabditis briggsae GN=ace-4 PE=2 SV=1	cbr:CBG14965/7e-09/Cbr-ace-2; C. briggsae CBR-ACE-2 protein; K01049 acetylcholinesterase [EC:3.1.1.7]	NA	PF00135/4.0E-8/Carboxylesterase family	NA
Unigene12280_All	270	0.01	0.92	6.52356	0.123801	0.297282	gi|685827247|emb|CEF62169.1|/7.90455e-24/Nicotinic acetylcholine receptor family and Neurotransmitter-gated ion-channel transmembrane domain and Neurotransmitter-gated ion-channel family and Neurotransmitter-gated ion-channel ligand-binding domain and Nicotinic acetylcholine-gated receptor, transmembrane domain-containing protein [Strongyloides ratti]	gi|689542300|emb|LL999102.1|/1e-149/Strongyloides stercoralis genome assembly S_stercoralis_PV0001 ,scaffold SSTP_contig0000039	NA	NA	NA	NA	NA
Unigene11929_All	203	0.01	0.91	6.50779	0.2482	0.474839	gi|685825104|emb|CEF60157.1|/1.7766e-23/Moulting cycle MLT-10-like protein family-containing protein [Strongyloides ratti]	gi|686683514|emb|LL999169.1|/1e-109/Strongyloides stercoralis genome assembly S_stercoralis_PV0001 ,scaffold SSTP_contig0000097	NA	NA	NA	PTHR21523/2.0E-23/--	NA
CL1315.Contig1_All	540	0.01	0.91	6.50779	0.00766332	0.038283	NA	gi|153912046|dbj|AK270746.1|/1e-134/Gryllus bimaculatus mRNA, GBcontig17607	NA	NA	NA	NA	NA
Unigene11440_All	271	0.01	0.91	6.50779	0.123801	0.300192	gi|685829352|emb|CEF64274.1|/3.18732e-41/AT25102p [Strongyloides ratti]	gi|689542251|emb|LL999053.1|/1e-147/Strongyloides stercoralis genome assembly S_stercoralis_PV0001 ,scaffold SSTP_scaffold0000003	NA	NA	NA	NA	NA
Unigene11350_All	203	0.01	0.91	6.50779	0.2482	0.471304	gi|685824618|emb|CEF59672.1|/4.83814e-21/WNK homolog [Strongyloides ratti]	gi|689542255|emb|LL999057.1|/1e-109/Strongyloides stercoralis genome assembly S_stercoralis_PV0001 ,scaffold SSTP_contig0000007	sp|Q7TPK6|WNK4_RAT/4e-08/Serine/threonine-protein kinase WNK4 OS=Rattus norvegicus GN=Wnk4 PE=2 SV=3	tru:101066766/4e-09/wnk4; WNK lysine deficient protein kinase 4; K08867 WNK lysine deficient protein kinase [EC:2.7.11.1]	NA	PTHR13902:SF12/1.6E-12/--	NA
CL565.Contig2_All	1377	0.01	0.91	6.50779	1.82e-06	2.5e-05	gi|685827284|emb|CEF62206.1|/3.51647e-78/F-box domain-containing protein [Strongyloides ratti]	gi|689542317|emb|LL999119.1|/0.0/Strongyloides stercoralis genome assembly S_stercoralis_PV0001 ,scaffold SSTP_contig0000053	NA	NA	NA	NA	NA
Unigene10649_All	339	0.01	0.91	6.50779	0.0617514	0.185863	NA	gi|689542254|emb|LL999056.1|/0.0/Strongyloides stercoralis genome assembly S_stercoralis_PV0001 ,scaffold SSTP_contig0000006	NA	NA	NA	NA	NA
CL2105.Contig6_All	1362	0.01	0.91	6.50779	1.82e-06	2.5e-05	gi|685825140|emb|CEF60193.1|/0/Plasma membrane calcium-transporting ATPase 3 [Strongyloides ratti]	gi|689542310|emb|LL999112.1|/0.0/Strongyloides stercoralis genome assembly S_stercoralis_PV0001 ,scaffold SSTP_contig0000048	sp|P23634|AT2B4_HUMAN/4e-131/Plasma membrane calcium-transporting ATPase 4 OS=Homo sapiens GN=ATP2B4 PE=1 SV=2	cel:CELE_R05C11.3/3e-157/mca-2; Calcium-transporting ATPase; K01537 Ca2+-transporting ATPase [EC:3.6.3.8]	UU264/3e-26/---	PTHR24093:SF227/6.8E-219/--	NA
CL296.Contig7_All	357	0.01	0.91	6.50779	0.0617514	0.1857	gi|685833110|emb|CEF68031.1|/4.83252e-21/Domain of unknown function CX domain-containing protein [Strongyloides ratti]	gi|689542306|emb|LL999108.1|/2e-91/Strongyloides stercoralis genome assembly S_stercoralis_PV0001 ,scaffold SSTP_contig0000045	NA	NA	NA	NA	NA
CL1017.Contig4_All	203	0.01	0.91	6.50779	0.2482	0.467255	NA	gi|686683661|emb|LL999331.1|/3e-80/Strongyloides stercoralis genome assembly S_stercoralis_PV0001 ,scaffold SSTP_contig0000250	NA	NA	NA	NA	NA
CL1999.Contig1_All	357	0.01	0.91	6.50779	0.0617514	0.185634	gi|685828285|emb|CEF63207.1|/4.01226e-44/Protein expanded [Strongyloides ratti]	gi|689542251|emb|LL999053.1|/1e-114/Strongyloides stercoralis genome assembly S_stercoralis_PV0001 ,scaffold SSTP_scaffold0000003	NA	NA	NA	NA	NA
Unigene11551_All	203	0.01	0.91	6.50779	0.2482	0.466843	gi|685835399|emb|CEF70320.1|/2.17174e-21/Hypothetical protein SRAE_2000495300 [Strongyloides ratti]	gi|689542283|emb|LL999085.1|/1e-109/Strongyloides stercoralis genome assembly S_stercoralis_PV0001 ,scaffold SSTP_contig0000024	NA	NA	NA	NA	NA
Unigene11908_All	205	0.01	0.9	6.49185	0.2482	0.470051	gi|685825100|emb|CEF60153.1|/4.22949e-17/HAD hydrolase, subfamily IA and HAD-like domain-containing protein [Strongyloides ratti]	gi|686683514|emb|LL999169.1|/1e-110/Strongyloides stercoralis genome assembly S_stercoralis_PV0001 ,scaffold SSTP_contig0000097	NA	NA	NA	NA	NA
Unigene6928_All	273	0.01	0.9	6.49185	0.123801	0.298372	NA	gi|689542246|emb|LL999048.1|/1e-150/Strongyloides stercoralis genome assembly S_stercoralis_PV0001 ,scaffold SSTP_scaffold0000001	NA	NA	NA	NA	NA
CL961.Contig2_All	835	0.01	0.9	6.49185	0.000474364	0.00372388	gi|685825889|emb|CEF60934.1|/8.01975e-124/Hypothetical protein SRAE_0000006600 [Strongyloides ratti]	gi|689542247|emb|LL999049.1|/0.0/Strongyloides stercoralis genome assembly S_stercoralis_PV0001 ,scaffold SSTP_scaffold0000002	sp|P41951|PQN25_CAEEL/4e-07/Prion-like-(Q/N-rich) domain-bearing protein 25 OS=Caenorhabditis elegans GN=pqn-25 PE=4 SV=3	cbr:CBG05211/2e-08/Cbr-nekl-4; C. briggsae CBR-NEKL-4 protein; K20879 NIMA (never in mitosis gene a)-related kinase 10 [EC:2.7.11.1]	NA	PTHR36519:SF1/3.4E-15/--	NA
CL1818.Contig2_All	1858	0.01	0.9	6.49185	1.4e-08	2.76e-07	gi|685828653|emb|CEF63575.1|/0/Gamma-aminobutyric acid A receptor/Glycine receptor alpha family and Neurotransmitter-gated ion-channel transmembrane domain and Neurotransmitter-gated ion-channel family and Neurotransmitter-gated ion-channel ligand-binding domain-containing protein [Strongyloides ratti]	gi|689542251|emb|LL999053.1|/0.0/Strongyloides stercoralis genome assembly S_stercoralis_PV0001 ,scaffold SSTP_scaffold0000003	sp|P41849|LGC50_CAEEL/2e-77/Ligand-gated ion channel 50 OS=Caenorhabditis elegans GN=lgc-50 PE=3 SV=3	sko:100368970/8e-51/glycine receptor subunit alpha-3-like; K05195 glycine receptor alpha-3	NA	PF02931/6.8E-43/Neurotransmitter-gated ion-channel ligand binding domain	biological_process:GO:1902476//chloride transmembrane transport;cellular_component:GO:0016021//integral component of membrane;GO:0030054//cell junction;GO:0045202//synapse;GO:0005886//plasma membrane;molecular_function:GO:0005230//extracellular ligand-gated ion channel activity;GO:0005254//chloride channel activity;
CL1941.Contig1_All	924	0.01	0.9	6.49185	0.00023661	0.00202893	gi|685830674|emb|CEF65595.1|/5.12179e-84/Hypothetical protein SRAE_2000027200 [Strongyloides ratti]	gi|689542284|emb|LL999086.1|/0.0/Strongyloides stercoralis genome assembly S_stercoralis_PV0001 ,scaffold SSTP_contig0000025	NA	NA	NA	NA	NA
CL263.Contig2_All	204	0.01	0.9	6.49185	0.2482	0.466946	gi|685834260|emb|CEF69181.1|/8.14457e-24/Myosin heavy chain [Strongyloides ratti]	gi|689542268|emb|LL999070.1|/8e-56/Strongyloides stercoralis genome assembly S_stercoralis_PV0001 ,scaffold SSTP_scaffold0000008	sp|Q60LV4|MYO3_CAEBR/5e-17/Myosin-3 OS=Caenorhabditis briggsae GN=myo-3 PE=3 SV=1	cel:CELE_F58G4.1/2e-20/myo-5; MYOsin heavy chain structural genes; K10352 myosin heavy chain	YAL029c/4e-07/---	NA	biological_process:GO:0008152//metabolic process;cellular_component:GO:0016459//myosin complex;molecular_function:GO:0003779//actin binding;GO:0005524//ATP binding;GO:0003774//motor activity;
Unigene807_All	206	0.01	0.89	6.47573	0.2482	0.472407	gi|685835869|emb|CEF70789.1|/9.70546e-30/Hypothetical protein SRAE_X000012000 [Strongyloides ratti]	gi|689542292|emb|LL999094.1|/1e-110/Strongyloides stercoralis genome assembly S_stercoralis_PV0001 ,scaffold SSTP_scaffold0000016	NA	NA	NA	NA	NA
CL269.Contig2_All	206	0.01	0.89	6.47573	0.2482	0.471514	gi|685824758|emb|CEF59812.1|/2.81731e-37/Collagen alpha-5(IV) chain [Strongyloides ratti]	gi|689542255|emb|LL999057.1|/1e-108/Strongyloides stercoralis genome assembly S_stercoralis_PV0001 ,scaffold SSTP_contig0000007	sp|P34687|COL34_CAEEL/4e-29/Cuticle collagen 34 OS=Caenorhabditis elegans GN=col-34 PE=2 SV=2	amj:102571864/4e-21/ficolin-2-like; K10104 ficolin	Rv1078/4e-06/---	PF01391/1.0E-10/Collagen triple helix repeat (20 copies)	NA
Unigene10969_All	414	0.01	0.89	6.47573	0.0308014	0.111619	gi|291001769|ref|XP_002683451.1|/3.89473e-39/predicted protein [Naegleria gruberi] &gt;gi|284097080|gb|EFC50707.1| predicted protein [Naegleria gruberi]	NA	NA	nve:NEMVE_v1g157060/3e-06/hypothetical protein ; K01649 2-isopropylmalate synthase [EC:2.3.3.13]	YDL131w/3e-60/---	PTHR10277/1.2E-49/--	biological_process:GO:0019878//lysine biosynthetic process via aminoadipic acid;molecular_function:GO:0004410//homocitrate synthase activity;
Unigene11407_All	207	0.01	0.88	6.45943	0.2482	0.471986	NA	gi|689542253|emb|LL999055.1|/1e-111/Strongyloides stercoralis genome assembly S_stercoralis_PV0001 ,scaffold SSTP_contig0000005	NA	NA	NA	NA	NA
Unigene11607_All	348	0.01	0.88	6.45943	0.0617514	0.186487	NA	gi|689542248|emb|LL999050.1|/0.0/Strongyloides stercoralis genome assembly S_stercoralis_PV0001 ,scaffold SSTP_contig0000001	NA	NA	NA	NA	NA
CL1306.Contig3_All	210	0.01	0.87	6.44294	0.2482	0.475265	gi|685834760|emb|CEF69681.1|/2.81194e-29/LP14331p [Strongyloides ratti]	gi|689542318|emb|LL999120.1|/1e-113/Strongyloides stercoralis genome assembly S_stercoralis_PV0001 ,scaffold SSTP_scaffold0000020	sp|P08183|MDR1_HUMAN/3e-14/Multidrug resistance protein 1 OS=Homo sapiens GN=ABCB1 PE=1 SV=3	cel:CELE_F22E10.3/1e-23/pgp-14; P-GlycoProtein related; K05658 ATP-binding cassette, subfamily B (MDR/TAP), member 1 [EC:3.6.3.44]	SPCC663.03/1e-09/---	PTHR24221:SF138/1.5E-17/--	NA
Unigene11729_All	209	0.01	0.87	6.44294	0.2482	0.474945	gi|685830005|emb|CEF64927.1|/5.31433e-28/EF-hand domain pair-containing protein [Strongyloides ratti]	gi|689542333|emb|LL999135.1|/1e-112/Strongyloides stercoralis genome assembly S_stercoralis_PV0001 ,scaffold SSTP_contig0000068	NA	NA	NA	NA	NA
Unigene11450_All	210	0.01	0.87	6.44294	0.2482	0.474414	gi|685825486|emb|CEF60537.1|/1.39851e-28/Protein kinase domain and Leucine-rich repeat and Serine/threonine-/dual specificity protein kinase,catalytic domain and Immunoglobulin subtype 2 domain and Immunoglobulin subtype domain and Fibronectin, type III domain and Immunoglobulin-like domain and Protein kinase-like domain and Immunoglobulin I-set domain and Immunoglobulin-like fold domain-containi…	gi|689542351|emb|LL999153.1|/1e-113/Strongyloides stercoralis genome assembly S_stercoralis_PV0001 ,scaffold SSTP_contig0000083	sp|Q23551|UNC22_CAEEL/4e-21/Twitchin OS=Caenorhabditis elegans GN=unc-22 PE=1 SV=3	shr:100923152/6e-08/TTN; titin; K12567 titin [EC:2.7.11.1]	NA	PF07679/1.9E-7/Immunoglobulin I-set domain	NA
Unigene10922_All	210	0.01	0.87	6.44294	0.2482	0.47399	gi|685833846|emb|CEF68767.1|/1.40176e-20/Na+ channel, amiloride-sensitive family-containing protein [Strongyloides ratti]	gi|689542246|emb|LL999048.1|/1e-113/Strongyloides stercoralis genome assembly S_stercoralis_PV0001 ,scaffold SSTP_scaffold0000001	NA	NA	NA	NA	NA
CL14.Contig5_All	6475	0.01	0.87	6.44294	1.61e-28	1.39e-26	gi|685830561|emb|CEF65482.1|/0/Hypothetical protein SRAE_2000016200 [Strongyloides ratti]	gi|689542246|emb|LL999048.1|/0.0/Strongyloides stercoralis genome assembly S_stercoralis_PV0001 ,scaffold SSTP_scaffold0000001	sp|Q54RR9|Y9844_DICDI/6e-28/Probable serine/threonine-protein kinase DDB_G0282963 OS=Dictyostelium discoideum GN=DDB_G0282963 PE=3 SV=1	ame:727159/4e-13/GB10948; restin homolog; K10421 CAP-Gly domain-containing linker protein 1	MJ1322/3e-07/---	NA	NA
Unigene11881_All	209	0.01	0.87	6.44294	0.2482	0.471461	gi|685825812|emb|CEF60858.1|/9.70747e-22/GPCR, rhodopsin-like, 7TM domain-containing protein [Strongyloides ratti]	gi|689542261|emb|LL999063.1|/1e-112/Strongyloides stercoralis genome assembly S_stercoralis_PV0001 ,scaffold SSTP_contig0000012	NA	NA	NA	NA	NA
Unigene10165_All	210	0.01	0.87	6.44294	0.2482	0.470624	NA	gi|689542267|emb|LL999069.1|/1e-100/Strongyloides stercoralis genome assembly S_stercoralis_PV0001 ,scaffold SSTP_contig0000015	NA	NA	NA	NA	NA
Unigene11387_All	209	0.01	0.87	6.44294	0.2482	0.47052	gi|685826280|emb|CEF61323.1|/3.35192e-06/Reverse transcriptase domain and Integrase,catalytic core domain and Ribonuclease H-like domain and Aspartic peptidase domain-containing protein [Strongyloides ratti]	gi|689542275|emb|LL999077.1|/1e-112/Strongyloides stercoralis genome assembly S_stercoralis_PV0001 ,scaffold SSTP_contig0000019	NA	NA	NA	NA	NA
Unigene12010_All	209	0.01	0.87	6.44294	0.2482	0.470259	NA	gi|689542253|emb|LL999055.1|/7e-81/Strongyloides stercoralis genome assembly S_stercoralis_PV0001 ,scaffold SSTP_contig0000005	NA	NA	NA	NA	NA
Unigene11887_All	209	0.01	0.87	6.44294	0.2482	0.468597	gi|685824479|emb|CEF59533.1|/7.92282e-32/Otopetrin family-containing protein [Strongyloides ratti]	gi|689542252|emb|LL999054.1|/1e-112/Strongyloides stercoralis genome assembly S_stercoralis_PV0001 ,scaffold SSTP_contig0000004	NA	NA	NA	PTHR21522/8.3E-12/--	NA
CL1745.Contig1_All	1133	0.01	0.86	6.42626	5.89e-05	0.000592845	gi|685836200|emb|CEF71120.1|/6.00921e-123/Protein ultraspiracle [Strongyloides ratti]	gi|689542304|emb|LL999106.1|/0.0/Strongyloides stercoralis genome assembly S_stercoralis_PV0001 ,scaffold SSTP_contig0000043	sp|Q18192|NHR31_CAEEL/2e-74/Nuclear hormone receptor family member nhr-31 OS=Caenorhabditis elegans GN=nhr-31 PE=2 SV=2	myd:102764614/2e-14/NR4A3; nuclear receptor subfamily 4 group A member 3; K08559 nuclear receptor subfamily 4 group A member 3	NA	PTHR24086:SF23/5.1E-62/--	NA
Unigene11402_All	211	0.01	0.86	6.42626	0.2482	0.473567	gi|984142565|ref|XP_015331649.1|/1.39879e-20/PREDICTED: LOW QUALITY PROTEIN: hexokinase-1-like [Marmota marmota marmota]	NA	sp|P52790|HXK3_HUMAN/2e-08/Hexokinase-3 OS=Homo sapiens GN=HK3 PE=1 SV=2	dre:406339/7e-09/hk2, fi09d05, fi17h06, wu:fi09d05, wu:fi17h06, wu:fi31b04, zgc:55926; hexokinase 2; K00844 hexokinase [EC:2.7.1.1]	YGL253w/9e-24/---	PTHR19443/8.3E-33/--	NA
CL761.Contig12_All	211	0.01	0.86	6.42626	0.2482	0.471828	gi|685833103|emb|CEF68024.1|/6.49764e-18/Hypothetical protein SRAE_2000268500 [Strongyloides ratti]	gi|689542261|emb|LL999063.1|/1e-113/Strongyloides stercoralis genome assembly S_stercoralis_PV0001 ,scaffold SSTP_contig0000012	NA	NA	NA	NA	NA
Unigene4863_All	211	0.01	0.86	6.42626	0.2482	0.469011	NA	gi|689542285|emb|LL999087.1|/1e-113/Strongyloides stercoralis genome assembly S_stercoralis_PV0001 ,scaffold SSTP_scaffold0000015	sp|Q9H0N0|RAB6C_HUMAN/1e-06/Ras-related protein Rab-6C OS=Homo sapiens GN=RAB6C PE=1 SV=2	NA	NA	NA	NA
Unigene11912_All	211	0.01	0.86	6.42626	0.2482	0.468545	gi|685824387|emb|CEF59441.1|/1.228e-16/Hypothetical protein SRAE_X000118900 [Strongyloides ratti]	gi|689542252|emb|LL999054.1|/4e-64/Strongyloides stercoralis genome assembly S_stercoralis_PV0001 ,scaffold SSTP_contig0000004	NA	NA	NA	NA	NA
CL931.Contig1_All	4431	0.01	0.85	6.40939	7.49e-19	3.93e-17	gi|685825807|emb|CEF60853.1|/0/Rab3 GDP-GTP exchange factor [Strongyloides ratti]	gi|689542261|emb|LL999063.1|/0.0/Strongyloides stercoralis genome assembly S_stercoralis_PV0001 ,scaffold SSTP_contig0000012	sp|O02626|MADD_CAEEL/0.0/MAP kinase-activating death domain protein OS=Caenorhabditis elegans GN=aex-3 PE=1 SV=1	tru:101063800/1e-23/dennd4b; DENN domain containing 4B; K20163 DENN domain-containing protein 4	NA	PS50946/16.84/uDENN domain profile.	biological_process:GO:0014057//positive regulation of acetylcholine secretion, neurotransmission;GO:0018991//oviposition;GO:0007618//mating;GO:0030421//defecation;cellular_component:GO:0005623//cell;molecular_function:GO:0005085//guanyl-nucleotide exchange factor activity;
Unigene11519_All	213	0.01	0.85	6.40939	0.2482	0.471881	NA	gi|689542359|emb|LL999161.1|/1e-115/Strongyloides stercoralis genome assembly S_stercoralis_PV0001 ,scaffold SSTP_contig0000089	NA	NA	NA	NA	NA
Unigene11530_All	213	0.01	0.85	6.40939	0.2482	0.46953	NA	gi|689542279|emb|LL999081.1|/1e-112/Strongyloides stercoralis genome assembly S_stercoralis_PV0001 ,scaffold SSTP_scaffold0000014	NA	NA	NA	NA	NA
Unigene11652_All	212	0.01	0.85	6.40939	0.2482	0.468131	NA	gi|689542288|emb|LL999090.1|/1e-100/Strongyloides stercoralis genome assembly S_stercoralis_PV0001 ,scaffold SSTP_contig0000028	NA	NA	NA	NA	NA
Unigene11859_All	213	0.01	0.85	6.40939	0.2482	0.467152	NA	NA	NA	NA	YLR249w_2/6e-30/---	PTHR19211:SF5/6.5E-22/--	NA
CL926.Contig5_All	1074	0.04	3.38	6.40088	2.43e-17	1.15e-15	gi|685834698|emb|CEF69619.1|/5.29829e-134/Endophilin B [Strongyloides ratti]	gi|689542311|emb|LL999113.1|/0.0/Strongyloides stercoralis genome assembly S_stercoralis_PV0001 ,scaffold SSTP_contig0000049	sp|Q32LM0|SHLB1_BOVIN/2e-72/Endophilin-B1 OS=Bos taurus GN=SH3GLB1 PE=2 SV=1	bmy:Bm1_33705/6e-102/Endophilin-related protein protein 1; K11248 endophilin-B1	NA	PTHR10663/1.5E-101/--	cellular_component:GO:0005737//cytoplasm;
Unigene10377_All	214	0.01	0.84	6.39232	0.2482	0.473408	gi|685826330|emb|CEF61373.1|/3.68958e-13/Integrase, catalytic core domain and Ribonuclease H-like domain-containing protein [Strongyloides ratti]	gi|689542246|emb|LL999048.1|/1e-115/Strongyloides stercoralis genome assembly S_stercoralis_PV0001 ,scaffold SSTP_scaffold0000001	sp|P10394|POL4_DROME/3e-06/Retrovirus-related Pol polyprotein from transposon 412 OS=Drosophila melanogaster GN=POL PE=4 SV=1	soc:105204759/1e-05/retrovirus-related Pol polyprotein from transposon gypsy; K00025 malate dehydrogenase [EC:1.1.1.37]	NA	NA	NA
Unigene4905_All	215	0.01	0.84	6.39232	0.2482	0.470103	NA	gi|689542248|emb|LL999050.1|/1e-116/Strongyloides stercoralis genome assembly S_stercoralis_PV0001 ,scaffold SSTP_contig0000001	NA	NA	NA	NA	NA
Unigene10725_All	214	0.01	0.84	6.39232	0.2482	0.466895	NA	gi|689542278|emb|LL999080.1|/1e-115/Strongyloides stercoralis genome assembly S_stercoralis_PV0001 ,scaffold SSTP_contig0000020	NA	NA	NA	NA	NA
Unigene2896_All	292	0.01	0.83	6.37504	0.123801	0.299216	NA	gi|689542254|emb|LL999056.1|/1e-161/Strongyloides stercoralis genome assembly S_stercoralis_PV0001 ,scaffold SSTP_contig0000006	NA	NA	NA	NA	NA
Unigene11923_All	216	0.01	0.83	6.37504	0.2482	0.470886	gi|685824485|emb|CEF59539.1|/6.49893e-10/Hypothetical protein SRAE_X000128600 [Strongyloides ratti]	gi|689542252|emb|LL999054.1|/1e-116/Strongyloides stercoralis genome assembly S_stercoralis_PV0001 ,scaffold SSTP_contig0000004	NA	NA	NA	NA	NA
Unigene11394_All	217	0.01	0.83	6.37504	0.2482	0.470155	NA	gi|689542250|emb|LL999052.1|/1e-115/Strongyloides stercoralis genome assembly S_stercoralis_PV0001 ,scaffold SSTP_contig0000003	NA	NA	NA	NA	NA
Unigene11867_All	216	0.01	0.83	6.37504	0.2482	0.467358	NA	gi|689542274|emb|LL999076.1|/1e-116/Strongyloides stercoralis genome assembly S_stercoralis_PV0001 ,scaffold SSTP_contig0000018	NA	NA	NA	NA	NA
Unigene9907_All	292	0.01	0.83	6.37504	0.123801	0.297366	gi|685832952|emb|CEF67873.1|/6.38628e-29/Hypothetical protein SRAE_2000253500 [Strongyloides ratti]	gi|689542246|emb|LL999048.1|/1e-107/Strongyloides stercoralis genome assembly S_stercoralis_PV0001 ,scaffold SSTP_scaffold0000001	NA	NA	NA	NA	NA
Unigene5969_All	295	0.01	0.82	6.35755	0.123801	0.298078	gi|685836675|emb|CEF71595.1|/3.35558e-46/Potassium channel family and Potassium channel tetramerisation-type BTB domain and Potassium channel, voltage dependent, Kv family and Potassium channel, voltage dependent, Kv9 family and Ion transport domain and BTB/POZ fold domain and Voltage-dependent channel, four helix bundle domain-containing protein [Strongyloides ratti]	gi|689542304|emb|LL999106.1|/1e-163/Strongyloides stercoralis genome assembly S_stercoralis_PV0001 ,scaffold SSTP_contig0000043	sp|Q63099|KCNB2_RAT/5e-12/Potassium voltage-gated channel subfamily B member 2 OS=Rattus norvegicus GN=Kcnb2 PE=2 SV=2	loa:LOAG_01251/2e-16/voltage-gated potassium channel; K04886 potassium voltage-gated channel Shab-related subfamily B member 2	NA	PTHR11537:SF111/6.0E-23/--	biological_process:GO:0006813//potassium ion transport;GO:0034220//ion transmembrane transport;GO:0009987//cellular process;cellular_component:GO:0016021//integral component of membrane;molecular_function:GO:0005244//voltage-gated ion channel activity;GO:0005267//potassium channel activity;
Unigene10174_All	219	0.01	0.82	6.35755	0.2482	0.46808	gi|685829384|emb|CEF64306.1|/5.11567e-15/Hypothetical protein SRAE_1000256100 [Strongyloides ratti]	gi|689542250|emb|LL999052.1|/1e-118/Strongyloides stercoralis genome assembly S_stercoralis_PV0001 ,scaffold SSTP_contig0000003	NA	NA	NA	NA	NA
Unigene11807_All	219	0.01	0.82	6.35755	0.2482	0.467873	NA	gi|689542887|emb|LL999805.1|/1e-118/Strongyloides stercoralis genome assembly S_stercoralis_PV0001 ,scaffold SSTP_contig0000724	NA	NA	NA	NA	NA
Unigene12263_All	218	0.01	0.82	6.35755	0.2482	0.466792	NA	gi|689542284|emb|LL999086.1|/1e-118/Strongyloides stercoralis genome assembly S_stercoralis_PV0001 ,scaffold SSTP_contig0000025	NA	NA	NA	NA	NA
Unigene12076_All	220	0.01	0.81	6.33985	0.2482	0.472091	gi|685824661|emb|CEF59715.1|/8.14838e-21/Astacin-like metalloendopeptidase [Strongyloides ratti]	gi|689542403|emb|LL999389.1|/1e-119/Strongyloides stercoralis genome assembly S_stercoralis_PV0001 ,scaffold SSTP_contig0000308	NA	NA	NA	NA	NA
Unigene11710_All	220	0.01	0.81	6.33985	0.2482	0.471095	NA	gi|689542246|emb|LL999048.1|/1e-112/Strongyloides stercoralis genome assembly S_stercoralis_PV0001 ,scaffold SSTP_scaffold0000001	NA	NA	NA	NA	NA
Unigene4865_All	371	0.01	0.81	6.33985	0.0617514	0.186553	NA	gi|689542288|emb|LL999090.1|/0.0/Strongyloides stercoralis genome assembly S_stercoralis_PV0001 ,scaffold SSTP_contig0000028	NA	NA	NA	NA	NA
Unigene11389_All	220	0.01	0.81	6.33985	0.2482	0.469895	gi|685833916|emb|CEF68837.1|/7.35282e-30/Adenylyl cyclase class-3/4/guanylyl cyclase domain and Heme-NO binding domain and Haem NO binding associated domain and NO signalling/Golgi transport ligand-binding domain-containing protein [Strongyloides ratti]	gi|689542249|emb|LL999051.1|/1e-119/Strongyloides stercoralis genome assembly S_stercoralis_PV0001 ,scaffold SSTP_contig0000002	sp|Q6DNF4|GCY36_CAEEL/2e-27/Soluble guanylate cyclase gcy-36 OS=Caenorhabditis elegans GN=gcy-36 PE=1 SV=1	cel:CELE_C46E1.2/3e-26/gcy-36; Soluble guanylate cyclase gcy-36; K12319 guanylate cyclase soluble subunit beta [EC:4.6.1.2]	NA	PF07701/7.7E-11/Heme NO binding associated	biological_process:GO:0006182//cGMP biosynthetic process;GO:0035556//intracellular signal transduction;cellular_component:GO:0005622//intracellular;molecular_function:GO:0020037//heme binding;GO:0000166//nucleotide binding;GO:0004383//guanylate cyclase activity;
CL1510.Contig1_All	478	0.01	0.81	6.33985	0.0308014	0.111833	gi|685826599|emb|CEF61625.1|/4.3479e-43/Reverse transcriptase domain and Integrase, catalytic core domain and Zinc finger, CCHC-type domain and Peptidase A2A, retrovirus, catalytic domain and Ribonuclease H-like domain and Peptidase A2A, retrovirus RVP subgroup domain and Aspartic peptidase domain-containing protein [Strongyloides ratti]	gi|686683522|emb|LL999177.1|/0.0/Strongyloides stercoralis genome assembly S_stercoralis_PV0001 ,scaffold SSTP_contig0000105	NA	adf:107335753/2e-10/protocadherin-like protein; K16506 protocadherin Fat 1/2/3	NA	NA	NA
Unigene11984_All	220	0.01	0.81	6.33985	0.2482	0.468856	NA	gi|689542262|emb|LL999064.1|/1e-119/Strongyloides stercoralis genome assembly S_stercoralis_PV0001 ,scaffold SSTP_scaffold0000005	NA	NA	NA	NA	NA
Unigene11852_All	221	0.01	0.81	6.33985	0.2482	0.46839	gi|685825328|emb|CEF60380.1|/1.21198e-32/Sterol-sensing domain and Patched family-containing protein [Strongyloides ratti]	gi|689542254|emb|LL999056.1|/1e-119/Strongyloides stercoralis genome assembly S_stercoralis_PV0001 ,scaffold SSTP_contig0000006	NA	NA	NA	PF02460/6.2E-5/Patched family	NA
Unigene11889_All	221	0.01	0.81	6.33985	0.2482	0.467718	gi|685825386|emb|CEF60438.1|/4.75492e-37/Hypothetical protein SRAE_X000217600 [Strongyloides ratti]	gi|689542345|emb|LL999147.1|/1e-119/Strongyloides stercoralis genome assembly S_stercoralis_PV0001 ,scaffold SSTP_contig0000077	NA	NA	NA	NA	NA
CL1971.Contig2_All	1048	0.01	0.81	6.33985	0.000118021	0.00109678	gi|685836464|emb|CEF71384.1|/0/Voltage-dependent calcium channel, T-type, alpha-1 subunit family and Ion transport domain and Voltage-dependent channel, four helix bundle domain-containing protein [Strongyloides ratti]	gi|689542312|emb|LL999114.1|/0.0/Strongyloides stercoralis genome assembly S_stercoralis_PV0001 ,scaffold SSTP_contig0000050	sp|O95180|CAC1H_HUMAN/2e-90/Voltage-dependent T-type calcium channel subunit alpha-1H OS=Homo sapiens GN=CACNA1H PE=1 SV=4	cbr:CBG16834/2e-139/Cbr-cca-1; C. briggsae CBR-CCA-1 protein; K04854 voltage-dependent calcium channel T type alpha-1G	BH1501/1e-18/---	PF00520/3.4E-55/Ion transport protein	NA
CL1547.Contig1_All	1285	0.01	0.8	6.32193	2.94e-05	0.000319629	gi|685825021|emb|CEF60074.1|/1.21878e-162/Liquid facets [Strongyloides ratti]	gi|689542280|emb|LL999082.1|/0.0/Strongyloides stercoralis genome assembly S_stercoralis_PV0001 ,scaffold SSTP_contig0000021	sp|Q9Z1Z3|EPN2_RAT/1e-74/Epsin-2 OS=Rattus norvegicus GN=Epn2 PE=1 SV=1	bmy:Bm1_38210/3e-96/Epsin 2; K12471 epsin	NA	SM00273/4.6E-54/Epsin N-terminal homology (ENTH) domain	NA
Unigene10890_All	223	0.01	0.8	6.32193	0.2482	0.473937	gi|685829522|emb|CEF64444.1|/1.38373e-28/Hypothetical protein SRAE_1000269800 [Strongyloides ratti]	gi|689542248|emb|LL999050.1|/1e-121/Strongyloides stercoralis genome assembly S_stercoralis_PV0001 ,scaffold SSTP_contig0000001	NA	NA	NA	NA	NA
Unigene10007_All	411	0.01	0.8	6.32193	0.0617514	0.187116	gi|685829436|emb|CEF64358.1|/7.13087e-25/Astacin-like metalloendopeptidase [Strongyloides ratti]	gi|689542248|emb|LL999050.1|/0.0/Strongyloides stercoralis genome assembly S_stercoralis_PV0001 ,scaffold SSTP_contig0000001	NA	NA	NA	NA	molecular_function:GO:0008233//peptidase activity;
Unigene11098_All	222	0.01	0.8	6.32193	0.2482	0.47362	gi|685825313|emb|CEF60365.1|/4.92057e-34/Ionotropic glutamate receptor domain and Extracellular solute-binding protein, family 3 domain and Extracellular ligand-binding receptor domain and LPS-induced tumor necrosis factor alpha factor domain and Periplasmic binding protein-like I domain-containing protein [Strongyloides ratti]	gi|689542350|emb|LL999152.1|/1e-120/Strongyloides stercoralis genome assembly S_stercoralis_PV0001 ,scaffold SSTP_contig0000082	sp|B4PVB0|NMDA1_DROYA/1e-08/Glutamate [NMDA] receptor subunit 1 OS=Drosophila yakuba GN=Nmdar1 PE=3 SV=1	cel:CELE_F07F6.6/4e-20/nmr-1; NMDA class glutamate Receptor; K05208 glutamate receptor ionotropic, NMDA 1	NA	PF10613/1.5E-13/Ligated ion channel L-glutamate- and glycine-binding site	biological_process:GO:0043059//regulation of forward locomotion;GO:0034220//ion transmembrane transport;GO:0035235//ionotropic glutamate receptor signaling pathway;GO:0007626//locomotory behavior;cellular_component:GO:0043005//neuron projection;GO:0005887//integral component of plasma membrane;GO:0045202//synapse;molecular_function:GO:0004972//NMDA glutamate receptor activity;GO:0005234//extracel…
Unigene11610_All	301	0.01	0.8	6.32193	0.123801	0.299089	gi|685836540|emb|CEF71460.1|/1.40349e-44/Homeobox domain and Homeodomain-like and Homeodomain, metazoa-containing protein [Strongyloides ratti]	gi|689542257|emb|LL999059.1|/1e-120/Strongyloides stercoralis genome assembly S_stercoralis_PV0001 ,scaffold SSTP_contig0000009	sp|P26797|HM19_CAEEL/3e-22/Homeobox protein ceh-19 OS=Caenorhabditis elegans GN=ceh-19 PE=2 SV=2	bfo:BRAFLDRAFT_290476/6e-13/Abox1; absent from olfactores homeobox; K15607 T-cell leukemia homeobox protein 3	NA	SM00389/0.0017/Homeodomain	NA
Unigene11755_All	223	0.01	0.8	6.32193	0.2482	0.471357	gi|685834870|emb|CEF69791.1|/1.25153e-29/Hypothetical protein SRAE_2000443700 [Strongyloides ratti]	gi|689542246|emb|LL999048.1|/1e-121/Strongyloides stercoralis genome assembly S_stercoralis_PV0001 ,scaffold SSTP_scaffold0000001	NA	NA	NA	NA	NA
Unigene12080_All	222	0.01	0.8	6.32193	0.2482	0.470677	NA	gi|689542246|emb|LL999048.1|/1e-120/Strongyloides stercoralis genome assembly S_stercoralis_PV0001 ,scaffold SSTP_scaffold0000001	NA	NA	NA	NA	NA
CL56.Contig7_All	2901	0.01	0.8	6.32193	6.64e-12	1.95e-10	gi|685833236|emb|CEF68157.1|/0/Hypothetical protein SRAE_2000281500 [Strongyloides ratti]	gi|689542247|emb|LL999049.1|/0.0/Strongyloides stercoralis genome assembly S_stercoralis_PV0001 ,scaffold SSTP_scaffold0000002	sp|Q54DH8|TAF1_DICDI/3e-09/Transcription initiation factor TFIID subunit 1 OS=Dictyostelium discoideum GN=taf1 PE=3 SV=1	xla:445830/4e-08/srrm2.S; serine/arginine repetitive matrix 2 S homeolog; K13172 serine/arginine repetitive matrix protein 2	NA	NA	biological_process:GO:0048598//embryonic morphogenesis;
Unigene3903_All	452	0.01	0.8	6.32193	0.0308014	0.11188	gi|685829522|emb|CEF64444.1|/3.497e-72/Hypothetical protein SRAE_1000269800 [Strongyloides ratti]	gi|689542248|emb|LL999050.1|/0.0/Strongyloides stercoralis genome assembly S_stercoralis_PV0001 ,scaffold SSTP_contig0000001	NA	NA	NA	NA	NA
CL580.Contig2_All	546	0.01	0.8	6.32193	0.0153636	0.0656411	gi|685829230|emb|CEF64152.1|/1.79207e-40/Polyribonucleotide nucleotidyltransferase 1, mitochondrial [Strongyloides ratti]	gi|689542282|emb|LL999084.1|/0.0/Strongyloides stercoralis genome assembly S_stercoralis_PV0001 ,scaffold SSTP_contig0000023	sp|Q8K1R3|PNPT1_MOUSE/5e-13/Polyribonucleotide nucleotidyltransferase 1, mitochondrial OS=Mus musculus GN=Pnpt1 PE=1 SV=1	loa:LOAG_11043/3e-15/3' exoribonuclease; K00962 polyribonucleotide nucleotidyltransferase [EC:2.7.7.8]	NA	PTHR11252/1.8E-17/--	NA
Unigene10685_All	532	0.01	0.79	6.30378	0.0153636	0.0656739	gi|685829251|emb|CEF64173.1|/3.08228e-63/Globin family and Globin-like domain and Globin, structural domain-containing protein [Strongyloides ratti]	gi|689542282|emb|LL999084.1|/1e-157/Strongyloides stercoralis genome assembly S_stercoralis_PV0001 ,scaffold SSTP_contig0000023	NA	NA	NA	NA	NA
Unigene10879_All	224	0.01	0.79	6.30378	0.2482	0.469167	gi|685833785|emb|CEF68706.1|/4.85775e-20/Lethal (2) 09851 [Strongyloides ratti]	gi|689542299|emb|LL999101.1|/1e-121/Strongyloides stercoralis genome assembly S_stercoralis_PV0001 ,scaffold SSTP_contig0000038	NA	NA	NA	NA	NA
Unigene11065_All	224	0.01	0.79	6.30378	0.2482	0.468028	NA	gi|689542286|emb|LL999088.1|/1e-121/Strongyloides stercoralis genome assembly S_stercoralis_PV0001 ,scaffold SSTP_contig0000026	NA	NA	NA	NA	NA
Unigene10228_All	227	0.01	0.78	6.2854	0.2482	0.474892	gi|685833982|emb|CEF68903.1|/2.87908e-26/TLDc domain-containing protein [Strongyloides ratti]	gi|689542246|emb|LL999048.1|/1e-123/Strongyloides stercoralis genome assembly S_stercoralis_PV0001 ,scaffold SSTP_scaffold0000001	NA	NA	NA	NA	NA
Unigene11902_All	227	0.01	0.78	6.2854	0.2482	0.474149	gi|685834861|emb|CEF69782.1|/4.30222e-22/Hypothetical protein SRAE_2000442800 [Strongyloides ratti]	gi|689542246|emb|LL999048.1|/1e-123/Strongyloides stercoralis genome assembly S_stercoralis_PV0001 ,scaffold SSTP_scaffold0000001	NA	NA	NA	NA	NA
Unigene11795_All	227	0.01	0.78	6.2854	0.2482	0.474096	NA	gi|689542353|emb|LL999155.1|/2e-87/Strongyloides stercoralis genome assembly S_stercoralis_PV0001 ,scaffold SSTP_contig0000084	NA	NA	NA	NA	NA
Unigene11309_All	226	0.01	0.78	6.2854	0.2482	0.472301	gi|685829251|emb|CEF64173.1|/1.48526e-14/Globin family and Globin-like domain and Globin, structural domain-containing protein [Strongyloides ratti]	gi|689542282|emb|LL999084.1|/1e-64/Strongyloides stercoralis genome assembly S_stercoralis_PV0001 ,scaffold SSTP_contig0000023	NA	NA	NA	NA	NA
Unigene11531_All	227	0.01	0.78	6.2854	0.2482	0.471776	gi|685824471|emb|CEF59525.1|/1.68397e-34/Transcription factor, fork head domain and Winged helix-turn-helix DNA-binding domain-containing protein [Strongyloides ratti]	gi|689542252|emb|LL999054.1|/1e-123/Strongyloides stercoralis genome assembly S_stercoralis_PV0001 ,scaffold SSTP_contig0000004	NA	NA	NA	NA	NA
Unigene10971_All	384	0.01	0.78	6.2854	0.0617514	0.186586	gi|685833355|emb|CEF68276.1|/1.08154e-52/Dynein heavy chain, domain-2 and P-loop containing nucleoside triphosphate hydrolase domain-containing protein [Strongyloides ratti]	gi|689542247|emb|LL999049.1|/0.0/Strongyloides stercoralis genome assembly S_stercoralis_PV0001 ,scaffold SSTP_scaffold0000002	NA	NA	NA	NA	NA
Unigene11603_All	226	0.01	0.78	6.2854	0.2482	0.469947	gi|685824936|emb|CEF59990.1|/4.74564e-29/Sterol-sensing domain and Patched family-containing protein [Strongyloides ratti]	gi|689542269|emb|LL999071.1|/1e-122/Strongyloides stercoralis genome assembly S_stercoralis_PV0001 ,scaffold SSTP_contig0000016	sp|Q03602|PTR9_CAEEL/8e-06/Patched-related protein 9 OS=Caenorhabditis elegans GN=ptr-9 PE=3 SV=2	NA	NA	PTHR10796/7.7E-20/--	NA
Unigene11488_All	229	0.01	0.77	6.26679	0.2482	0.475105	gi|675367344|gb|KFM60246.1|/1.94016e-06/Retrovirus-related Pol polyprotein from transposon TNT 1-94, partial [Stegodyphus mimosarum]	gi|689542330|emb|LL999132.1|/1e-124/Strongyloides stercoralis genome assembly S_stercoralis_PV0001 ,scaffold SSTP_contig0000065	NA	NA	NA	NA	NA
Unigene10785_All	229	0.01	0.77	6.26679	0.2482	0.474043	gi|76157353|gb|AAX28301.2|/1.68817e-18/SJCHGC04944 protein [Schistosoma japonicum]	NA	sp|P79303|UGPA_PIG/1e-15/UTP--glucose-1-phosphate uridylyltransferase OS=Sus scrofa GN=UGP2 PE=2 SV=3	smm:Smp_133600/2e-19/utp-glucose-1-phosphate uridylyltransferase 2 (udp-glucose pyrophosphorylase 2); K00963 UTP--glucose-1-phosphate uridylyltransferase [EC:2.7.7.9]	YKL035w/5e-28/---	PTHR11952:SF2/3.7E-23/--	biological_process:GO:0006011//UDP-glucose metabolic process;molecular_function:GO:0003983//UTP:glucose-1-phosphate uridylyltransferase activity;
Unigene729_All	387	0.01	0.77	6.26679	0.0617514	0.186784	gi|685833356|emb|CEF68277.1|/1.8447e-44/PHCl [Strongyloides ratti]	gi|689542247|emb|LL999049.1|/0.0/Strongyloides stercoralis genome assembly S_stercoralis_PV0001 ,scaffold SSTP_scaffold0000002	sp|P26714|GBRB_LYMST/2e-18/Gamma-aminobutyric acid receptor subunit beta OS=Lymnaea stagnalis PE=2 SV=1	bmy:Bm1_13175/6e-25/gamma-aminobutyric-acid receptor beta subunit precursor; K05181 gamma-aminobutyric acid receptor subunit beta	NA	PR00253/5.1E-7/Gamma-aminobutyric acid A (GABAA) receptor signature	NA
Unigene11462_All	229	0.01	0.77	6.26679	0.2482	0.471671	gi|470323830|ref|XP_004349715.1|/1.05986e-12/translationally-controlled tumor protein [Capsaspora owczarzaki ATCC 30864] &gt;gi|765549173|gb|KJE89794.1| translationally-controlled tumor protein [Capsaspora owczarzaki ATCC 30864]	gi|842128172|emb|LK347759.1|/3e-12/Apteryx australis mantelli genome assembly AptMant0, scaffold C19246321	sp|P91800|TCTP_SCHJA/8e-13/Translationally-controlled tumor protein homolog OS=Schistosoma japonicum GN=TCTP PE=2 SV=1	NA	NA	PR01653/1.2E-5/Translationally controlled tumour protein signature	NA
Unigene7995_All	389	0.01	0.77	6.26679	0.0617514	0.185504	gi|685828401|emb|CEF63323.1|/1.00512e-58/Tyrosine-protein kinase receptor torso [Strongyloides ratti]	gi|689542248|emb|LL999050.1|/0.0/Strongyloides stercoralis genome assembly S_stercoralis_PV0001 ,scaffold SSTP_contig0000001	NA	cel:CELE_C24G6.2/3e-08/C24G6.2; Uncharacterized protein; K08252 receptor protein-tyrosine kinase [EC:2.7.10.1]	NA	PF07714/8.6E-9/Protein tyrosine kinase	NA
Unigene1849_All	312	0.01	0.76	6.24793	0.123801	0.300619	NA	gi|689542285|emb|LL999087.1|/1e-152/Strongyloides stercoralis genome assembly S_stercoralis_PV0001 ,scaffold SSTP_scaffold0000015	NA	NA	NA	NA	NA
Unigene8919_All	231	0.01	0.76	6.24793	0.2482	0.473831	gi|685833921|emb|CEF68842.1|/5.828e-14/Slipper [Strongyloides ratti]	gi|689542249|emb|LL999051.1|/1e-125/Strongyloides stercoralis genome assembly S_stercoralis_PV0001 ,scaffold SSTP_contig0000002	NA	NA	NA	NA	NA
Unigene11669_All	231	0.01	0.76	6.24793	0.2482	0.470416	gi|685827189|emb|CEF62111.1|/8.91004e-36/Sulfotransferase family-containing protein [Strongyloides ratti]	gi|689542250|emb|LL999052.1|/1e-125/Strongyloides stercoralis genome assembly S_stercoralis_PV0001 ,scaffold SSTP_contig0000003	NA	NA	NA	PF03567/1.2E-8/Sulfotransferase family	NA
CL707.Contig1_All	1680	0.01	0.76	6.24793	9.07e-07	1.32e-05	gi|685828927|emb|CEF63849.1|/0/Hypothetical protein SRAE_1000210700 [Strongyloides ratti]	gi|689542278|emb|LL999080.1|/0.0/Strongyloides stercoralis genome assembly S_stercoralis_PV0001 ,scaffold SSTP_contig0000020	NA	NA	NA	PTHR32178/1.7E-22/--	NA
Unigene7978_All	313	0.01	0.76	6.24793	0.123801	0.297407	NA	gi|689542324|emb|LL999126.1|/1e-174/Strongyloides stercoralis genome assembly S_stercoralis_PV0001 ,scaffold SSTP_contig0000059	NA	NA	NA	NA	NA
CL942.Contig1_All	526	0.01	0.75	6.22882	0.0308014	0.112502	NA	gi|689542248|emb|LL999050.1|/0.0/Strongyloides stercoralis genome assembly S_stercoralis_PV0001 ,scaffold SSTP_contig0000001	NA	NA	NA	NA	NA
Unigene4897_All	315	0.01	0.75	6.22882	0.123801	0.30015	gi|685826483|emb|CEF61523.1|/3.02221e-07/Transposase, ISXO2-like domain-containing protein [Strongyloides ratti]	gi|689542248|emb|LL999050.1|/1e-175/Strongyloides stercoralis genome assembly S_stercoralis_PV0001 ,scaffold SSTP_contig0000001	NA	NA	NA	NA	NA
Unigene2873_All	232	0.01	0.75	6.22882	0.2482	0.472722	gi|685835491|emb|CEF70412.1|/5.78873e-27/Proteinase inhibitor I2, Kunitz metazoa domain and Chitin binding domain and EB domain and Cysteine-rich repeat and Lustrin, cysteine-rich repeated domain-containing protein [Strongyloides ratti]	gi|689542283|emb|LL999085.1|/1e-126/Strongyloides stercoralis genome assembly S_stercoralis_PV0001 ,scaffold SSTP_contig0000024	NA	NA	NA	PF14625/0.017/Lustrin, cysteine-rich repeated domain	NA
Unigene11831_All	232	0.01	0.75	6.22882	0.2482	0.472354	NA	gi|689542251|emb|LL999053.1|/1e-126/Strongyloides stercoralis genome assembly S_stercoralis_PV0001 ,scaffold SSTP_scaffold0000003	NA	NA	NA	NA	NA
Unigene9001_All	315	0.01	0.75	6.22882	0.123801	0.298414	gi|156340308|ref|XP_001620414.1|/3.33356e-22/hypothetical protein NEMVEDRAFT_v1g148225 [Nematostella vectensis] &gt;gi|156205303|gb|EDO28314.1| predicted protein [Nematostella vectensis]	NA	sp|Q54X49|METE_DICDI/4e-23/5-methyltetrahydropteroyltriglutamate--homocysteine methyltransferase OS=Dictyostelium discoideum GN=metE PE=1 SV=1	nve:NEMVE_v1g148225/4e-23/hypothetical protein ; K00549 5-methyltetrahydropteroyltriglutamate--homocysteine methyltransferase [EC:2.1.1.14]	YER091c/2e-48/---	PTHR30519:SF0/5.0E-49/--	biological_process:GO:0008652//cellular amino acid biosynthetic process;GO:0050667//homocysteine metabolic process;cellular_component:GO:0005829//cytosol;GO:0005576//extracellular region;molecular_function:GO:0008705//methionine synthase activity;GO:0003871//5-methyltetrahydropteroyltriglutamate-homocysteine S-methyltransferase activity;
Unigene10605_All	316	0.01	0.75	6.22882	0.123801	0.297198	gi|685834900|emb|CEF69821.1|/1.38768e-44/G protein-coupled receptor, rhodopsin-like family and GPCR, rhodopsin-like, 7TM domain-containing protein [Strongyloides ratti]	gi|689542299|emb|LL999101.1|/1e-156/Strongyloides stercoralis genome assembly S_stercoralis_PV0001 ,scaffold SSTP_contig0000038	NA	NA	NA	PF00001/9.5E-6/7 transmembrane receptor (rhodopsin family)	NA
CL881.Contig2_All	320	0.01	0.74	6.20945	0.123801	0.299258	gi|693011600|emb|CEF70027.2|/1.94093e-30/Astacin-like metalloendopeptidase [Strongyloides ratti]	gi|689542246|emb|LL999048.1|/1e-178/Strongyloides stercoralis genome assembly S_stercoralis_PV0001 ,scaffold SSTP_scaffold0000001	sp|P28825|MEP1A_MOUSE/4e-13/Meprin A subunit alpha OS=Mus musculus GN=Mep1a PE=1 SV=4	mmu:17287/6e-12/Mep1a, AI098089, AW107200, Mep-1, Mep-1a, Mep1; meprin 1 alpha; K01395 meprin A [EC:3.4.24.18]	NA	SM00235/0.0023/Zinc-dependent metalloprotease	NA
Unigene6840_All	486	0.01	0.74	6.20945	0.0308014	0.112047	NA	gi|689542246|emb|LL999048.1|/0.0/Strongyloides stercoralis genome assembly S_stercoralis_PV0001 ,scaffold SSTP_scaffold0000001	NA	NA	NA	NA	NA
Unigene11706_All	235	0.01	0.74	6.20945	0.2482	0.467822	gi|685827664|emb|CEF62586.1|/5.6067e-25/Nematode cuticle collagen, N-terminal domain and Collagen triple helix repeat-containing protein [Strongyloides ratti]	gi|689542330|emb|LL999132.1|/9e-93/Strongyloides stercoralis genome assembly S_stercoralis_PV0001 ,scaffold SSTP_contig0000065	sp|Q01955|CO4A3_HUMAN/6e-13/Collagen alpha-3(IV) chain OS=Homo sapiens GN=COL4A3 PE=1 SV=3	der:Dere_GG25042/4e-12/GG25042 gene product from transcript GG25042-RA; K06237 collagen, type IV, alpha	NA	PF01391/2.4E-10/Collagen triple helix repeat (20 copies)	NA
Unigene10961_All	235	0.01	0.74	6.20945	0.2482	0.46777	NA	gi|689542331|emb|LL999133.1|/1e-128/Strongyloides stercoralis genome assembly S_stercoralis_PV0001 ,scaffold SSTP_contig0000066	NA	NA	NA	NA	NA
Unigene10811_All	237	0.01	0.73	6.18982	0.2482	0.468493	NA	gi|689542262|emb|LL999064.1|/1e-129/Strongyloides stercoralis genome assembly S_stercoralis_PV0001 ,scaffold SSTP_scaffold0000005	NA	NA	NA	NA	NA
Unigene11769_All	239	0.01	0.72	6.16993	0.2482	0.473884	gi|384235854|gb|AFH74321.1|/3.38629e-30/ribosomal protein S6, partial [Chironomus riparius]	gi|751478600|ref|XM_011196555.1|/3e-09/PREDICTED: Bactrocera cucurbitae 40S ribosomal protein S6 (LOC105220138), mRNA	sp|Q9U761|RS6_AEDAE/4e-32/40S ribosomal protein S6 OS=Aedes aegypti GN=RpS6 PE=2 SV=2	aag:AaeL_AAEL000032/5e-31/RS6_AEDAE; AAEL000032-PA; K02991 small subunit ribosomal protein S6e	SPAPB1E7.12/6e-31/---	PTHR11502/2.0E-60/--	biological_process:GO:0006412//translation;cellular_component:GO:0005840//ribosome;molecular_function:GO:0003735//structural constituent of ribosome;
Unigene721_All	240	0.01	0.72	6.16993	0.2482	0.473091	gi|959095938|ref|YP_009186380.1|/2.95966e-34/NADH dehydrogenase subunit 4L (mitochondrion) [Strongyloides stercoralis] &gt;gi|37805769|emb|CAD90561.1| NADH dehydrogenase subunit 4L [Strongyloides stercoralis] &gt;gi|953703169|dbj|BAT21208.1| NADH dehydrogenase subunit 4L (mitochondrion) [Strongyloides stercoralis]	gi|953703163|dbj|LC050212.1|/1e-104/Strongyloides stercoralis mitochondrial DNA, complete genome, isolate: PV001	sp|P24874|NU4LM_ASCSU/1e-13/NADH-ubiquinone oxidoreductase chain 4L OS=Ascaris suum GN=ND4L PE=3 SV=2	cel:ND4L/2e-12/NADH dehydrogenase subunit 4L; K03882 NADH-ubiquinone oxidoreductase chain 4L [EC:1.6.5.3]	NA	NA	cellular_component:GO:0016021//integral component of membrane;GO:0005739//mitochondrion;
Unigene11781_All	239	0.01	0.72	6.16993	0.2482	0.469115	gi|685835583|emb|CEF70504.1|/1.79141e-39/G protein-coupled receptor, rhodopsin-like family and GPCR, rhodopsin-like, 7TM domain-containing protein [Strongyloides ratti]	gi|689542287|emb|LL999089.1|/1e-115/Strongyloides stercoralis genome assembly S_stercoralis_PV0001 ,scaffold SSTP_contig0000027	sp|P34488|YMJC_CAEEL/3e-07/Putative G-protein coupled receptor F59B2.13 OS=Caenorhabditis elegans GN=F59B2.13 PE=3 SV=4	NA	NA	PTHR22751:SF44/8.5E-12/--	NA
Unigene10338_All	239	0.01	0.72	6.16993	0.2482	0.4671	NA	gi|689542296|emb|LL999098.1|/1e-128/Strongyloides stercoralis genome assembly S_stercoralis_PV0001 ,scaffold SSTP_contig0000035	NA	NA	NA	NA	NA
CL613.Contig1_All	1258	0.01	0.71	6.14975	0.000118021	0.00109977	gi|693011631|emb|CEF70553.2|/4.41425e-101/Dehydrogenase/reductase SDR family member on chromosome X [Strongyloides ratti]	gi|689542246|emb|LL999048.1|/0.0/Strongyloides stercoralis genome assembly S_stercoralis_PV0001 ,scaffold SSTP_scaffold0000001	sp|Q9ERI6|RDH14_MOUSE/6e-43/Retinol dehydrogenase 14 OS=Mus musculus GN=Rdh14 PE=2 SV=1	tsp:Tsp_08940/4e-48/retinol dehydrogenase 12; K03013 DNA-directed RNA polymerases I, II, and III subunit RPABC1	CC0398/1e-22/---	PF00106/5.1E-6/short chain dehydrogenase	NA
CL167.Contig2_All	1451	0.01	0.71	6.14975	2.94e-05	0.000319832	gi|685829875|emb|CEF64797.1|/0/Nicotinic acetylcholine receptor family and Neurotransmitter-gated ion-channel transmembrane domain and Neurotransmitter-gated ion-channel family and Neurotransmitter-gated ion-channel ligand-binding domain and Nicotinic acetylcholine-gated receptor, transmembrane domain-containing protein [Strongyloides ratti]	gi|689542281|emb|LL999083.1|/0.0/Strongyloides stercoralis genome assembly S_stercoralis_PV0001 ,scaffold SSTP_contig0000022	sp|Q9I8C7|ACH10_CHICK/9e-84/Neuronal acetylcholine receptor subunit alpha-10 OS=Gallus gallus GN=CHRNA10 PE=3 SV=1	bmy:Bm1_48815/4e-140/Cation transporter family protein; K05312 nicotinic acetylcholine receptor, invertebrate	NA	PF02931/8.6E-67/Neurotransmitter-gated ion-channel ligand binding domain	NA
Unigene11775_All	241	0.01	0.71	6.14975	0.2482	0.471252	gi|685826456|emb|CEF61497.1|/6.40213e-13/Reverse transcriptase domain-containing protein [Strongyloides ratti]	gi|689542248|emb|LL999050.1|/1e-131/Strongyloides stercoralis genome assembly S_stercoralis_PV0001 ,scaffold SSTP_contig0000001	sp|P04323|POL3_DROME/5e-08/Retrovirus-related Pol polyprotein from transposon 17.6 OS=Drosophila melanogaster GN=pol PE=4 SV=1	pxy:105386838/6e-08/uncharacterized LOC105386838; K14401 cleavage and polyadenylation specificity factor subunit 1	SPAC9.04/4e-09/---	PF00078/3.9E-11/Reverse transcriptase (RNA-dependent DNA polymerase)	NA
CL900.Contig2_All	241	0.01	0.71	6.14975	0.2482	0.470363	gi|156358551|ref|XP_001624581.1|/2.35091e-15/predicted protein [Nematostella vectensis] &gt;gi|156211370|gb|EDO32481.1| predicted protein, partial [Nematostella vectensis]	gi|807013985|gb|KM853295.1|/8e-81/Henicus brevimucronatus 18S ribosomal RNA gene, partial sequence	NA	NA	NA	NA	NA
Unigene11900_All	241	0.01	0.71	6.14975	0.2482	0.467564	gi|685835308|emb|CEF70229.1|/5.99221e-11/Conserved hypothetical protein CHP02464 domain-containing protein [Strongyloides ratti]	gi|689542247|emb|LL999049.1|/1e-131/Strongyloides stercoralis genome assembly S_stercoralis_PV0001 ,scaffold SSTP_scaffold0000002	NA	NA	NA	NA	NA
Unigene11656_All	245	0.01	0.7	6.12928	0.2482	0.474627	NA	gi|689542253|emb|LL999055.1|/1e-131/Strongyloides stercoralis genome assembly S_stercoralis_PV0001 ,scaffold SSTP_contig0000005	NA	NA	NA	NA	NA
CL464.Contig2_All	252	0.01	0.7	6.12928	0.2482	0.473514	gi|685832480|emb|CEF67401.1|/8.87556e-15/Peptidyl-glycine alpha-amidating monooxygenase [Strongyloides ratti]	gi|689542274|emb|LL999076.1|/1e-138/Strongyloides stercoralis genome assembly S_stercoralis_PV0001 ,scaffold SSTP_contig0000018	NA	NA	NA	NA	NA
CL365.Contig16_All	2162	0.01	0.7	6.12928	5.61e-08	1.01e-06	gi|685832727|emb|CEF67648.1|/0/GluClalpha [Strongyloides ratti]	gi|689542247|emb|LL999049.1|/0.0/Strongyloides stercoralis genome assembly S_stercoralis_PV0001 ,scaffold SSTP_scaffold0000002	sp|Q94900|GLUCL_DROME/1e-102/Glutamate-gated chloride channel OS=Drosophila melanogaster GN=GluClalpha PE=1 SV=2	cbr:CBG03919/5e-179/Cbr-avr-14; C. briggsae CBR-AVR-14 protein; K05273 glutamate receptor, anionic, other	NA	PTHR18945:SF469/9.6E-131/--	NA
Unigene5862_All	333	0.01	0.7	6.12928	0.123801	0.298583	NA	gi|689542258|emb|LL999060.1|/0.0/Strongyloides stercoralis genome assembly S_stercoralis_PV0001 ,scaffold SSTP_scaffold0000004	NA	NA	NA	NA	NA
Unigene1878_All	245	0.01	0.7	6.12928	0.2482	0.468752	gi|685835694|emb|CEF70615.1|/5.76459e-22/Astacin-like metalloendopeptidase [Strongyloides ratti]	gi|689542311|emb|LL999113.1|/1e-134/Strongyloides stercoralis genome assembly S_stercoralis_PV0001 ,scaffold SSTP_contig0000049	sp|P98060|NAS35_CAEEL/5e-16/Zinc metalloproteinase dpy-31 OS=Caenorhabditis elegans GN=dpy-31 PE=1 SV=2	cel:CELE_K04E7.3/1e-13/nas-33; Zinc metalloproteinase nas-33; K08076 astacin [EC:3.4.24.21]	NA	PS01186/-/EGF-like domain signature 2.	NA
Unigene11983_All	244	0.01	0.7	6.12928	0.2482	0.467615	gi|421976354|gb|AFX73092.1|/3.61071e-24/elongation factor 2 alpha, partial [Hyalosphenia papilio]	gi|840913119|emb|LK373185.1|/1e-11/Apteryx australis mantelli genome assembly AptMant0, scaffold C19706328	sp|P13060|EF2_DROME/6e-19/Elongation factor 2 OS=Drosophila melanogaster GN=EF2 PE=1 SV=4	aag:AaeL_AAEL004500/2e-19/AAEL004500-PA; K03234 elongation factor 2	YOR133w/6e-36/---	NA	biological_process:GO:0006414//translational elongation;molecular_function:GO:0003746//translation elongation factor activity;GO:0005525//GTP binding;GO:0003924//GTPase activity;
Unigene7864_All	336	0.01	0.69	6.10852	0.123801	0.300662	gi|685836195|emb|CEF71115.1|/2.85294e-53/BTB/POZ fold domain and BTB/POZ domain-containing protein [Strongyloides ratti]	gi|689542272|emb|LL999074.1|/1e-119/Strongyloides stercoralis genome assembly S_stercoralis_PV0001 ,scaffold SSTP_scaffold0000010	NA	NA	NA	NA	NA
Unigene11637_All	248	0.01	0.69	6.10852	0.2482	0.47325	gi|685829562|emb|CEF64484.1|/8.5954e-18/Hypothetical protein SRAE_1000273800 [Strongyloides ratti]	gi|689542250|emb|LL999052.1|/1e-118/Strongyloides stercoralis genome assembly S_stercoralis_PV0001 ,scaffold SSTP_contig0000003	NA	NA	NA	NA	NA
Unigene11100_All	246	0.01	0.69	6.10852	0.2482	0.471619	gi|685829263|emb|CEF64185.1|/4.72669e-16/Potassium channel subfamily T member 1 [Strongyloides ratti]	gi|689542251|emb|LL999053.1|/1e-134/Strongyloides stercoralis genome assembly S_stercoralis_PV0001 ,scaffold SSTP_scaffold0000003	NA	NA	NA	NA	NA
Unigene1807_All	247	0.01	0.69	6.10852	0.2482	0.467203	NA	gi|689542251|emb|LL999053.1|/1e-135/Strongyloides stercoralis genome assembly S_stercoralis_PV0001 ,scaffold SSTP_scaffold0000003	NA	NA	NA	NA	NA
Unigene11832_All	339	0.01	0.68	6.08746	0.123801	0.300405	gi|685825812|emb|CEF60858.1|/3.96261e-55/GPCR, rhodopsin-like, 7TM domain-containing protein [Strongyloides ratti]	gi|689542261|emb|LL999063.1|/1e-174/Strongyloides stercoralis genome assembly S_stercoralis_PV0001 ,scaffold SSTP_contig0000012	sp|Q10907|YWO4_CAEEL/3e-06/Probable G-protein coupled receptor AH9.4 OS=Caenorhabditis elegans GN=AH9.4 PE=3 SV=2	NA	NA	NA	NA
CL1743.Contig1_All	251	0.01	0.68	6.08746	0.2482	0.469375	NA	gi|689542342|emb|LL999144.1|/1e-104/Strongyloides stercoralis genome assembly S_stercoralis_PV0001 ,scaffold SSTP_contig0000074	NA	NA	NA	NA	NA
Unigene11197_All	249	0.01	0.68	6.08746	0.2482	0.468959	gi|685836352|emb|CEF71272.1|/1.41351e-28/Hypothetical protein SRAE_X000059900 [Strongyloides ratti]	gi|689542290|emb|LL999092.1|/1e-136/Strongyloides stercoralis genome assembly S_stercoralis_PV0001 ,scaffold SSTP_contig0000030	NA	NA	NA	NA	NA
Unigene10763_All	250	0.01	0.68	6.08746	0.2482	0.467409	NA	gi|689542249|emb|LL999051.1|/1e-137/Strongyloides stercoralis genome assembly S_stercoralis_PV0001 ,scaffold SSTP_contig0000002	NA	NA	NA	NA	NA
Unigene3003_All	438	0.01	0.67	6.06609	0.0617514	0.187049	gi|685825486|emb|CEF60537.1|/2.71711e-56/Protein kinase domain and Leucine-rich repeat and Serine/threonine-/dual specificity protein kinase,catalytic domain and Immunoglobulin subtype 2 domain and Immunoglobulin subtype domain and Fibronectin, type III domain and Immunoglobulin-like domain and Protein kinase-like domain and Immunoglobulin I-set domain and Immunoglobulin-like fold domain-containi…	gi|689542351|emb|LL999153.1|/1e-148/Strongyloides stercoralis genome assembly S_stercoralis_PV0001 ,scaffold SSTP_contig0000083	sp|Q23551|UNC22_CAEEL/6e-47/Twitchin OS=Caenorhabditis elegans GN=unc-22 PE=1 SV=3	lve:103074022/3e-28/titin-like; K12567 titin [EC:2.7.11.1]	NA	PS50853/19.992/Fibronectin type-III domain profile.	biological_process:GO:0018107//peptidyl-threonine phosphorylation;GO:0051782//negative regulation of cell division;GO:0018105//peptidyl-serine phosphorylation;cellular_component:GO:0031672//A band;molecular_function:GO:0004674//protein serine/threonine kinase activity;GO:0005488//binding;
Unigene11455_All	253	0.01	0.67	6.06609	0.2482	0.472617	gi|685825365|emb|CEF60417.1|/6.5224e-34/Neurotransmitter-gated ion-channel transmembrane domain and Neurotransmitter-gated ion-channel family and Neurotransmitter-gated ion-channel ligand-binding domain and Nicotinic acetylcholine-gated receptor, transmembrane domain-containing protein [Strongyloides ratti]	gi|689542334|emb|LL999136.1|/1e-138/Strongyloides stercoralis genome assembly S_stercoralis_PV0001 ,scaffold SSTP_contig0000069	sp|P54244|ACH3_CAEEL/6e-21/Acetylcholine receptor subunit alpha-type deg-3 OS=Caenorhabditis elegans GN=deg-3 PE=1 SV=1	NA	NA	PTHR18945/4.0E-25/--	NA
Unigene11689_All	253	0.01	0.67	6.06609	0.2482	0.472144	NA	gi|689542277|emb|LL999079.1|/1e-138/Strongyloides stercoralis genome assembly S_stercoralis_PV0001 ,scaffold SSTP_scaffold0000013	NA	NA	NA	NA	NA
CL726.Contig1_All	585	0.01	0.67	6.06609	0.0308014	0.112214	gi|685829126|emb|CEF64048.1|/1.84794e-39/MSP domain and PapD-like domain-containing protein [Strongyloides ratti]	gi|689542317|emb|LL999119.1|/1e-180/Strongyloides stercoralis genome assembly S_stercoralis_PV0001 ,scaffold SSTP_contig0000053	sp|Q8JFV8|VAT1_DANRE/2e-06/Synaptic vesicle membrane protein VAT-1 homolog OS=Danio rerio GN=vat1 PE=2 SV=1	mze:101470122/4e-07/cyclic nucleotide-gated channel cone photoreceptor subunit alpha-like; K04950 cyclic nucleotide gated channel alpha 3	NA	PS50202/11.937/Major sperm protein (MSP) domain profile.	NA
Unigene11829_All	252	0.01	0.67	6.06609	0.2482	0.469582	gi|685835784|emb|CEF70704.1|/1.22989e-40/G protein-coupled receptor, rhodopsin-like family and GPCR, rhodopsin-like, 7TM domain-containing protein [Strongyloides ratti]	gi|689542263|emb|LL999065.1|/1e-106/Strongyloides stercoralis genome assembly S_stercoralis_PV0001 ,scaffold SSTP_contig0000013	NA	NA	NA	PTHR21643:SF2/4.8E-18/--	biological_process:GO:2000294//positive regulation of defecation;GO:0007218//neuropeptide signaling pathway;molecular_function:GO:0008188//neuropeptide receptor activity;
Unigene9024_All	346	0.01	0.67	6.06609	0.123801	0.297868	NA	gi|689542251|emb|LL999053.1|/0.0/Strongyloides stercoralis genome assembly S_stercoralis_PV0001 ,scaffold SSTP_scaffold0000003	NA	NA	NA	NA	NA
Unigene11761_All	256	0.01	0.66	6.04439	0.2482	0.475052	gi|685828276|emb|CEF63198.1|/2.84276e-13/Epidermal growth factor-like domain and CUB domain-containing protein [Strongyloides ratti]	gi|689542251|emb|LL999053.1|/8e-78/Strongyloides stercoralis genome assembly S_stercoralis_PV0001 ,scaffold SSTP_scaffold0000003	NA	NA	NA	NA	NA
Unigene2886_All	347	0.01	0.66	6.04439	0.123801	0.298793	gi|685825770|emb|CEF60818.1|/1.35877e-47/SOCS protein, C-terminal domain and B30.2/SPRY domain and SPla/RYanodine receptor SPRY domain and Concanavalin A-like lectin/glucanases superfamily domain and SPla/RYanodine receptor subgroup domain-containing protein [Strongyloides ratti]	gi|689542301|emb|LL999103.1|/1e-178/Strongyloides stercoralis genome assembly S_stercoralis_PV0001 ,scaffold SSTP_contig0000040	NA	NA	NA	NA	NA
Unigene11361_All	256	0.01	0.66	6.04439	0.2482	0.469999	gi|685834194|emb|CEF69115.1|/1.04373e-23/Melanopsin [Strongyloides ratti]	gi|689542247|emb|LL999049.1|/1e-138/Strongyloides stercoralis genome assembly S_stercoralis_PV0001 ,scaffold SSTP_scaffold0000002	NA	NA	NA	NA	NA
CL17.Contig1_All	591	0.01	0.66	6.04439	0.0308014	0.111643	gi|685828910|emb|CEF63832.1|/8.39708e-51/T-cell immunomodulatory protein [Strongyloides ratti]	gi|689542305|emb|LL999107.1|/0.0/Strongyloides stercoralis genome assembly S_stercoralis_PV0001 ,scaffold SSTP_contig0000044	sp|Q54DF7|Y2354_DICDI/8e-13/Probable serine/threonine-protein kinase DDB_G0292354 OS=Dictyostelium discoideum GN=DDB_G0292354 PE=3 SV=1	ola:101174145/2e-12/ttbk2; tau tubulin kinase 2; K08815 tau tubulin kinase [EC:2.7.11.26]	CAC1728_1/2e-07/---	PTHR11909/1.4E-22/--	NA
Unigene10620_All	255	0.01	0.66	6.04439	0.2482	0.466689	NA	gi|689542299|emb|LL999101.1|/1e-140/Strongyloides stercoralis genome assembly S_stercoralis_PV0001 ,scaffold SSTP_contig0000038	NA	NA	NA	NA	NA
Unigene11843_All	351	0.01	0.65	6.02237	0.123801	0.300918	gi|685824472|emb|CEF59526.1|/2.91828e-42/Hypothetical protein SRAE_X000127300 [Strongyloides ratti]	gi|689542252|emb|LL999054.1|/1e-144/Strongyloides stercoralis genome assembly S_stercoralis_PV0001 ,scaffold SSTP_contig0000004	NA	NA	NA	NA	NA
Unigene11590_All	259	0.01	0.65	6.02237	0.2482	0.474255	gi|685825247|emb|CEF60299.1|/6.5233e-26/Eip93F [Strongyloides ratti]	gi|689542256|emb|LL999058.1|/1e-132/Strongyloides stercoralis genome assembly S_stercoralis_PV0001 ,scaffold SSTP_contig0000008	NA	NA	NA	NA	NA
Unigene11730_All	258	0.01	0.65	6.02237	0.2482	0.473144	gi|984143517|ref|XP_015332163.1|/3.8421e-10/PREDICTED: mitochondrial outer membrane protein porin 2, partial [Marmota marmota marmota]	NA	sp|P81004|VDAC2_XENLA/7e-09/Voltage-dependent anion-selective channel protein 2 OS=Xenopus laevis GN=vdac2 PE=1 SV=1	sasa:106608573/5e-10/VDAC2; voltage-dependent anion-selective channel protein 2-like; K15040 voltage-dependent anion channel protein 2	NA	PTHR11743/1.8E-30/--	biological_process:GO:0006810//transport;
Unigene10769_All	352	0.01	0.65	6.02237	0.123801	0.299597	gi|685825964|emb|CEF61009.1|/1.26292e-53/KiSS-1 receptor [Strongyloides ratti]	gi|689542247|emb|LL999049.1|/0.0/Strongyloides stercoralis genome assembly S_stercoralis_PV0001 ,scaffold SSTP_scaffold0000002	sp|Q8WPA2|AR_BOMMO/3e-10/Allatostatin-A receptor OS=Bombyx mori GN=AR PE=2 SV=1	smm:Smp_011940/3e-12/peptide (allatostatin)-like receptor; K04233 allatostatin receptor	NA	PTHR24242/8.0E-14/--	NA
Unigene10477_All	260	0.01	0.64	6	0.2482	0.474467	gi|685825587|emb|CEF60637.1|/3.96727e-07/Hypothetical protein SRAE_X000237100 [Strongyloides ratti]	gi|689542266|emb|LL999068.1|/1e-140/Strongyloides stercoralis genome assembly S_stercoralis_PV0001 ,scaffold SSTP_scaffold0000007	NA	NA	NA	NA	NA
Unigene3865_All	356	0.01	0.64	6	0.123801	0.298836	NA	gi|689542247|emb|LL999049.1|/0.0/Strongyloides stercoralis genome assembly S_stercoralis_PV0001 ,scaffold SSTP_scaffold0000002	NA	NA	NA	NA	NA
Unigene11873_All	355	0.01	0.64	6	0.123801	0.298667	gi|685829532|emb|CEF64454.1|/1.49528e-38/Hypothetical protein SRAE_1000270800 [Strongyloides ratti]	gi|689542248|emb|LL999050.1|/1e-157/Strongyloides stercoralis genome assembly S_stercoralis_PV0001 ,scaffold SSTP_contig0000001	NA	NA	NA	NA	NA
Unigene8000_All	455	0.01	0.64	6	0.0617514	0.186093	gi|685832663|emb|CEF67584.1|/2.35063e-52/Protein-tyrosine phosphatase, receptor/non-receptor type domain and Protein-tyrosine/Dual specificity phosphatase domain and Protein-tyrosine phosphatase, catalytic domain-containing protein [Strongyloides ratti]	gi|689542249|emb|LL999051.1|/1e-171/Strongyloides stercoralis genome assembly S_stercoralis_PV0001 ,scaffold SSTP_contig0000002	sp|Q12923|PTN13_HUMAN/3e-07/Tyrosine-protein phosphatase non-receptor type 13 OS=Homo sapiens GN=PTPN13 PE=1 SV=2	obi:106876748/2e-08/uncharacterized LOC106876748; K05694 receptor-type tyrosine-protein phosphatase beta [EC:3.1.3.48]	NA	PS50055/12.969/PTP type protein phosphatase family profile.	NA
Unigene10849_All	260	0.01	0.64	6	0.2482	0.468286	NA	gi|689542246|emb|LL999048.1|/1e-143/Strongyloides stercoralis genome assembly S_stercoralis_PV0001 ,scaffold SSTP_scaffold0000001	NA	NA	NA	NA	NA
Unigene10764_All	356	0.01	0.64	6	0.123801	0.297324	NA	gi|689542296|emb|LL999098.1|/0.0/Strongyloides stercoralis genome assembly S_stercoralis_PV0001 ,scaffold SSTP_contig0000035	NA	NA	NA	NA	NA
Unigene10636_All	264	0.01	0.63	5.97728	0.2482	0.475158	NA	gi|689542251|emb|LL999053.1|/1e-145/Strongyloides stercoralis genome assembly S_stercoralis_PV0001 ,scaffold SSTP_scaffold0000003	NA	NA	NA	NA	NA
Unigene10716_All	264	0.01	0.63	5.97728	0.2482	0.4687	NA	gi|689542284|emb|LL999086.1|/1e-145/Strongyloides stercoralis genome assembly S_stercoralis_PV0001 ,scaffold SSTP_contig0000025	NA	NA	NA	NA	NA
CL1028.Contig1_All	1346	0.01	0.62	5.9542	0.000118021	0.00109797	gi|685828788|emb|CEF63710.1|/1.42748e-179/Histidine phosphatase superfamily, clade-2-containing protein [Strongyloides ratti]	gi|689542258|emb|LL999060.1|/0.0/Strongyloides stercoralis genome assembly S_stercoralis_PV0001 ,scaffold SSTP_scaffold0000004	sp|B1H1P9|PPAL_XENLA/9e-46/Lysosomal acid phosphatase OS=Xenopus laevis GN=acp2 PE=2 SV=1	cel:CELE_T13B5.3/6e-61/pho-14; intestinal acid PHOsphatase; K14410 lysosomal acid phosphatase [EC:3.1.3.2]	NA	PTHR11567:SF130/1.1E-48/--	NA
CL2161.Contig13_All	269	0.01	0.61	5.93074	0.2482	0.472564	NA	gi|689542262|emb|LL999064.1|/1e-131/Strongyloides stercoralis genome assembly S_stercoralis_PV0001 ,scaffold SSTP_scaffold0000005	NA	NA	NA	NA	NA
Unigene7875_All	272	0.01	0.61	5.93074	0.2482	0.471147	gi|421975946|gb|AFX73005.1|/9.00315e-28/ribosomal protein L3 [Spirometra erinaceieuropaei]	gi|332372867|gb|BT126612.1|/4e-06/Dendroctonus ponderosae clone DPO112_E04 unknown mRNA	sp|P50880|RL3_CAEEL/3e-27/60S ribosomal protein L3 OS=Caenorhabditis elegans GN=rpl-3 PE=2 SV=1	dpl:KGM_16311/3e-28/ribosomal protein L3; K02925 large subunit ribosomal protein L3e	YOR063w/6e-38/---	PTHR11363/5.7E-58/--	biological_process:GO:0006412//translation;cellular_component:GO:0005840//ribosome;molecular_function:GO:0003735//structural constituent of ribosome;
Unigene11787_All	374	0.01	0.6	5.90689	0.123801	0.300363	gi|685829022|emb|CEF63944.1|/2.29568e-07/Hypothetical protein SRAE_1000220000 [Strongyloides ratti]	gi|689542296|emb|LL999098.1|/0.0/Strongyloides stercoralis genome assembly S_stercoralis_PV0001 ,scaffold SSTP_contig0000035	sp|Q54I30|Y9041_DICDI/7e-06/Putative uncharacterized protein DDB_G0289041 OS=Dictyostelium discoideum GN=DDB_G0289041 PE=4 SV=2	NA	NA	NA	NA
CL1091.Contig1_All	461	0.01	0.6	5.90689	0.123801	0.300065	gi|685831071|emb|CEF65992.1|/8.92858e-36/Short transient receptor potential channel 5 [Strongyloides ratti]	gi|689542246|emb|LL999048.1|/0.0/Strongyloides stercoralis genome assembly S_stercoralis_PV0001 ,scaffold SSTP_scaffold0000001	NA	NA	NA	NA	NA
Unigene2576_All	479	0.01	0.6	5.90689	0.0617514	0.18685	gi|685833285|emb|CEF68206.1|/1.02337e-87/Narrow abdomen [Strongyloides ratti]	gi|689542247|emb|LL999049.1|/0.0/Strongyloides stercoralis genome assembly S_stercoralis_PV0001 ,scaffold SSTP_scaffold0000002	sp|Q6Q760|NALCN_RAT/6e-46/Sodium leak channel non-selective protein OS=Rattus norvegicus GN=Nalcn PE=2 SV=1	sasa:106571974/3e-08/voltage-dependent L-type calcium channel subunit alpha-1D-like; K04851 voltage-dependent calcium channel L type alpha-1D	NA	PTHR10037:SF183/2.2E-83/--	NA
Unigene11526_All	277	0.01	0.59	5.88264	0.2482	0.474733	gi|685827071|emb|CEF61993.1|/2.78606e-37/Hypothetical protein SRAE_1000026900 [Strongyloides ratti]	gi|689542286|emb|LL999088.1|/1e-153/Strongyloides stercoralis genome assembly S_stercoralis_PV0001 ,scaffold SSTP_contig0000026	sp|P08799|MYS2_DICDI/2e-06/Myosin-2 heavy chain OS=Dictyostelium discoideum GN=mhcA PE=1 SV=3	cfr:102511200/3e-06/SYCP1; synaptonemal complex protein 1; K19533 synaptonemal complex protein 1	NA	NA	NA
CL757.Contig1_All	731	0.01	0.59	5.88264	0.0153636	0.0659543	gi|685827839|emb|CEF62761.1|/2.8463e-77/Si:ch211-105d4.5 [Strongyloides ratti]	gi|689542308|emb|LL999110.1|/0.0/Strongyloides stercoralis genome assembly S_stercoralis_PV0001 ,scaffold SSTP_contig0000046	sp|Q09244|YP95_CAEEL/8e-17/Uncharacterized protein C28H8.5 OS=Caenorhabditis elegans GN=C28H8.5 PE=4 SV=1	NA	NA	PF08768/4.0E-20/Domain of unknown function (DUF1794)	NA
Unigene3883_All	383	0.01	0.59	5.88264	0.123801	0.298878	gi|685833915|emb|CEF68836.1|/4.90006e-21/ShKT domain-containing protein [Strongyloides ratti]	gi|689542249|emb|LL999051.1|/0.0/Strongyloides stercoralis genome assembly S_stercoralis_PV0001 ,scaffold SSTP_contig0000002	NA	NA	NA	PF01549/5.5E-12/ShK domain-like	NA
Unigene12172_All	276	0.01	0.59	5.88264	0.2482	0.468442	gi|685831722|emb|CEF66643.1|/3.2838e-38/Sulfotransferase family-containing protein [Strongyloides ratti]	gi|689542247|emb|LL999049.1|/1e-152/Strongyloides stercoralis genome assembly S_stercoralis_PV0001 ,scaffold SSTP_scaffold0000002	sp|Q18078|YXT2_CAEEL/2e-15/Uncharacterized protein C18B2.2 OS=Caenorhabditis elegans GN=C18B2.2 PE=4 SV=2	NA	NA	PTHR22900:SF5/1.5E-29/--	NA
Unigene11288_All	1485	0.01	0.59	5.88264	0.000118021	0.00109737	gi|685825894|emb|CEF60939.1|/0/Guanylate cyclase [Strongyloides ratti]	gi|689542247|emb|LL999049.1|/0.0/Strongyloides stercoralis genome assembly S_stercoralis_PV0001 ,scaffold SSTP_scaffold0000002	sp|Q07553|GCY3E_DROME/2e-92/Guanylate cyclase 32E OS=Drosophila melanogaster GN=Gyc32E PE=1 SV=4	cel:CELE_T26C12.4/0.0/gcy-23; Receptor-type guanylate cyclase gcy-23; K01769 guanylate cyclase, other [EC:4.6.1.2]	all0661/9e-36/---	PF00211/3.2E-60/Adenylate and Guanylate cyclase catalytic domain	NA
Unigene4985_All	388	0.01	0.58	5.85798	0.123801	0.29981	NA	gi|689542279|emb|LL999081.1|/0.0/Strongyloides stercoralis genome assembly S_stercoralis_PV0001 ,scaffold SSTP_scaffold0000014	NA	NA	NA	NA	NA
Unigene5961_All	393	0.01	0.57	5.83289	0.123801	0.297952	NA	gi|689542254|emb|LL999056.1|/0.0/Strongyloides stercoralis genome assembly S_stercoralis_PV0001 ,scaffold SSTP_contig0000006	NA	NA	NA	NA	NA
Unigene5002_All	396	0.01	0.56	5.80735	0.123801	0.301047	NA	gi|686683515|emb|LL999170.1|/0.0/Strongyloides stercoralis genome assembly S_stercoralis_PV0001 ,scaffold SSTP_contig0000098	NA	NA	NA	NA	NA
CL18.Contig1_All	337	0.01	0.56	5.80735	0.2482	0.474574	gi|685830575|emb|CEF65496.1|/2.2658e-34/Acyl-CoA N-acyltransferase domain-containing protein [Strongyloides ratti]	gi|689542260|emb|LL999062.1|/1e-89/Strongyloides stercoralis genome assembly S_stercoralis_PV0001 ,scaffold SSTP_contig0000011	NA	NA	NA	PTHR15298:SF1/1.2E-16/--	NA
CL849.Contig3_All	1081	0.01	0.56	5.80735	0.00190662	0.0122359	gi|685826267|emb|CEF61311.1|/1.17008e-96/B30.2/SPRY domain and SPla/RYanodine receptor SPRY domain and Concanavalin A-like lectin/glucanases superfamily domain and SPla/RYanodine receptor subgroup domain-containing protein [Strongyloides ratti]	gi|689542258|emb|LL999060.1|/0.0/Strongyloides stercoralis genome assembly S_stercoralis_PV0001 ,scaffold SSTP_scaffold0000004	sp|Q5ZHV7|SPRY7_CHICK/1e-35/SPRY domain-containing protein 7 OS=Gallus gallus GN=SPRYD7 PE=2 SV=1	NA	NA	PF00622/1.1E-10/SPRY domain	NA
Unigene10052_All	519	0.01	0.56	5.80735	0.0617514	0.187215	gi|685828991|emb|CEF63913.1|/1.78003e-33/Hypothetical protein SRAE_1000216900 [Strongyloides ratti]	gi|689542296|emb|LL999098.1|/0.0/Strongyloides stercoralis genome assembly S_stercoralis_PV0001 ,scaffold SSTP_contig0000035	NA	NA	NA	NA	NA
Unigene7940_All	397	0.01	0.56	5.80735	0.123801	0.300022	NA	gi|689542248|emb|LL999050.1|/0.0/Strongyloides stercoralis genome assembly S_stercoralis_PV0001 ,scaffold SSTP_contig0000001	NA	NA	NA	NA	NA
Unigene11096_All	287	0.01	0.56	5.80735	0.2482	0.4712	NA	gi|689542270|emb|LL999072.1|/1e-159/Strongyloides stercoralis genome assembly S_stercoralis_PV0001 ,scaffold SSTP_scaffold0000009	NA	NA	NA	NA	NA
Unigene6867_All	287	0.01	0.56	5.80735	0.2482	0.470781	NA	gi|689542294|emb|LL999096.1|/1e-135/Strongyloides stercoralis genome assembly S_stercoralis_PV0001 ,scaffold SSTP_contig0000033	NA	NA	NA	NA	NA
Unigene11339_All	287	0.01	0.56	5.80735	0.2482	0.469686	gi|685824515|emb|CEF59569.1|/2.13071e-24/Protein unc-93 homolog A [Strongyloides ratti]	gi|689542252|emb|LL999054.1|/1e-159/Strongyloides stercoralis genome assembly S_stercoralis_PV0001 ,scaffold SSTP_contig0000004	sp|Q6DDL7|UN93A_XENLA/4e-09/Protein unc-93 homolog A OS=Xenopus laevis GN=unc93a PE=2 SV=1	gga:421566/1e-05/UNC93A, TTLL2; unc-93 homolog A (C. elegans); K16600 tubulin polyglutamylase TTLL2 [EC:6.-.-.-]	NA	PTHR19444:SF13/1.3E-12/--	NA
CL1796.Contig1_All	381	0.01	0.55	5.78136	0.2482	0.473725	gi|685835665|emb|CEF70586.1|/1.2003e-40/Hypothetical protein SRAE_2000521300 [Strongyloides ratti]	gi|689542313|emb|LL999115.1|/0.0/Strongyloides stercoralis genome assembly S_stercoralis_PV0001 ,scaffold SSTP_scaffold0000018	NA	NA	NA	NA	NA
Unigene11320_All	292	0.01	0.55	5.78136	0.2482	0.470833	gi|921125310|ref|XP_013437264.1|/4.45352e-06/hypothetical protein ENH_00058310 [Eimeria necatrix] &gt;gi|557231198|emb|CDJ68797.1| hypothetical protein ENH_00058310 [Eimeria necatrix]	gi|689542454|emb|LL999440.1|/1e-138/Strongyloides stercoralis genome assembly S_stercoralis_PV0001 ,scaffold SSTP_contig0000359	NA	NA	NA	NA	NA
CL1165.Contig4_All	2434	0.01	0.55	5.78136	4.52e-07	6.93e-06	gi|685832575|emb|CEF67496.1|/0/MATH domain and TRAF-like domain-containing protein [Strongyloides ratti]	gi|689542246|emb|LL999048.1|/0.0/Strongyloides stercoralis genome assembly S_stercoralis_PV0001 ,scaffold SSTP_scaffold0000001	sp|Q4VSI4|UBP7_RAT/2e-14/Ubiquitin carboxyl-terminal hydrolase 7 OS=Rattus norvegicus GN=Usp7 PE=1 SV=1	tsp:Tsp_11254/3e-21/aminotransferase; K14454 aspartate aminotransferase, cytoplasmic [EC:2.6.1.1]	NA	PTHR22743:SF139/1.2E-12/--	NA
Unigene10880_All	296	0.01	0.54	5.75489	0.2482	0.474202	gi|597870144|gb|EYC19526.1|/2.96703e-10/hypothetical protein Y032_0024g914 [Ancylostoma ceylanicum]	gi|689434029|emb|LL909423.1|/7e-17/Schistocephalus solidus genome assembly S_solidus_NST_G2 ,scaffold SSLN_scaffold0008879	sp|Q75JC9|Y8484_DICDI/2e-10/Uncharacterized protein DDB_G0271670 OS=Dictyostelium discoideum GN=DDB_G0271670 PE=4 SV=1	xtr:733454/3e-10/rpgr, xrpgr; retinitis pigmentosa GTPase regulator; K19607 X-linked retinitis pigmentosa GTPase regulator	YOR054c/3e-07/---	NA	NA
Unigene11496_All	297	0.01	0.54	5.75489	0.2482	0.472986	gi|685833124|emb|CEF68045.1|/1.08204e-28/Serine/threonine-protein phosphatase rdgC [Strongyloides ratti]	gi|689542306|emb|LL999108.1|/7e-85/Strongyloides stercoralis genome assembly S_stercoralis_PV0001 ,scaffold SSTP_contig0000045	sp|Q54SK5|DHKM_DICDI/6e-08/Hybrid signal transduction histidine kinase M OS=Dictyostelium discoideum GN=dhkM PE=3 SV=1	NA	NA	NA	NA
Unigene11648_All	295	0.01	0.54	5.75489	0.2482	0.469738	NA	gi|689542246|emb|LL999048.1|/1e-163/Strongyloides stercoralis genome assembly S_stercoralis_PV0001 ,scaffold SSTP_scaffold0000001	NA	NA	NA	NA	NA
CL90.Contig1_All	1413	0.01	0.54	5.75489	0.000474364	0.00372046	gi|685834886|emb|CEF69807.1|/2.35488e-149/Pyrroline-5-carboxylate reductase 3 [Strongyloides ratti]	gi|689542246|emb|LL999048.1|/0.0/Strongyloides stercoralis genome assembly S_stercoralis_PV0001 ,scaffold SSTP_scaffold0000001	sp|Q58DT4|P5CR1_BOVIN/7e-62/Pyrroline-5-carboxylate reductase 1, mitochondrial OS=Bos taurus GN=PYCR1 PE=2 SV=1	cel:CELE_M153.1/2e-111/M153.1; Uncharacterized protein; K00286 pyrroline-5-carboxylate reductase [EC:1.5.1.2]	MA4102/4e-54/---	PTHR11645:SF28/2.3E-143/--	biological_process:GO:0006561//proline biosynthetic process;GO:0055114//oxidation-reduction process;molecular_function:GO:0004735//pyrroline-5-carboxylate reductase activity;
Unigene2931_All	418	0.01	0.53	5.72792	0.123801	0.300704	NA	gi|689542590|emb|LL999509.1|/0.0/Strongyloides stercoralis genome assembly S_stercoralis_PV0001 ,scaffold SSTP_contig0000428	NA	NA	NA	NA	NA
CL1854.Contig1_All	1495	0.01	0.53	5.72792	0.00023661	0.00203199	gi|685831513|emb|CEF66434.1|/0/Thyrotropin-releasing hormone receptor [Strongyloides ratti]	gi|689542247|emb|LL999049.1|/0.0/Strongyloides stercoralis genome assembly S_stercoralis_PV0001 ,scaffold SSTP_scaffold0000002	sp|O93603|TRFR_CHICK/1e-58/Thyrotropin-releasing hormone receptor OS=Gallus gallus GN=TRHR PE=2 SV=1	cel:CELE_C30F12.6/3e-84/nmur-4; NMUR (NeuroMedin U Receptor) homolog; K04282 thyrotropin-releasing hormone receptor	NA	PS50262/16.64/G-protein coupled receptors family 1 profile.	biological_process:GO:0044699//single-organism process;molecular_function:GO:0004871//signal transducer activity;
Unigene10754_All	303	0.01	0.53	5.72792	0.2482	0.472775	NA	gi|689542246|emb|LL999048.1|/1e-168/Strongyloides stercoralis genome assembly S_stercoralis_PV0001 ,scaffold SSTP_scaffold0000001	NA	NA	NA	NA	NA
Unigene5864_All	302	0.01	0.53	5.72792	0.2482	0.47099	NA	gi|689542289|emb|LL999091.1|/3e-65/Strongyloides stercoralis genome assembly S_stercoralis_PV0001 ,scaffold SSTP_contig0000029	NA	NA	NA	NA	NA
Unigene6967_All	533	0.01	0.53	5.72792	0.0617514	0.185439	NA	gi|689542331|emb|LL999133.1|/1e-123/Strongyloides stercoralis genome assembly S_stercoralis_PV0001 ,scaffold SSTP_contig0000066	NA	NA	NA	NA	NA
CL391.Contig1_All	939	0.14	7.37	5.71817	2.82e-29	2.54e-27	gi|685835833|emb|CEF70753.1|/4.51609e-160/Nematode cuticle collagen, N-terminal domain and Collagen triple helix repeat-containing protein [Strongyloides ratti]	gi|689542255|emb|LL999057.1|/0.0/Strongyloides stercoralis genome assembly S_stercoralis_PV0001 ,scaffold SSTP_contig0000007	sp|P18831|COL6_CAEEL/5e-108/Cuticle collagen 6 OS=Caenorhabditis elegans GN=rol-8 PE=3 SV=2	tsp:Tsp_05167/2e-50/cuticle collagen 6 protein; K08202 MFS transporter, OCT family, solute carrier family 22 (organic cation transporter), member 4/5	BMEII1039/4e-06/---	PF01484/1.0E-17/Nematode cuticle collagen N-terminal domain	NA
Unigene6911_All	305	0.01	0.52	5.70044	0.2482	0.470207	gi|685835226|emb|CEF70147.1|/1.84593e-12/Hypothetical protein SRAE_2000478200 [Strongyloides ratti]	gi|689542264|emb|LL999066.1|/1e-120/Strongyloides stercoralis genome assembly S_stercoralis_PV0001 ,scaffold SSTP_scaffold0000006	NA	NA	NA	PF10317/2.7E-5/Serpentine type 7TM GPCR chemoreceptor Srd	NA
Unigene10865_All	307	0.01	0.52	5.70044	0.2482	0.46979	NA	gi|689542262|emb|LL999064.1|/1e-171/Strongyloides stercoralis genome assembly S_stercoralis_PV0001 ,scaffold SSTP_scaffold0000005	NA	NA	NA	NA	NA
Unigene4892_All	309	0.01	0.51	5.67243	0.2482	0.474786	gi|685826160|emb|CEF61204.1|/9.34996e-49/G protein-coupled receptor, rhodopsin-like family and GPCR, rhodopsin-like, 7TM domain-containing protein [Strongyloides ratti]	gi|689542250|emb|LL999052.1|/1e-166/Strongyloides stercoralis genome assembly S_stercoralis_PV0001 ,scaffold SSTP_contig0000003	sp|O93603|TRFR_CHICK/7e-09/Thyrotropin-releasing hormone receptor OS=Gallus gallus GN=TRHR PE=2 SV=1	obi:106881650/2e-12/thyrotropin-releasing hormone receptor-like; K04284 growth hormone secretagogue receptor	NA	PF00001/3.0E-9/7 transmembrane receptor (rhodopsin family)	NA
Unigene6869_All	308	0.01	0.51	5.67243	0.2482	0.474361	gi|685825080|emb|CEF60133.1|/3.22848e-33/Hypothetical protein SRAE_X000187300 [Strongyloides ratti]	gi|689542256|emb|LL999058.1|/1e-169/Strongyloides stercoralis genome assembly S_stercoralis_PV0001 ,scaffold SSTP_contig0000008	NA	NA	NA	NA	NA
CL2262.Contig2_All	433	0.01	0.51	5.67243	0.123801	0.297826	NA	gi|689542272|emb|LL999074.1|/0.0/Strongyloides stercoralis genome assembly S_stercoralis_PV0001 ,scaffold SSTP_scaffold0000010	NA	NA	NA	NA	NA
CL36.Contig2_All	891	0.01	0.5	5.64386	0.0153636	0.0660539	gi|685830370|emb|CEF65292.1|/4.91469e-105/GOLD domain-containing protein [Strongyloides ratti]	gi|689542291|emb|LL999093.1|/0.0/Strongyloides stercoralis genome assembly S_stercoralis_PV0001 ,scaffold SSTP_contig0000031	NA	loa:LOAG_06025/3e-16/hypothetical protein; K20351 p24 family protein gamma-5	NA	PF01105/1.4E-7/emp24/gp25L/p24 family/GOLD	NA
CL624.Contig1_All	633	0.01	0.5	5.64386	0.0617514	0.187016	gi|685827575|emb|CEF62497.1|/1.20208e-80/Longin-like domain and Adaptor protein complex, sigma subunit family and AP complex, mu/sigma subunit domain-containing protein [Strongyloides ratti]	gi|689542250|emb|LL999052.1|/0.0/Strongyloides stercoralis genome assembly S_stercoralis_PV0001 ,scaffold SSTP_contig0000003	sp|B0G185|AP1S2_DICDI/3e-23/AP-1 complex subunit sigma-2 OS=Dictyostelium discoideum GN=ap1s2 PE=3 SV=1	smm:Smp_019990/2e-26/clathrin adapter complex protein; K12394 AP-1 complex subunit sigma 1/2	SPAP27G11.06c/5e-20/---	PF01217/4.8E-18/Clathrin adaptor complex small chain	NA
Unigene11003_All	317	0.01	0.5	5.64386	0.2482	0.469842	NA	gi|689542248|emb|LL999050.1|/1e-177/Strongyloides stercoralis genome assembly S_stercoralis_PV0001 ,scaffold SSTP_contig0000001	NA	NA	NA	NA	NA
Unigene11624_All	313	0.01	0.5	5.64386	0.2482	0.467976	gi|685826463|emb|CEF61504.1|/6.70133e-31/Reverse transcriptase domain and Integrase,catalytic core domain and Ribonuclease H domain and Ribonuclease H-like domain-containing protein [Strongyloides ratti]	gi|689542288|emb|LL999090.1|/1e-174/Strongyloides stercoralis genome assembly S_stercoralis_PV0001 ,scaffold SSTP_contig0000028	NA	NA	NA	NA	NA
Unigene11201_All	322	0.01	0.49	5.61471	0.2482	0.470468	gi|685827586|emb|CEF62508.1|/3.10593e-20/Hypothetical protein SRAE_1000077800 [Strongyloides ratti]	gi|689542250|emb|LL999052.1|/1e-180/Strongyloides stercoralis genome assembly S_stercoralis_PV0001 ,scaffold SSTP_contig0000003	NA	NA	NA	NA	NA
Unigene11306_All	319	0.01	0.49	5.61471	0.2482	0.470311	NA	gi|689542264|emb|LL999066.1|/1e-178/Strongyloides stercoralis genome assembly S_stercoralis_PV0001 ,scaffold SSTP_scaffold0000006	NA	NA	NA	NA	NA
Unigene8002_All	319	0.01	0.49	5.61471	0.2482	0.468338	NA	gi|689542248|emb|LL999050.1|/1e-178/Strongyloides stercoralis genome assembly S_stercoralis_PV0001 ,scaffold SSTP_contig0000001	NA	NA	NA	NA	NA
CL905.Contig4_All	1465	0.01	0.48	5.58496	0.000951016	0.00682607	gi|685828364|emb|CEF63286.1|/0/UNC93-like protein MFSD11 [Strongyloides ratti]	gi|689542251|emb|LL999053.1|/0.0/Strongyloides stercoralis genome assembly S_stercoralis_PV0001 ,scaffold SSTP_scaffold0000003	sp|Q6DIT7|MFS11_XENTR/2e-75/UNC93-like protein MFSD11 OS=Xenopus tropicalis GN=mfsd11 PE=2 SV=1	gga:421566/4e-07/UNC93A, TTLL2; unc-93 homolog A (C. elegans); K16600 tubulin polyglutamylase TTLL2 [EC:6.-.-.-]	NA	PTHR23294/3.9E-72/--	NA
CL1129.Contig1_All	723	0.01	0.48	5.58496	0.0308014	0.112454	gi|685831514|emb|CEF66435.1|/5.22906e-87/Hypothetical protein SRAE_2000110300 [Strongyloides ratti]	gi|689542247|emb|LL999049.1|/0.0/Strongyloides stercoralis genome assembly S_stercoralis_PV0001 ,scaffold SSTP_scaffold0000002	NA	NA	NA	NA	NA
CL654.Contig1_All	2054	0.01	0.48	5.58496	2.94e-05	0.000319425	gi|685826303|emb|CEF61346.1|/2.08174e-14/Zinc finger, CCHC-type domain-containing protein [Strongyloides ratti]	gi|689542332|emb|LL999134.1|/0.0/Strongyloides stercoralis genome assembly S_stercoralis_PV0001 ,scaffold SSTP_contig0000067	NA	NA	NA	NA	NA
Unigene10648_All	325	0.01	0.48	5.58496	0.2482	0.472459	NA	gi|689542246|emb|LL999048.1|/0.0/Strongyloides stercoralis genome assembly S_stercoralis_PV0001 ,scaffold SSTP_scaffold0000001	NA	NA	NA	NA	NA
CL1231.Contig2_All	1009	0.01	0.48	5.58496	0.00766332	0.0382383	gi|685833536|emb|CEF68457.1|/3.12166e-133/G protein-coupled receptor, rhodopsin-like family and GPCR, rhodopsin-like, 7TM domain-containing protein [Strongyloides ratti]	gi|689542279|emb|LL999081.1|/0.0/Strongyloides stercoralis genome assembly S_stercoralis_PV0001 ,scaffold SSTP_scaffold0000014	sp|Q25190|5HTR_HELVI/9e-29/5-hydroxytryptamine receptor OS=Heliothis virescens PE=2 SV=1	cel:CELE_Y22D7AR.13/8e-56/ser-4; SERotonin/octopamine receptor family; K04153 5-hydroxytryptamine receptor 1	NA	PF00001/1.1E-27/7 transmembrane receptor (rhodopsin family)	biological_process:GO:0007210//serotonin receptor signaling pathway;cellular_component:GO:0016021//integral component of membrane;molecular_function:GO:0004993//G-protein coupled serotonin receptor activity;
CL249.Contig1_All	807	0.01	0.48	5.58496	0.0308014	0.111809	gi|685833246|emb|CEF68167.1|/1.95846e-131/Hypothetical protein SRAE_2000282500 [Strongyloides ratti]	gi|689542247|emb|LL999049.1|/1e-134/Strongyloides stercoralis genome assembly S_stercoralis_PV0001 ,scaffold SSTP_scaffold0000002	sp|O70133|DHX9_MOUSE/2e-29/ATP-dependent RNA helicase A OS=Mus musculus GN=Dhx9 PE=1 SV=2	lav:100654329/6e-32/TAF15; TATA-box binding protein associated factor 15; K14651 transcription initiation factor TFIID subunit 15	XF0818/4e-22/---	PR01228/6.7E-5/Eggshell protein signature	NA
CL58.Contig4_All	1313	0.01	0.48	5.58496	0.00190662	0.012181	gi|685827429|emb|CEF62351.1|/7.15217e-113/Hypothetical protein SRAE_1000062400 [Strongyloides ratti]	gi|689542249|emb|LL999051.1|/0.0/Strongyloides stercoralis genome assembly S_stercoralis_PV0001 ,scaffold SSTP_contig0000002	sp|Q99J87|DHX58_MOUSE/7e-06/Probable ATP-dependent RNA helicase DHX58 OS=Mus musculus GN=Dhx58 PE=1 SV=2	loa:LOAG_02330/9e-24/type III restriction enzyme; K12646 ATP-dependent RNA helicase DDX58 [EC:3.6.3.14]	NA	NA	NA
CL296.Contig8_All	202	0.01	0.47	5.55459	0.497596	0.716059	NA	gi|689542306|emb|LL999108.1|/2e-78/Strongyloides stercoralis genome assembly S_stercoralis_PV0001 ,scaffold SSTP_contig0000045	NA	NA	NA	NA	NA
CL1161.Contig2_All	1527	0.01	0.47	5.55459	0.000474364	0.00372902	gi|685828136|emb|CEF63058.1|/2.12408e-103/Trafficking protein particle complex subunit 5 [Strongyloides ratti]	gi|689542248|emb|LL999050.1|/0.0/Strongyloides stercoralis genome assembly S_stercoralis_PV0001 ,scaffold SSTP_contig0000001	sp|Q8IUR0|TPPC5_HUMAN/2e-39/Trafficking protein particle complex subunit 5 OS=Homo sapiens GN=TRAPPC5 PE=1 SV=1	loa:LOAG_06210/3e-49/trafficking protein particle complex 5; K20280 trafficking protein particle complex subunit 5	SPBC1718.05/2e-22/---	PF04051/1.0E-25/Transport protein particle (TRAPP) component	NA
CL302.Contig1_All	1994	0.01	0.47	5.55459	5.89e-05	0.000592496	gi|685835453|emb|CEF70374.1|/0/Stall [Strongyloides ratti]	gi|689542264|emb|LL999066.1|/0.0/Strongyloides stercoralis genome assembly S_stercoralis_PV0001 ,scaffold SSTP_scaffold0000006	sp|Q69Z28|ATS16_MOUSE/5e-41/A disintegrin and metalloproteinase with thrombospondin motifs 16 OS=Mus musculus GN=Adamts16 PE=2 SV=2	lcm:102365841/9e-43/ADAMTS12; ADAM metallopeptidase with thrombospondin type 1 motif 12; K08626 a disintegrin and metalloproteinase with thrombospondin motifs 12 [EC:3.4.24.-]	NA	PTHR13723:SF192/6.0E-254/--	NA
CL873.Contig2_All	553	0.01	0.47	5.55459	0.123801	0.297115	gi|685830721|emb|CEF65642.1|/2.00254e-63/Dolichol kinase [Strongyloides ratti]	gi|689542247|emb|LL999049.1|/1e-161/Strongyloides stercoralis genome assembly S_stercoralis_PV0001 ,scaffold SSTP_scaffold0000002	NA	cel:CELE_Y56A3A.36/1e-14/Y56A3A.36; Uncharacterized protein; K00902 dolichol kinase [EC:2.7.1.108]	NA	NA	NA
Unigene3910_All	339	0.01	0.46	5.52356	0.2482	0.474999	gi|685835565|emb|CEF70486.1|/6.79056e-47/Glycosyl transferase, family 14-containing protein [Strongyloides ratti]	gi|689542283|emb|LL999085.1|/0.0/Strongyloides stercoralis genome assembly S_stercoralis_PV0001 ,scaffold SSTP_contig0000024	NA	NA	NA	NA	NA
Unigene10742_All	200	0.01	0.46	5.52356	0.497596	0.714675	NA	gi|689542246|emb|LL999048.1|/1e-107/Strongyloides stercoralis genome assembly S_stercoralis_PV0001 ,scaffold SSTP_scaffold0000001	NA	NA	NA	NA	NA
Unigene10856_All	201	0.01	0.46	5.52356	0.497596	0.713416	gi|685826199|emb|CEF61243.1|/5.02888e-10/Hypothetical protein SRAE_0000036900 [Strongyloides ratti]	gi|689542250|emb|LL999052.1|/1e-108/Strongyloides stercoralis genome assembly S_stercoralis_PV0001 ,scaffold SSTP_contig0000003	NA	NA	NA	NA	NA
CL34.Contig11_All	200	0.01	0.46	5.52356	0.497596	0.713057	NA	gi|689542282|emb|LL999084.1|/1e-107/Strongyloides stercoralis genome assembly S_stercoralis_PV0001 ,scaffold SSTP_contig0000023	NA	NA	NA	NA	NA
Unigene11664_All	200	0.01	0.46	5.52356	0.497596	0.712997	NA	gi|689542355|emb|LL999157.1|/1e-102/Strongyloides stercoralis genome assembly S_stercoralis_PV0001 ,scaffold SSTP_contig0000086	NA	NA	NA	NA	NA
Unigene7852_All	335	0.01	0.46	5.52356	0.2482	0.473461	gi|308450159|ref|XP_003088200.1|/2.68892e-27/hypothetical protein CRE_03576 [Caenorhabditis remanei] &gt;gi|308248801|gb|EFO92753.1| hypothetical protein CRE_03576 [Caenorhabditis remanei]	gi|689552532|emb|LM013384.1|/1e-155/Wuchereria bancrofti genome assembly W_bancrofti_Jakarta ,scaffold WBA_contig0012012	NA	NA	NA	NA	NA
Unigene11494_All	202	0.01	0.46	5.52356	0.497596	0.711625	gi|685824423|emb|CEF59477.1|/1.23033e-24/Protein of unknown function DUF229 family and Alkaline phosphatase-like, alpha/beta/alpha domain and Alkaline-phosphatase-like, core domain-containing protein [Strongyloides ratti]	gi|689542252|emb|LL999054.1|/1e-108/Strongyloides stercoralis genome assembly S_stercoralis_PV0001 ,scaffold SSTP_contig0000004	NA	NA	NA	PF02995/4.5E-5/Protein of unknown function (DUF229)	NA
Unigene11820_All	202	0.01	0.46	5.52356	0.497596	0.710436	NA	gi|689542246|emb|LL999048.1|/1e-108/Strongyloides stercoralis genome assembly S_stercoralis_PV0001 ,scaffold SSTP_scaffold0000001	NA	NA	NA	NA	NA
Unigene11177_All	200	0.01	0.46	5.52356	0.497596	0.707952	NA	gi|689542278|emb|LL999080.1|/1e-100/Strongyloides stercoralis genome assembly S_stercoralis_PV0001 ,scaffold SSTP_contig0000020	NA	NA	NA	NA	NA
Unigene11639_All	201	0.01	0.46	5.52356	0.497596	0.707834	gi|685835276|emb|CEF70197.1|/1.15131e-30/Transcription factor HNF-4 homolog [Strongyloides ratti]	gi|689542249|emb|LL999051.1|/1e-108/Strongyloides stercoralis genome assembly S_stercoralis_PV0001 ,scaffold SSTP_contig0000002	NA	NA	NA	NA	NA
Unigene11901_All	200	0.01	0.46	5.52356	0.497596	0.707775	NA	gi|689542269|emb|LL999071.1|/1e-107/Strongyloides stercoralis genome assembly S_stercoralis_PV0001 ,scaffold SSTP_contig0000016	NA	NA	NA	NA	NA
Unigene10106_All	201	0.01	0.46	5.52356	0.497596	0.707069	NA	gi|689542258|emb|LL999060.1|/2e-31/Strongyloides stercoralis genome assembly S_stercoralis_PV0001 ,scaffold SSTP_scaffold0000004	NA	NA	NA	NA	NA
Unigene11919_All	334	0.01	0.46	5.52356	0.2482	0.469219	gi|685829709|emb|CEF64631.1|/1.37141e-47/Spectrin beta chain, erythrocytic [Strongyloides ratti]	gi|689542281|emb|LL999083.1|/0.0/Strongyloides stercoralis genome assembly S_stercoralis_PV0001 ,scaffold SSTP_contig0000022	NA	NA	NA	NA	NA
Unigene11560_All	201	0.01	0.46	5.52356	0.497596	0.704083	NA	gi|689542302|emb|LL999104.1|/1e-108/Strongyloides stercoralis genome assembly S_stercoralis_PV0001 ,scaffold SSTP_contig0000041	NA	NA	NA	NA	NA
Unigene11341_All	201	0.01	0.46	5.52356	0.497596	0.702629	gi|685832462|emb|CEF67383.1|/3.60394e-08/LPS-induced tumor necrosis factor alpha factor domain-containing protein [Strongyloides ratti]	gi|689542246|emb|LL999048.1|/1e-108/Strongyloides stercoralis genome assembly S_stercoralis_PV0001 ,scaffold SSTP_scaffold0000001	NA	NA	NA	NA	NA
Unigene11727_All	200	0.01	0.46	5.52356	0.497596	0.702107	gi|685829709|emb|CEF64631.1|/1.90213e-25/Spectrin beta chain, erythrocytic [Strongyloides ratti]	gi|689542281|emb|LL999083.1|/1e-107/Strongyloides stercoralis genome assembly S_stercoralis_PV0001 ,scaffold SSTP_contig0000022	NA	NA	NA	NA	NA
Unigene12287_All	206	0.01	0.45	5.49185	0.497596	0.715938	NA	gi|689542316|emb|LL999118.1|/1e-110/Strongyloides stercoralis genome assembly S_stercoralis_PV0001 ,scaffold SSTP_scaffold0000019	NA	NA	NA	NA	NA
CL11.Contig2_All	3665	0.01	0.45	5.49185	1.4e-08	2.76e-07	gi|685832913|emb|CEF67834.1|/0/Lethal(2) giant larvae protein family and WD40 repeat and Lethal giant larvae homologue 2 domain and Lethal giant larvae (Lgl)-like, C-terminal domain and WD40/YVTN repeat-like-containing domain and WD40-repeat-containing domain-containing protein [Strongyloides ratti]	gi|689542246|emb|LL999048.1|/0.0/Strongyloides stercoralis genome assembly S_stercoralis_PV0001 ,scaffold SSTP_scaffold0000001	sp|Q9WU70|STXB5_RAT/1e-131/Syntaxin-binding protein 5 OS=Rattus norvegicus GN=Stxbp5 PE=1 SV=1	cel:CELE_M01A10.2/7e-177/tom-1; TOMosyn synaptic protein; K08518 syntaxin-binding protein 5	all0284_3/3e-06/---	PTHR10241:SF25/5.7E-58/--	NA
CL2119.Contig1_All	206	0.01	0.45	5.49185	0.497596	0.714315	NA	NA	NA	NA	NA	NA	NA
Unigene10946_All	206	0.01	0.45	5.49185	0.497596	0.713356	NA	gi|689542284|emb|LL999086.1|/1e-110/Strongyloides stercoralis genome assembly S_stercoralis_PV0001 ,scaffold SSTP_contig0000025	NA	NA	NA	NA	NA
Unigene11045_All	205	0.01	0.45	5.49185	0.497596	0.708837	gi|685824559|emb|CEF59613.1|/7.67228e-35/Quinolinate phosphoribosyl transferase,C-terminal domain and Nicotinamide phosphoribosyl transferase family-containing protein [Strongyloides ratti]	gi|689542314|emb|LL999116.1|/1e-108/Strongyloides stercoralis genome assembly S_stercoralis_PV0001 ,scaffold SSTP_contig0000051	sp|Q80Z29|NAMPT_RAT/1e-13/Nicotinamide phosphoribosyltransferase OS=Rattus norvegicus GN=Nampt PE=1 SV=1	loa:LOAG_08839/2e-21/pre-B cell enhancing factor; K03462 nicotinamide phosphoribosyltransferase [EC:2.4.2.12]	slr0788/1e-11/---	PTHR11098/5.5E-21/--	NA
Unigene11684_All	203	0.01	0.45	5.49185	0.497596	0.707657	NA	gi|689542271|emb|LL999073.1|/1e-109/Strongyloides stercoralis genome assembly S_stercoralis_PV0001 ,scaffold SSTP_contig0000017	NA	NA	NA	NA	NA
Unigene11410_All	203	0.01	0.45	5.49185	0.497596	0.706716	NA	gi|689542312|emb|LL999114.1|/1e-109/Strongyloides stercoralis genome assembly S_stercoralis_PV0001 ,scaffold SSTP_contig0000050	NA	NA	NA	NA	NA
Unigene11205_All	341	0.01	0.45	5.49185	0.2482	0.469478	gi|685835396|emb|CEF70317.1|/3.35455e-54/Hypothetical protein SRAE_2000495000 [Strongyloides ratti]	gi|689542283|emb|LL999085.1|/0.0/Strongyloides stercoralis genome assembly S_stercoralis_PV0001 ,scaffold SSTP_contig0000024	NA	NA	NA	NA	NA
Unigene11521_All	206	0.01	0.45	5.49185	0.497596	0.704959	NA	gi|689542273|emb|LL999075.1|/1e-110/Strongyloides stercoralis genome assembly S_stercoralis_PV0001 ,scaffold SSTP_scaffold0000011	NA	NA	NA	NA	NA
CL2263.Contig1_All	203	0.01	0.45	5.49185	0.997594	0.998237	NA	gi|689542286|emb|LL999088.1|/4e-76/Strongyloides stercoralis genome assembly S_stercoralis_PV0001 ,scaffold SSTP_contig0000026	NA	NA	NA	NA	NA
Unigene11604_All	340	0.01	0.45	5.49185	0.2482	0.467512	gi|685826330|emb|CEF61373.1|/1.28363e-29/Integrase, catalytic core domain and Ribonuclease H-like domain-containing protein [Strongyloides ratti]	gi|689542246|emb|LL999048.1|/0.0/Strongyloides stercoralis genome assembly S_stercoralis_PV0001 ,scaffold SSTP_scaffold0000001	NA	NA	NA	NA	NA
Unigene11853_All	205	0.01	0.45	5.49185	0.497596	0.70147	gi|685825018|emb|CEF60071.1|/1.03913e-31/Myosin head, motor domain and Myosin-like IQ motif-containing domain and P-loop containing nucleoside triphosphate hydrolase domain-containing protein [Strongyloides ratti]	gi|689542280|emb|LL999082.1|/1e-110/Strongyloides stercoralis genome assembly S_stercoralis_PV0001 ,scaffold SSTP_contig0000021	sp|Q9JLT0|MYH10_RAT/1e-07/Myosin-10 OS=Rattus norvegicus GN=Myh10 PE=2 SV=1	tru:777991/2e-07/myosin-9; K10352 myosin heavy chain	NA	PS51456/18.599/Myosin motor domain profile.	NA
Unigene8900_All	208	0.01	0.44	5.45943	0.497596	0.715818	NA	gi|689542268|emb|LL999070.1|/1e-112/Strongyloides stercoralis genome assembly S_stercoralis_PV0001 ,scaffold SSTP_scaffold0000008	NA	NA	NA	NA	NA
Unigene10728_All	209	0.01	0.44	5.45943	0.497596	0.715035	NA	gi|689542277|emb|LL999079.1|/1e-112/Strongyloides stercoralis genome assembly S_stercoralis_PV0001 ,scaffold SSTP_scaffold0000013	NA	NA	NA	NA	NA
Unigene11473_All	208	0.01	0.44	5.45943	0.497596	0.71234	gi|685824734|emb|CEF59788.1|/2.83041e-21/Solute carrier family 40 member 1 [Strongyloides ratti]	gi|689542255|emb|LL999057.1|/1e-112/Strongyloides stercoralis genome assembly S_stercoralis_PV0001 ,scaffold SSTP_contig0000007	NA	NA	NA	PF06963/1.8E-6/Ferroportin1 (FPN1)	NA
Unigene11445_All	209	0.01	0.44	5.45943	0.497596	0.711863	gi|685829950|emb|CEF64872.1|/8.7597e-31/Epidermal growth factor-like domain and Insulin-like growth factor binding protein, N-terminal domain-containing protein [Strongyloides ratti]	gi|689542248|emb|LL999050.1|/8e-59/Strongyloides stercoralis genome assembly S_stercoralis_PV0001 ,scaffold SSTP_contig0000001	NA	NA	NA	NA	NA
Unigene11732_All	208	0.01	0.44	5.45943	0.497596	0.71103	gi|685828784|emb|CEF63706.1|/2.23275e-26/Gamma-aminobutyric acid A receptor/Glycine receptor alpha family and Neurotransmitter-gated ion-channel transmembrane domain and Neurotransmitter-gated ion-channel family and Neurotransmitter-gated ion-channel ligand-binding domain-containing protein [Strongyloides ratti]	gi|689542258|emb|LL999060.1|/1e-112/Strongyloides stercoralis genome assembly S_stercoralis_PV0001 ,scaffold SSTP_scaffold0000004	sp|Q24352|GBRAL_DROME/7e-15/Gamma-aminobutyric acid receptor alpha-like OS=Drosophila melanogaster GN=Grd PE=1 SV=1	cel:CELE_F07B10.5/2e-14/lgc-36; Ligand-Gated ion Channel; K05175 gamma-aminobutyric acid receptor subunit alpha	NA	PTHR18945/6.6E-28/--	biological_process:GO:0006811//ion transport;cellular_component:GO:0016020//membrane;molecular_function:GO:0099600//transmembrane receptor activity;
Unigene11916_All	209	0.01	0.44	5.45943	0.497596	0.708423	NA	gi|689542303|emb|LL999105.1|/1e-112/Strongyloides stercoralis genome assembly S_stercoralis_PV0001 ,scaffold SSTP_contig0000042	NA	NA	NA	NA	NA
Unigene12141_All	207	0.01	0.44	5.45943	0.497596	0.707539	gi|685836329|emb|CEF71249.1|/1.14647e-30/Neuropeptide F receptor [Strongyloides ratti]	gi|689542289|emb|LL999091.1|/1e-104/Strongyloides stercoralis genome assembly S_stercoralis_PV0001 ,scaffold SSTP_contig0000029	sp|Q9VNM1|NPFR_DROME/1e-09/Neuropeptide F receptor OS=Drosophila melanogaster GN=NPFR PE=1 SV=3	bmy:Bm1_31150/2e-11/neuropeptide F receptor; K04209 neuropeptide Y receptor, invertebrate	NA	PTHR24235:SF8/7.7E-17/--	biological_process:GO:0007218//neuropeptide signaling pathway;cellular_component:GO:0016021//integral component of membrane;molecular_function:GO:0004983//neuropeptide Y receptor activity;
Unigene11782_All	209	0.01	0.44	5.45943	0.497596	0.705778	NA	gi|689542249|emb|LL999051.1|/1e-100/Strongyloides stercoralis genome assembly S_stercoralis_PV0001 ,scaffold SSTP_contig0000002	NA	NA	NA	NA	NA
Unigene5899_All	346	0.01	0.44	5.45943	0.2482	0.469323	gi|685835776|emb|CEF70696.1|/1.49882e-54/Peroxidasin-like protein [Strongyloides ratti]	gi|689542263|emb|LL999065.1|/0.0/Strongyloides stercoralis genome assembly S_stercoralis_PV0001 ,scaffold SSTP_contig0000013	sp|Q01603|PERO_DROME/1e-19/Peroxidase OS=Drosophila melanogaster GN=Pxd PE=2 SV=2	api:100160088/2e-27/peroxidase; K19511 peroxidase [EC:1.11.1.7]	NA	PF03098/1.9E-42/Animal haem peroxidase	NA
CL923.Contig3_All	2250	0.01	0.44	5.45943	2.94e-05	0.000319019	gi|685830667|emb|CEF65588.1|/7.23847e-125/Thioredoxin-like fold domain-containing protein [Strongyloides ratti]	gi|689542262|emb|LL999064.1|/0.0/Strongyloides stercoralis genome assembly S_stercoralis_PV0001 ,scaffold SSTP_scaffold0000005	sp|Q9VS60|SMSR1_DROME/1e-62/Sphingomyelin synthase-related 1 OS=Drosophila melanogaster GN=SMSr PE=1 SV=2	cqu:CpipJ_CPIJ001932/6e-39/Phosphatidylcholine:ceramide cholinephosphotransferase 1; K04714 shingomyelin synthase [EC:2.7.8.27]	NA	NA	NA
Unigene825_All	212	0.01	0.43	5.42626	0.497596	0.715396	gi|685832305|emb|CEF67226.1|/3.20982e-33/Domain of unknown function DB domain-containing protein [Strongyloides ratti]	gi|689542249|emb|LL999051.1|/1e-112/Strongyloides stercoralis genome assembly S_stercoralis_PV0001 ,scaffold SSTP_contig0000002	NA	NA	NA	PF01682/2.7E-14/DB module	NA
Unigene12249_All	210	0.01	0.43	5.42626	0.497596	0.712758	gi|685830447|emb|CEF65368.1|/5.12456e-31/Ubiquitin-conjugating enzyme, E2 domain and Baculoviral inhibition of apoptosis protein repeat domain and Ubiquitin-conjugating enzyme/RWD-like domain-containing protein [Strongyloides ratti]	gi|689542254|emb|LL999056.1|/1e-113/Strongyloides stercoralis genome assembly S_stercoralis_PV0001 ,scaffold SSTP_contig0000006	NA	NA	NA	NA	NA
Unigene11535_All	210	0.01	0.43	5.42626	0.497596	0.708011	gi|694537774|ref|XP_009495990.1|/1.312e-18/30S ribosomal protein S3 [Fonticula alba] &gt;gi|627947469|gb|KCV69425.1| 30S ribosomal protein S3 [Fonticula alba]	gi|871273829|ref|XM_005111992.2|/2e-07/PREDICTED: Aplysia californica 40S ribosomal protein S3 (LOC101850128), mRNA	sp|Q06559|RS3_DROME/5e-16/40S ribosomal protein S3 OS=Drosophila melanogaster GN=RpS3 PE=1 SV=1	spu:593744/3e-16/40S ribosomal protein S3; K02985 small subunit ribosomal protein S3e	YNL178w/9e-26/---	PTHR11760:SF9/3.9E-25/--	biological_process:GO:0006412//translation;cellular_component:GO:0015935//small ribosomal subunit;molecular_function:GO:0003723//RNA binding;GO:0003735//structural constituent of ribosome;
CL1343.Contig1_All	210	0.01	0.43	5.42626	0.497596	0.706599	gi|685833539|emb|CEF68460.1|/5.17127e-07/Iron/zinc purple acid phosphatase-like protein [Strongyloides ratti]	gi|689542279|emb|LL999081.1|/1e-113/Strongyloides stercoralis genome assembly S_stercoralis_PV0001 ,scaffold SSTP_scaffold0000014	NA	NA	NA	PF14008/1.6E-6/Iron/zinc purple acid phosphatase-like protein C	NA
Unigene12136_All	211	0.01	0.43	5.42626	0.497596	0.705192	NA	gi|689542278|emb|LL999080.1|/1e-111/Strongyloides stercoralis genome assembly S_stercoralis_PV0001 ,scaffold SSTP_contig0000020	NA	NA	NA	NA	NA
CL2014.Contig3_All	330	0.01	0.43	5.42626	0.497596	0.704433	gi|685831192|emb|CEF66113.1|/4.29432e-30/Hypothetical protein SRAE_2000078300 [Strongyloides ratti]	gi|689542247|emb|LL999049.1|/1e-108/Strongyloides stercoralis genome assembly S_stercoralis_PV0001 ,scaffold SSTP_scaffold0000002	NA	NA	NA	NA	NA
Unigene10592_All	211	0.01	0.43	5.42626	0.497596	0.704141	NA	NA	NA	NA	NA	NA	NA
Unigene11842_All	210	0.01	0.43	5.42626	0.497596	0.700545	gi|685827558|emb|CEF62480.1|/4.80661e-29/Hypothetical protein SRAE_1000075300 [Strongyloides ratti]	gi|689542250|emb|LL999052.1|/1e-113/Strongyloides stercoralis genome assembly S_stercoralis_PV0001 ,scaffold SSTP_contig0000003	NA	NA	NA	NA	NA
Unigene12012_All	213	0.01	0.42	5.39232	0.497596	0.715456	NA	gi|23867914|dbj|AB093424.1|/4e-36/Blaberus craniifer gene for 18S rRNA, partial sequence	NA	NA	NA	NA	NA
Unigene11805_All	214	0.01	0.42	5.39232	0.497596	0.715156	NA	gi|689542246|emb|LL999048.1|/1e-110/Strongyloides stercoralis genome assembly S_stercoralis_PV0001 ,scaffold SSTP_scaffold0000001	NA	NA	NA	NA	NA
Unigene4878_All	216	0.01	0.42	5.39232	0.497596	0.714495	gi|685824657|emb|CEF59711.1|/5.29186e-28/Small G protein signaling modulator 3 [Strongyloides ratti]	gi|689542297|emb|LL999099.1|/1e-116/Strongyloides stercoralis genome assembly S_stercoralis_PV0001 ,scaffold SSTP_contig0000036	sp|A6H8I2|SGSM3_XENLA/6e-08/Small G protein signaling modulator 3 homolog OS=Xenopus laevis GN=sgsm3 PE=2 SV=1	bmy:Bm1_40070/6e-09/Variant SH3 domain containing protein; K20176 small G protein signaling modulator 3	NA	NA	NA
Unigene12230_All	215	0.01	0.42	5.39232	0.497596	0.713117	NA	gi|689542246|emb|LL999048.1|/1e-116/Strongyloides stercoralis genome assembly S_stercoralis_PV0001 ,scaffold SSTP_scaffold0000001	NA	NA	NA	NA	NA
CL90.Contig5_All	1462	0.01	0.42	5.39232	0.00190662	0.0122221	gi|17569021|ref|NP_510032.1|/2.70161e-105/Uncharacterized protein CELE_M153.1 [Caenorhabditis elegans] &gt;gi|3878731|emb|CAA91943.1| Uncharacterized protein CELE_M153.1 [Caenorhabditis elegans]	gi|689542246|emb|LL999048.1|/0.0/Strongyloides stercoralis genome assembly S_stercoralis_PV0001 ,scaffold SSTP_scaffold0000001	sp|Q58DT4|P5CR1_BOVIN/2e-58/Pyrroline-5-carboxylate reductase 1, mitochondrial OS=Bos taurus GN=PYCR1 PE=2 SV=1	cel:CELE_M153.1/4e-106/M153.1; Uncharacterized protein; K00286 pyrroline-5-carboxylate reductase [EC:1.5.1.2]	alr0488/5e-47/---	PF14748/3.4E-33/Pyrroline-5-carboxylate reductase dimerisation	biological_process:GO:0006561//proline biosynthetic process;GO:0055114//oxidation-reduction process;molecular_function:GO:0004735//pyrroline-5-carboxylate reductase activity;
Unigene11757_All	213	0.01	0.42	5.39232	0.497596	0.710673	NA	gi|689542247|emb|LL999049.1|/1e-110/Strongyloides stercoralis genome assembly S_stercoralis_PV0001 ,scaffold SSTP_scaffold0000002	NA	NA	NA	NA	NA
Unigene11513_All	213	0.01	0.42	5.39232	0.497596	0.709132	NA	gi|689542338|emb|LL999140.1|/7e-87/Strongyloides stercoralis genome assembly S_stercoralis_PV0001 ,scaffold SSTP_scaffold0000022	NA	NA	NA	NA	NA
Unigene11819_All	214	0.01	0.42	5.39232	0.497596	0.708719	gi|685836589|emb|CEF71509.1|/3.10238e-28/Transmembrane protein 231 [Strongyloides ratti]	gi|689542324|emb|LL999126.1|/1e-115/Strongyloides stercoralis genome assembly S_stercoralis_PV0001 ,scaffold SSTP_contig0000059	sp|F7B645|TM231_XENTR/3e-09/Transmembrane protein 231 OS=Xenopus tropicalis GN=tmem231 PE=2 SV=1	cin:100179862/2e-08/transmembrane protein 231-like; K19362 transmembrane protein 231	NA	PTHR14605/1.6E-17/--	NA
Unigene11374_All	215	0.01	0.42	5.39232	0.497596	0.708542	gi|685836532|emb|CEF71452.1|/1.69839e-34/Na+ channel, amiloride-sensitive family-containing protein [Strongyloides ratti]	gi|689542310|emb|LL999112.1|/3e-89/Strongyloides stercoralis genome assembly S_stercoralis_PV0001 ,scaffold SSTP_contig0000048	NA	NA	NA	PTHR11690/1.4E-13/--	NA
Unigene10356_All	214	0.01	0.42	5.39232	0.497596	0.707716	gi|685828862|emb|CEF63784.1|/5.29186e-28/RNA-binding protein fusilli [Strongyloides ratti]	gi|689542278|emb|LL999080.1|/1e-107/Strongyloides stercoralis genome assembly S_stercoralis_PV0001 ,scaffold SSTP_contig0000020	sp|A8WPC5|SYM2_CAEBR/7e-17/RNA-binding protein sym-2 OS=Caenorhabditis briggsae GN=sym-2 PE=3 SV=2	cbr:CBG00908/1e-15/Cbr-sym-2; C. briggsae CBR-SYM-2 protein; K14947 epithelial splicing regulatory protein 1/2	NA	PTHR13976:SF37/2.0E-16/--	biological_process:GO:0050879//multicellular organismal movement;GO:0010172//embryonic body morphogenesis;GO:0043484//regulation of RNA splicing;GO:0009792//embryo development ending in birth or egg hatching;molecular_function:GO:0003723//RNA binding;
CL208.Contig2_All	463	0.01	0.42	5.39232	0.2482	0.471043	gi|685831888|emb|CEF66809.1|/1.12424e-46/Hypothetical protein SRAE_2000147500 [Strongyloides ratti]	gi|689542246|emb|LL999048.1|/0.0/Strongyloides stercoralis genome assembly S_stercoralis_PV0001 ,scaffold SSTP_scaffold0000001	NA	NA	NA	PTHR28635/2.5E-12/--	cellular_component:GO:0055120//striated muscle dense body;
Unigene11824_All	213	0.01	0.42	5.39232	0.497596	0.706892	NA	gi|689542269|emb|LL999071.1|/1e-115/Strongyloides stercoralis genome assembly S_stercoralis_PV0001 ,scaffold SSTP_contig0000016	NA	NA	NA	NA	NA
Unigene11812_All	213	0.01	0.42	5.39232	0.497596	0.705719	NA	NA	NA	NA	NA	NA	NA
Unigene12286_All	213	0.01	0.42	5.39232	0.497596	0.704725	NA	gi|689542291|emb|LL999093.1|/1e-115/Strongyloides stercoralis genome assembly S_stercoralis_PV0001 ,scaffold SSTP_contig0000031	NA	NA	NA	NA	NA
CL1913.Contig3_All	214	0.01	0.42	5.39232	0.497596	0.704025	NA	gi|689542258|emb|LL999060.1|/1e-113/Strongyloides stercoralis genome assembly S_stercoralis_PV0001 ,scaffold SSTP_scaffold0000004	NA	NA	NA	NA	NA
Unigene10640_All	215	0.01	0.42	5.39232	0.497596	0.703734	gi|470486808|ref|XP_004344643.1|/4.64666e-16/MC family transporter: phosphate, putative [Acanthamoeba castellanii str. Neff] &gt;gi|440799857|gb|ELR20900.1| MC family transporter: phosphate, putative [Acanthamoeba castellanii str. Neff]	NA	sp|P40614|MPCP_CAEEL/1e-08/Phosphate carrier protein, mitochondrial OS=Caenorhabditis elegans GN=F01G4.6 PE=2 SV=1	cel:CELE_F01G4.6/1e-07/F01G4.6; Phosphate carrier protein, mitochondrial; K15102 solute carrier family 25 (mitochondrial phosphate transporter), member 3	NA	PS50920/12.173/Solute carrier (Solcar) repeat profile.	biological_process:GO:0055085//transmembrane transport;cellular_component:GO:0016021//integral component of membrane;
Unigene10365_All	214	0.01	0.42	5.39232	0.497596	0.703675	gi|685835792|emb|CEF70712.1|/3.80045e-26/Ras-association domain and Fibronectin, type III domain and Immunoglobulin-like fold domain and Ankyrin repeat-containing domain-containing protein [Strongyloides ratti]	gi|689542263|emb|LL999065.1|/1e-115/Strongyloides stercoralis genome assembly S_stercoralis_PV0001 ,scaffold SSTP_contig0000013	NA	NA	NA	PS50200/11.398/Ras-associating (RA) domain profile.	NA
CL2274.Contig3_All	215	0.01	0.42	5.39232	0.497596	0.702049	NA	gi|689542296|emb|LL999098.1|/2e-96/Strongyloides stercoralis genome assembly S_stercoralis_PV0001 ,scaffold SSTP_contig0000035	NA	NA	NA	NA	NA
Unigene10727_All	213	0.01	0.42	5.39232	0.497596	0.701759	gi|685830294|emb|CEF65216.1|/1.6447e-37/Hypothetical protein SRAE_1000346900 [Strongyloides ratti]	gi|689542248|emb|LL999050.1|/1e-115/Strongyloides stercoralis genome assembly S_stercoralis_PV0001 ,scaffold SSTP_contig0000001	NA	NA	NA	NA	NA
Unigene8773_All	371	0.01	0.41	5.35755	0.2482	0.475371	gi|685827991|emb|CEF62913.1|/7.57204e-43/Dopamine D2-like receptor [Strongyloides ratti]	gi|689542272|emb|LL999074.1|/0.0/Strongyloides stercoralis genome assembly S_stercoralis_PV0001 ,scaffold SSTP_scaffold0000010	NA	NA	NA	NA	NA
Unigene10943_All	369	0.01	0.41	5.35755	0.2482	0.475212	gi|685830495|emb|CEF65416.1|/8.98659e-36/Hypothetical protein SRAE_2000009600 [Strongyloides ratti]	gi|689542254|emb|LL999056.1|/1e-113/Strongyloides stercoralis genome assembly S_stercoralis_PV0001 ,scaffold SSTP_contig0000006	NA	NA	NA	NA	NA
Unigene10834_All	218	0.01	0.41	5.35755	0.497596	0.715336	gi|685827136|emb|CEF62058.1|/1.3961e-12/Globin, structural domain-containing protein [Strongyloides ratti]	gi|689542337|emb|LL999139.1|/1e-118/Strongyloides stercoralis genome assembly S_stercoralis_PV0001 ,scaffold SSTP_contig0000071	NA	NA	NA	NA	NA
Unigene10116_All	220	0.01	0.41	5.35755	0.497596	0.714615	gi|685829054|emb|CEF63976.1|/5.45296e-25/Immunoglobulin subtype 2 domain and Immunoglobulin subtype domain and Fibronectin, type III domain and Immunoglobulin-like domain and Immunoglobulin I-set domain and Immunoglobulin-like fold domain-containing protein [Strongyloides ratti]	gi|689542338|emb|LL999140.1|/1e-119/Strongyloides stercoralis genome assembly S_stercoralis_PV0001 ,scaffold SSTP_scaffold0000022	NA	NA	NA	NA	NA
Unigene11529_All	217	0.01	0.41	5.35755	0.497596	0.714555	gi|685836532|emb|CEF71452.1|/8.42901e-34/Na+ channel, amiloride-sensitive family-containing protein [Strongyloides ratti]	gi|689542310|emb|LL999112.1|/1e-117/Strongyloides stercoralis genome assembly S_stercoralis_PV0001 ,scaffold SSTP_contig0000048	NA	NA	NA	PTHR11690:SF1/3.6E-13/--	biological_process:GO:0006814//sodium ion transport;cellular_component:GO:0016020//membrane;
Unigene10730_All	218	0.01	0.41	5.35755	0.497596	0.708364	gi|685834847|emb|CEF69768.1|/7.13697e-25/G protein-coupled receptor, rhodopsin-like family and GPCR, rhodopsin-like, 7TM domain-containing protein [Strongyloides ratti]	gi|689542295|emb|LL999097.1|/1e-118/Strongyloides stercoralis genome assembly S_stercoralis_PV0001 ,scaffold SSTP_contig0000034	NA	NA	NA	NA	NA
CL2258.Contig1_All	1250	0.01	0.41	5.35755	0.00382244	0.0217679	gi|685828833|emb|CEF63755.1|/1.94168e-133/Protein dispatched [Strongyloides ratti]	gi|689542296|emb|LL999098.1|/0.0/Strongyloides stercoralis genome assembly S_stercoralis_PV0001 ,scaffold SSTP_contig0000035	sp|Q3TDN0|DISP1_MOUSE/5e-16/Protein dispatched homolog 1 OS=Mus musculus GN=Disp1 PE=1 SV=2	tsp:Tsp_06730/6e-25/tripartite motif protein-containing protein 67; K10649 tripartite motif-containing protein 9/67	TP0790/2e-06/---	PTHR10796/3.7E-23/--	NA
Unigene11712_All	218	0.01	0.41	5.35755	0.497596	0.707186	gi|685836564|emb|CEF71484.1|/3.91619e-23/Hypothetical protein SRAE_X000080900 [Strongyloides ratti]	gi|689542257|emb|LL999059.1|/1e-118/Strongyloides stercoralis genome assembly S_stercoralis_PV0001 ,scaffold SSTP_contig0000009	NA	NA	NA	NA	NA
Unigene10966_All	220	0.01	0.41	5.35755	0.497596	0.705602	gi|685826070|emb|CEF61115.1|/1.13438e-30/7TM GPCR, serpentine receptor class d (Srd) family-containing protein [Strongyloides ratti]	gi|689542246|emb|LL999048.1|/1e-119/Strongyloides stercoralis genome assembly S_stercoralis_PV0001 ,scaffold SSTP_scaffold0000001	NA	NA	NA	NA	NA
Unigene10854_All	219	0.01	0.41	5.35755	0.497596	0.703268	gi|685836639|emb|CEF71559.1|/2.61517e-27/Doublesex-and mab-3-related transcription factor 3 [Strongyloides ratti]	gi|689542253|emb|LL999055.1|/1e-118/Strongyloides stercoralis genome assembly S_stercoralis_PV0001 ,scaffold SSTP_contig0000005	NA	NA	NA	NA	NA
Unigene11517_All	217	0.01	0.41	5.35755	0.497596	0.702803	gi|685824382|emb|CEF59436.1|/1.30671e-10/Ankyrin repeat and Ankyrin repeat-containing domain-containing protein [Strongyloides ratti]	gi|689542252|emb|LL999054.1|/1e-117/Strongyloides stercoralis genome assembly S_stercoralis_PV0001 ,scaffold SSTP_contig0000004	NA	NA	NA	NA	NA
Unigene4918_All	218	0.01	0.41	5.35755	0.497596	0.701875	NA	NA	NA	NA	NA	NA	NA
Unigene11655_All	220	0.01	0.41	5.35755	0.497596	0.701354	gi|685832347|emb|CEF67268.1|/3.32358e-06/Armadillo-type fold domain-containing protein [Strongyloides ratti]	gi|689542683|emb|LL999602.1|/1e-116/Strongyloides stercoralis genome assembly S_stercoralis_PV0001 ,scaffold SSTP_contig0000521	NA	NA	NA	NA	NA
Unigene11547_All	220	0.01	0.41	5.35755	0.497596	0.701065	gi|685824217|emb|CEF59271.1|/2.5384e-22/Hypothetical protein SRAE_X000102200 [Strongyloides ratti]	gi|689542276|emb|LL999078.1|/1e-119/Strongyloides stercoralis genome assembly S_stercoralis_PV0001 ,scaffold SSTP_scaffold0000012	NA	NA	NA	NA	NA
Unigene11365_All	222	0.01	0.4	5.32193	0.497596	0.715095	gi|944212747|gb|KQK79396.1|/1.10149e-09/hypothetical protein AAES_104440 [Amazona aestiva]	gi|689542311|emb|LL999113.1|/1e-120/Strongyloides stercoralis genome assembly S_stercoralis_PV0001 ,scaffold SSTP_contig0000049	sp|P17480|UBF1_HUMAN/6e-09/Nucleolar transcription factor 1 OS=Homo sapiens GN=UBTF PE=1 SV=1	pale:102890312/2e-08/UBTF; upstream binding transcription factor, RNA polymerase I; K09273 upstream-binding transcription factor	YOR054c/4e-06/---	NA	NA
Unigene3992_All	373	0.01	0.4	5.32193	0.2482	0.47452	gi|685835237|emb|CEF70158.1|/3.5092e-48/Na+ channel, amiloride-sensitive family-containing protein [Strongyloides ratti]	gi|689542287|emb|LL999089.1|/1e-125/Strongyloides stercoralis genome assembly S_stercoralis_PV0001 ,scaffold SSTP_contig0000027	NA	NA	NA	PF00858/1.0E-8/Amiloride-sensitive sodium channel	NA
Unigene11301_All	223	0.01	0.4	5.32193	0.497596	0.714435	NA	gi|689542258|emb|LL999060.1|/2e-59/Strongyloides stercoralis genome assembly S_stercoralis_PV0001 ,scaffold SSTP_scaffold0000004	NA	NA	NA	NA	NA
Unigene10237_All	376	0.01	0.4	5.32193	0.2482	0.474308	NA	gi|689542328|emb|LL999130.1|/0.0/Strongyloides stercoralis genome assembly S_stercoralis_PV0001 ,scaffold SSTP_contig0000063	NA	NA	NA	NA	NA
Unigene11594_All	223	0.01	0.4	5.32193	0.497596	0.713715	gi|685834086|emb|CEF69007.1|/1.86583e-33/Gamma-glutamyltranspeptidase family-containing protein [Strongyloides ratti]	gi|689542246|emb|LL999048.1|/1e-121/Strongyloides stercoralis genome assembly S_stercoralis_PV0001 ,scaffold SSTP_scaffold0000001	NA	bmy:Bm1_25455/5e-15/Gamma-glutamyltranspeptidase family protein; K18592 gamma-glutamyltranspeptidase / glutathione hydrolase / leukotriene-C4 hydrolase [EC:2.3.2.2 3.4.19.13 3.4.19.14]	NA	PTHR11686/6.7E-16/--	NA
Unigene9999_All	376	0.01	0.4	5.32193	0.2482	0.473673	gi|685835360|emb|CEF70281.1|/6.55622e-63/Acyl-CoA synthetase family member 2, mitochondrial [Strongyloides ratti]	gi|689542246|emb|LL999048.1|/0.0/Strongyloides stercoralis genome assembly S_stercoralis_PV0001 ,scaffold SSTP_scaffold0000001	NA	cel:CELE_ZK1127.2/5e-08/acs-6; fatty Acid CoA Synthetase family; K01904 4-coumarate--CoA ligase [EC:6.2.1.12]	BS_lcfA/8e-07/---	PTHR24096:SF215/3.5E-14/--	NA
Unigene11646_All	224	0.01	0.4	5.32193	0.497596	0.712042	NA	gi|689542246|emb|LL999048.1|/1e-121/Strongyloides stercoralis genome assembly S_stercoralis_PV0001 ,scaffold SSTP_scaffold0000001	NA	NA	NA	NA	NA
Unigene11452_All	223	0.01	0.4	5.32193	0.497596	0.710911	gi|685828140|emb|CEF63062.1|/1.09385e-33/Potassium channel subfamily K member 18 [Strongyloides ratti]	gi|689542248|emb|LL999050.1|/1e-118/Strongyloides stercoralis genome assembly S_stercoralis_PV0001 ,scaffold SSTP_contig0000001	sp|Q18120|TWK18_CAEEL/1e-07/TWiK family of potassium channels protein 18 OS=Caenorhabditis elegans GN=twk-18 PE=1 SV=2	cel:CELE_F20A1.7/2e-13/twk-11; TWiK family of potassium channels; K05323 potassium channel subfamily K, invertebrate	NA	PF07885/4.8E-10/Ion channel	NA
CL412.Contig2_All	390	0.01	0.4	5.32193	0.2482	0.47267	NA	gi|689542274|emb|LL999076.1|/0.0/Strongyloides stercoralis genome assembly S_stercoralis_PV0001 ,scaffold SSTP_contig0000018	NA	NA	NA	NA	NA
Unigene12008_All	224	0.01	0.4	5.32193	0.497596	0.709073	NA	NA	NA	NA	NA	NA	NA
Unigene10227_All	378	0.01	0.4	5.32193	0.2482	0.471724	gi|685824485|emb|CEF59539.1|/2.94277e-55/Hypothetical protein SRAE_X000128600 [Strongyloides ratti]	gi|689542252|emb|LL999054.1|/0.0/Strongyloides stercoralis genome assembly S_stercoralis_PV0001 ,scaffold SSTP_contig0000004	NA	NA	NA	NA	NA
Unigene960_All	375	0.01	0.4	5.32193	0.2482	0.471409	gi|685836385|emb|CEF71305.1|/3.06692e-44/Hypothetical protein SRAE_X000063200 [Strongyloides ratti]	gi|689542259|emb|LL999061.1|/1e-114/Strongyloides stercoralis genome assembly S_stercoralis_PV0001 ,scaffold SSTP_contig0000010	NA	NA	NA	NA	NA
Unigene10257_All	224	0.01	0.4	5.32193	0.497596	0.706481	gi|685833672|emb|CEF68593.1|/2.88524e-26/GPI ethanolamine phosphate transferase 2, partial [Strongyloides ratti]	gi|689542254|emb|LL999056.1|/6e-69/Strongyloides stercoralis genome assembly S_stercoralis_PV0001 ,scaffold SSTP_contig0000006	NA	NA	NA	NA	NA
Unigene11345_All	222	0.01	0.4	5.32193	0.497596	0.705368	gi|685825030|emb|CEF60083.1|/2.20875e-34/G-protein coupled receptor [Strongyloides ratti]	gi|689542280|emb|LL999082.1|/1e-110/Strongyloides stercoralis genome assembly S_stercoralis_PV0001 ,scaffold SSTP_contig0000021	sp|Q09388|ACM2_CAEEL/8e-06/Probable muscarinic acetylcholine receptor gar-2 OS=Caenorhabditis elegans GN=gar-2 PE=2 SV=3	hro:HELRODRAFT_122103/8e-11/hypothetical protein; K08428 G protein-coupled receptor 139	NA	PS50262/9.94/G-protein coupled receptors family 1 profile.	NA
Unigene11030_All	224	0.01	0.4	5.32193	0.497596	0.705309	NA	gi|689542286|emb|LL999088.1|/1e-121/Strongyloides stercoralis genome assembly S_stercoralis_PV0001 ,scaffold SSTP_contig0000026	NA	NA	NA	NA	NA
Unigene10977_All	222	0.01	0.4	5.32193	0.497596	0.705017	NA	gi|689542270|emb|LL999072.1|/1e-115/Strongyloides stercoralis genome assembly S_stercoralis_PV0001 ,scaffold SSTP_scaffold0000009	NA	NA	NA	NA	NA
Unigene11736_All	221	0.01	0.4	5.32193	0.497596	0.704667	NA	gi|689542270|emb|LL999072.1|/1e-119/Strongyloides stercoralis genome assembly S_stercoralis_PV0001 ,scaffold SSTP_scaffold0000009	NA	NA	NA	NA	NA
Unigene5891_All	221	0.01	0.4	5.32193	0.497596	0.703442	NA	gi|689542247|emb|LL999049.1|/1e-119/Strongyloides stercoralis genome assembly S_stercoralis_PV0001 ,scaffold SSTP_scaffold0000002	NA	NA	NA	NA	NA
Unigene10642_All	221	0.01	0.4	5.32193	0.497596	0.703326	NA	gi|689542278|emb|LL999080.1|/1e-119/Strongyloides stercoralis genome assembly S_stercoralis_PV0001 ,scaffold SSTP_contig0000020	NA	NA	NA	NA	NA
Unigene11533_All	221	0.01	0.4	5.32193	0.497596	0.702977	NA	NA	NA	NA	NA	NA	NA
Unigene5901_All	375	0.01	0.4	5.32193	0.2482	0.467925	NA	gi|689542316|emb|LL999118.1|/1e-107/Strongyloides stercoralis genome assembly S_stercoralis_PV0001 ,scaffold SSTP_scaffold0000019	NA	NA	NA	NA	NA
Unigene12152_All	221	0.01	0.4	5.32193	0.497596	0.701933	gi|685829709|emb|CEF64631.1|/6.25348e-13/Spectrin beta chain, erythrocytic [Strongyloides ratti]	gi|689542281|emb|LL999083.1|/1e-119/Strongyloides stercoralis genome assembly S_stercoralis_PV0001 ,scaffold SSTP_contig0000022	NA	NA	NA	NA	NA
Unigene11441_All	221	0.01	0.4	5.32193	0.497596	0.701817	NA	gi|689542251|emb|LL999053.1|/1e-119/Strongyloides stercoralis genome assembly S_stercoralis_PV0001 ,scaffold SSTP_scaffold0000003	NA	NA	NA	NA	NA
Unigene11136_All	222	0.01	0.4	5.32193	0.497596	0.70118	NA	gi|689542291|emb|LL999093.1|/1e-97/Strongyloides stercoralis genome assembly S_stercoralis_PV0001 ,scaffold SSTP_contig0000031	NA	NA	NA	NA	NA
Unigene11463_All	221	0.01	0.4	5.32193	0.497596	0.700834	NA	gi|689542250|emb|LL999052.1|/1e-119/Strongyloides stercoralis genome assembly S_stercoralis_PV0001 ,scaffold SSTP_contig0000003	NA	NA	NA	NA	NA
Unigene10096_All	228	0.01	0.39	5.2854	0.497596	0.715637	gi|332022603|gb|EGI62900.1|/9.30474e-09/Mariner Mos1 transposase, partial [Acromyrmex echinatior]	gi|689542266|emb|LL999068.1|/1e-124/Strongyloides stercoralis genome assembly S_stercoralis_PV0001 ,scaffold SSTP_scaffold0000007	NA	NA	NA	NA	NA
CL2194.Contig2_All	1156	0.01	0.39	5.2854	0.0153636	0.0661371	gi|685836502|emb|CEF71422.1|/2.33536e-177/Na dependent nucleoside transporter domain and Na dependent nucleoside transporter, C-terminal domain-containing protein [Strongyloides ratti]	gi|689542325|emb|LL999127.1|/0.0/Strongyloides stercoralis genome assembly S_stercoralis_PV0001 ,scaffold SSTP_contig0000060	sp|Q9HAS3|S28A3_HUMAN/5e-61/Solute carrier family 28 member 3 OS=Homo sapiens GN=SLC28A3 PE=1 SV=1	cel:CELE_F27E11.2/3e-82/slc-28.2; Sodium/nucleoside cotransporter; K11536 pyrimidine nucleoside transport protein	BH1446/2e-57/---	PTHR10590/7.4E-93/--	NA
Unigene11258_All	228	0.01	0.39	5.2854	0.497596	0.711565	gi|693011242|emb|CEF61682.2|/2.44338e-09/Astacin-like metalloendopeptidase [Strongyloides ratti]	gi|689542249|emb|LL999051.1|/1e-124/Strongyloides stercoralis genome assembly S_stercoralis_PV0001 ,scaffold SSTP_contig0000002	NA	NA	NA	NA	NA
Unigene7789_All	546	0.01	0.39	5.2854	0.123801	0.299512	gi|685831758|emb|CEF66679.1|/2.847e-46/Protein of unknown function DUF2650 family-containing protein [Strongyloides ratti]	gi|689542254|emb|LL999056.1|/0.0/Strongyloides stercoralis genome assembly S_stercoralis_PV0001 ,scaffold SSTP_contig0000006	NA	NA	NA	PF10853/1.4E-6/Protein of unknown function (DUF2650)	NA
Unigene11181_All	225	0.01	0.39	5.2854	0.497596	0.70931	gi|685834325|emb|CEF69246.1|/2.06771e-24/MIP05618p [Strongyloides ratti]	gi|689542279|emb|LL999081.1|/1e-117/Strongyloides stercoralis genome assembly S_stercoralis_PV0001 ,scaffold SSTP_scaffold0000014	NA	NA	NA	NA	NA
CL1351.Contig1_All	921	0.01	0.39	5.2854	0.0308014	0.112142	gi|685825952|emb|CEF60997.1|/7.00564e-134/Intraflagellar transport protein 46 homolog [Strongyloides ratti]	gi|689542247|emb|LL999049.1|/0.0/Strongyloides stercoralis genome assembly S_stercoralis_PV0001 ,scaffold SSTP_scaffold0000002	sp|A7MBP4|IFT46_DANRE/1e-47/Intraflagellar transport protein 46 homolog OS=Danio rerio GN=ift46 PE=2 SV=2	dre:565922/5e-47/ift46; intraflagellar transport 46 homolog (Chlamydomonas); K19682 intraflagellar transport protein 46	NA	PTHR13376/7.1E-64/--	NA
Unigene4986_All	383	0.01	0.39	5.2854	0.2482	0.470729	gi|685832714|emb|CEF67635.1|/1.05243e-31/Hypothetical protein SRAE_2000229600 [Strongyloides ratti]	gi|689542247|emb|LL999049.1|/0.0/Strongyloides stercoralis genome assembly S_stercoralis_PV0001 ,scaffold SSTP_scaffold0000002	NA	NA	NA	NA	NA
Unigene11566_All	228	0.01	0.39	5.2854	0.497596	0.70701	NA	NA	NA	NA	NA	NA	NA
Unigene10980_All	225	0.01	0.39	5.2854	0.497596	0.704842	gi|829100914|ref|XP_001007592.2|/1.43526e-17/fructose-1,6-bisphosphatase, cytosolic protein [Tetrahymena thermophila SB210] &gt;gi|586745617|gb|EAR87347.2| fructose-1,6-bisphosphatase, cytosolic protein [Tetrahymena thermophila SB210]	NA	sp|Q6RYT0|F16P_DICDI/4e-14/Fructose-1,6-bisphosphatase OS=Dictyostelium discoideum GN=fbp PE=3 SV=1	dme:Dmel_CG31692/4e-15/fbp; fructose-1,6-bisphosphatase; K03841 fructose-1,6-bisphosphatase I [EC:3.1.3.11]	YLR377c/3e-22/---	PF00316/3.9E-22/Fructose-1-6-bisphosphatase	biological_process:GO:0008152//metabolic process;molecular_function:GO:0042578//phosphoric ester hydrolase activity;
Unigene4935_All	388	0.01	0.39	5.2854	0.2482	0.468235	NA	gi|689542253|emb|LL999055.1|/1e-138/Strongyloides stercoralis genome assembly S_stercoralis_PV0001 ,scaffold SSTP_contig0000005	NA	NA	NA	NA	NA
CL2161.Contig17_All	226	0.01	0.39	5.2854	0.497596	0.702861	NA	gi|689542260|emb|LL999062.1|/1e-110/Strongyloides stercoralis genome assembly S_stercoralis_PV0001 ,scaffold SSTP_contig0000011	NA	NA	NA	NA	NA
Unigene10842_All	228	0.01	0.39	5.2854	0.497596	0.701643	NA	gi|689542248|emb|LL999050.1|/1e-124/Strongyloides stercoralis genome assembly S_stercoralis_PV0001 ,scaffold SSTP_contig0000001	NA	NA	NA	NA	NA
CL2195.Contig2_All	228	0.01	0.39	5.2854	0.497596	0.701412	gi|291000814|ref|XP_002682974.1|/7.07624e-25/predicted protein [Naegleria gruberi] &gt;gi|284096602|gb|EFC50230.1| predicted protein [Naegleria gruberi]	gi|671758781|gb|KF433477.1|/2e-07/Nephila pilipes BLTX428 mRNA, complete cds	sp|Q54BF6|MCFN_DICDI/3e-18/Mitochondrial substrate carrier family protein N OS=Dictyostelium discoideum GN=mcfN PE=1 SV=2	crg:105331629/4e-17/phosphate carrier protein, mitochondrial-like; K15102 solute carrier family 25 (mitochondrial phosphate transporter), member 3	NA	PTHR24089/5.3E-38/--	biological_process:GO:0055085//transmembrane transport;cellular_component:GO:0016021//integral component of membrane;
CL200.Contig1_All	226	0.01	0.39	5.2854	0.497596	0.701123	NA	gi|689542278|emb|LL999080.1|/1e-122/Strongyloides stercoralis genome assembly S_stercoralis_PV0001 ,scaffold SSTP_contig0000020	NA	NA	NA	NA	NA
Unigene11779_All	232	0.01	0.38	5.24793	0.497596	0.715216	NA	gi|689542246|emb|LL999048.1|/4e-73/Strongyloides stercoralis genome assembly S_stercoralis_PV0001 ,scaffold SSTP_scaffold0000001	NA	NA	NA	NA	NA
CL1034.Contig2_All	284	0.01	0.38	5.24793	0.497596	0.714855	gi|685827063|emb|CEF61985.1|/7.8175e-24/Hypothetical protein SRAE_1000026100 [Strongyloides ratti]	gi|689542286|emb|LL999088.1|/1e-154/Strongyloides stercoralis genome assembly S_stercoralis_PV0001 ,scaffold SSTP_contig0000026	NA	NA	NA	NA	NA
Unigene11719_All	230	0.01	0.38	5.24793	0.497596	0.714135	gi|685824249|emb|CEF59303.1|/6.1704e-37/Potassium voltage-gated channel, KQT-like subfamily, member 1 [Strongyloides ratti]	gi|689542275|emb|LL999077.1|/3e-92/Strongyloides stercoralis genome assembly S_stercoralis_PV0001 ,scaffold SSTP_contig0000019	sp|P97414|KCNQ1_MOUSE/8e-27/Potassium voltage-gated channel subfamily KQT member 1 OS=Mus musculus GN=Kcnq1 PE=2 SV=3	crg:105329219/3e-30/potassium voltage-gated channel subfamily KQT member 1-like; K04926 potassium voltage-gated channel KQT-like subfamily member 1	NA	PTHR11537:SF109/4.4E-35/--	biological_process:GO:0071805//potassium ion transmembrane transport;cellular_component:GO:0008076//voltage-gated potassium channel complex;molecular_function:GO:0005249//voltage-gated potassium channel activity;
Unigene11791_All	232	0.01	0.38	5.24793	0.497596	0.712459	NA	NA	NA	NA	NA	NA	NA
CL101.Contig2_All	1623	0.01	0.38	5.24793	0.00190662	0.0122084	gi|685826080|emb|CEF61125.1|/0/Plasma membrane calcium-transporting ATPase 3 [Strongyloides ratti]	gi|689542268|emb|LL999070.1|/0.0/Strongyloides stercoralis genome assembly S_stercoralis_PV0001 ,scaffold SSTP_scaffold0000008	sp|Q64542|AT2B4_RAT/1e-92/Plasma membrane calcium-transporting ATPase 4 OS=Rattus norvegicus GN=Atp2b4 PE=2 SV=1	cel:CELE_W09C2.3/1e-122/mca-1; Calcium-transporting ATPase; K05850 Ca2+ transporting ATPase, plasma membrane [EC:3.6.3.8]	lin0814/4e-16/---	PTHR24093/3.1E-115/--	NA
CL1756.Contig1_All	1027	0.01	0.38	5.24793	0.0153636	0.0656903	gi|685829404|emb|CEF64326.1|/1.17857e-127/Transmembrane protein 41A [Strongyloides ratti]	gi|689542250|emb|LL999052.1|/0.0/Strongyloides stercoralis genome assembly S_stercoralis_PV0001 ,scaffold SSTP_contig0000003	sp|Q08D99|TM41A_BOVIN/9e-47/Transmembrane protein 41A OS=Bos taurus GN=TMEM41A PE=2 SV=1	NA	VC1723/3e-09/---	PF09335/2.6E-19/SNARE associated Golgi protein	NA
Unigene12233_All	231	0.01	0.38	5.24793	0.497596	0.70321	gi|452187322|gb|AGG09874.1|/5.07117e-23/saccharopine reductase [Nilaparvata lugens]	NA	sp|Q9UDR5|AASS_HUMAN/4e-16/Alpha-aminoadipic semialdehyde synthase, mitochondrial OS=Homo sapiens GN=AASS PE=1 SV=1	ngi:103730601/5e-16/Aass; aminoadipate-semialdehyde synthase; K14157 alpha-aminoadipic semialdehyde synthase [EC:1.5.1.8 1.5.1.9]	SPBC3B8.03/1e-21/---	PTHR11133/1.7E-39/--	biological_process:GO:0055114//oxidation-reduction process;molecular_function:GO:0016491//oxidoreductase activity;
Unigene11346_All	231	0.01	0.38	5.24793	0.497596	0.702513	gi|685825030|emb|CEF60083.1|/2.19928e-37/G-protein coupled receptor [Strongyloides ratti]	gi|689542280|emb|LL999082.1|/1e-118/Strongyloides stercoralis genome assembly S_stercoralis_PV0001 ,scaffold SSTP_contig0000021	NA	NA	NA	PTHR22751/1.2E-19/--	cellular_component:GO:0016020//membrane;
Unigene1799_All	1621	0.01	0.38	5.24793	0.00190662	0.0121673	gi|685829525|emb|CEF64447.1|/0/Selenocysteine-specific elongation factor [Strongyloides ratti]	gi|689542248|emb|LL999050.1|/0.0/Strongyloides stercoralis genome assembly S_stercoralis_PV0001 ,scaffold SSTP_contig0000001	sp|Q9JHW4|SELB_MOUSE/3e-66/Selenocysteine-specific elongation factor OS=Mus musculus GN=Eefsec PE=2 SV=2	cbr:CBG07934/2e-91/Cbr-selb-1; C. briggsae CBR-SELB-1 protein; K03833 selenocysteine-specific elongation factor	MJ0495/4e-45/---	PF04950/1.4E-8/40S ribosome biogenesis protein Tsr1 and BMS1 C-terminal	NA
Unigene11124_All	237	0.01	0.37	5.20945	0.497596	0.714255	gi|685835268|emb|CEF70189.1|/1.48231e-09/Astacin-like metalloendopeptidase [Strongyloides ratti]	gi|689542249|emb|LL999051.1|/1e-129/Strongyloides stercoralis genome assembly S_stercoralis_PV0001 ,scaffold SSTP_contig0000002	NA	NA	NA	PF01400/3.3E-6/Astacin (Peptidase family M12A)	NA
Unigene5934_All	233	0.01	0.37	5.20945	0.497596	0.714075	NA	gi|689542247|emb|LL999049.1|/1e-127/Strongyloides stercoralis genome assembly S_stercoralis_PV0001 ,scaffold SSTP_scaffold0000002	NA	NA	NA	NA	NA
Unigene11586_All	236	0.01	0.37	5.20945	0.497596	0.713655	gi|685825191|emb|CEF60244.1|/8.62986e-34/Paired box protein Pax-6 [Strongyloides ratti]	gi|689542289|emb|LL999091.1|/1e-128/Strongyloides stercoralis genome assembly S_stercoralis_PV0001 ,scaffold SSTP_contig0000029	sp|O73917|PAX6_ORYLA/4e-14/Paired box protein Pax-6 OS=Oryzias latipes GN=pax6 PE=2 SV=1	sko:100313701/6e-17/eyg, Pax6-like; eyegone; K08031 paired box protein 6	NA	PTHR24329:SF379/5.9E-28/--	biological_process:GO:0006355//regulation of transcription, DNA-templated;GO:0007275//multicellular organism development;cellular_component:GO:0005634//nucleus;molecular_function:GO:0043565//sequence-specific DNA binding;
Unigene11447_All	235	0.01	0.37	5.20945	0.497596	0.7124	gi|751224799|ref|XP_011165760.1|/3.4167e-14/PREDICTED: uncharacterized protein LOC105200083, partial [Solenopsis invicta]	gi|689542309|emb|LL999111.1|/1e-128/Strongyloides stercoralis genome assembly S_stercoralis_PV0001 ,scaffold SSTP_contig0000047	NA	NA	NA	PTHR10492:SF36/4.0E-23/--	NA
CL1178.Contig2_All	472	0.01	0.37	5.20945	0.2482	0.473197	NA	gi|689542311|emb|LL999113.1|/0.0/Strongyloides stercoralis genome assembly S_stercoralis_PV0001 ,scaffold SSTP_contig0000049	NA	NA	NA	NA	NA
Unigene11399_All	235	0.01	0.37	5.20945	0.497596	0.711803	gi|685832677|emb|CEF67598.1|/1.1743e-14/Nodal modulator 1 [Strongyloides ratti]	gi|689542249|emb|LL999051.1|/1e-128/Strongyloides stercoralis genome assembly S_stercoralis_PV0001 ,scaffold SSTP_contig0000002	NA	NA	NA	NA	NA
Unigene11633_All	233	0.01	0.37	5.20945	0.497596	0.711268	NA	gi|689542247|emb|LL999049.1|/1e-127/Strongyloides stercoralis genome assembly S_stercoralis_PV0001 ,scaffold SSTP_scaffold0000002	NA	NA	NA	NA	NA
Unigene3911_All	402	0.01	0.37	5.20945	0.2482	0.470938	NA	gi|689542246|emb|LL999048.1|/0.0/Strongyloides stercoralis genome assembly S_stercoralis_PV0001 ,scaffold SSTP_scaffold0000001	NA	NA	NA	NA	NA
Unigene12187_All	236	0.01	0.37	5.20945	0.497596	0.706834	gi|694532512|ref|XP_009494478.1|/6.41489e-21/GTP-binding nuclear protein GSP2/CNR2 [Fonticula alba] &gt;gi|627949491|gb|KCV71355.1| GTP-binding nuclear protein GSP2/CNR2 [Fonticula alba]	gi|754351250|ref|XM_004344194.2|/1e-08/Capsaspora owczarzaki ATCC 30864 ran-1-prov protein mRNA	sp|P38542|RAN_BRUMA/7e-20/GTP-binding nuclear protein Ran OS=Brugia malayi GN=Bm1_44725 PE=2 SV=2	adf:107334559/2e-20/GTP-binding nuclear protein Ran; K07936 GTP-binding nuclear protein Ran	NA	PTHR24071/1.9E-34/--	biological_process:GO:0006886//intracellular protein transport;GO:0006913//nucleocytoplasmic transport;GO:0007264//small GTPase mediated signal transduction;cellular_component:GO:0005634//nucleus;molecular_function:GO:0005525//GTP binding;GO:0003924//GTPase activity;
Unigene12282_All	237	0.01	0.37	5.20945	0.497596	0.706423	NA	NA	NA	NA	NA	NA	NA
Unigene11967_All	233	0.01	0.37	5.20945	0.497596	0.706364	gi|685835702|emb|CEF70623.1|/3.7776e-13/Astacin-like metalloendopeptidase [Strongyloides ratti]	gi|689542311|emb|LL999113.1|/1e-116/Strongyloides stercoralis genome assembly S_stercoralis_PV0001 ,scaffold SSTP_contig0000049	NA	NA	NA	PF01400/3.7E-8/Astacin (Peptidase family M12A)	NA
Unigene3998_All	922	0.01	0.37	5.20945	0.0308014	0.111904	gi|685831997|emb|CEF66918.1|/4.46614e-96/Sema domain and Plexin repeat and WD40/YVTN repeat-like-containing domain and Plexin-like fold repeat-containing protein [Strongyloides ratti]	gi|689542254|emb|LL999056.1|/0.0/Strongyloides stercoralis genome assembly S_stercoralis_PV0001 ,scaffold SSTP_contig0000006	sp|Q17330|SEM1A_CAEEL/1e-35/Semaphorin-1A OS=Caenorhabditis elegans GN=smp-1 PE=2 SV=2	cbr:CBG19706/5e-35/Cbr-smp-1; C. briggsae CBR-SMP-1 protein; K06842 semaphorin 6	NA	PTHR11036:SF87/2.8E-50/--	NA
CL1477.Contig1_All	1084	0.01	0.37	5.20945	0.0153636	0.0656247	gi|685834707|emb|CEF69628.1|/9.83625e-136/Hypothetical protein SRAE_2000427500 [Strongyloides ratti]	gi|686683518|emb|LL999173.1|/0.0/Strongyloides stercoralis genome assembly S_stercoralis_PV0001 ,scaffold SSTP_contig0000101	sp|O76329|ACTNB_DICDI/1e-08/Interaptin OS=Dictyostelium discoideum GN=abpD PE=1 SV=1	mde:101892550/2e-09/golgin subfamily A member 4; K20283 golgin subfamily A member 4	aq_629/1e-09/---	NA	NA
Unigene1992_All	400	0.01	0.37	5.20945	0.2482	0.467667	gi|693011626|emb|CEF70438.2|/6.69283e-47/Hypothetical protein SRAE_2000507000 [Strongyloides ratti]	gi|689542327|emb|LL999129.1|/0.0/Strongyloides stercoralis genome assembly S_stercoralis_PV0001 ,scaffold SSTP_contig0000062	NA	NA	NA	NA	NA
Unigene10071_All	233	0.01	0.37	5.20945	0.497596	0.702339	NA	gi|686683531|emb|LL999186.1|/1e-127/Strongyloides stercoralis genome assembly S_stercoralis_PV0001 ,scaffold SSTP_contig0000112	NA	NA	NA	NA	NA
CL196.Contig1_All	1241	0.03	1.1	5.1964	4.52e-07	6.93e-06	gi|685828117|emb|CEF63039.1|/3.40235e-146/Homeobox protein prophet of Pit-1 [Strongyloides ratti]	gi|689542248|emb|LL999050.1|/0.0/Strongyloides stercoralis genome assembly S_stercoralis_PV0001 ,scaffold SSTP_contig0000001	sp|Q91574|ALX1_XENLA/1e-20/ALX homeobox protein 1 OS=Xenopus laevis GN=alx1 PE=2 SV=1	obi:106872106/3e-27/homeobox protein prophet of Pit-1-like; K09327 homeobox protein prophet of Pit-1	SPAC32A11.03c/7e-07/---	PS00027/-/'Homeobox' domain signature.	biological_process:GO:0045944//positive regulation of transcription from RNA polymerase II promoter;GO:0048665//neuron fate specification;
Unigene5011_All	413	0.01	0.36	5.16993	0.2482	0.475318	gi|685833687|emb|CEF68608.1|/3.79869e-10/L-aminoadipate-semialdehyde dehydrogenase-phosphopantetheinyl transferase [Strongyloides ratti]	gi|689542254|emb|LL999056.1|/0.0/Strongyloides stercoralis genome assembly S_stercoralis_PV0001 ,scaffold SSTP_contig0000006	NA	NA	NA	NA	NA
Unigene10554_All	575	0.01	0.36	5.16993	0.2482	0.47468	gi|685833077|emb|CEF67998.1|/6.86639e-47/Enoyl-CoA delta isomerase 2, mitochondrial [Strongyloides ratti]	gi|689542306|emb|LL999108.1|/0.0/Strongyloides stercoralis genome assembly S_stercoralis_PV0001 ,scaffold SSTP_contig0000045	sp|P41942|YKB4_CAEEL/7e-10/Uncharacterized protein B0272.4 OS=Caenorhabditis elegans GN=B0272.4 PE=3 SV=1	gga:420878/8e-15/ECI2, PECI; enoyl-CoA delta isomerase 2; K13239 peroxisomal 3,2-trans-enoyl-CoA isomerase [EC:5.3.3.8]	NA	PTHR11941:SF77/1.0E-16/--	NA
Unigene1868_All	241	0.01	0.36	5.16993	0.497596	0.713895	NA	gi|689542248|emb|LL999050.1|/1e-127/Strongyloides stercoralis genome assembly S_stercoralis_PV0001 ,scaffold SSTP_contig0000001	NA	NA	NA	NA	NA
Unigene9772_All	238	0.01	0.36	5.16993	0.497596	0.713476	NA	gi|689542344|emb|LL999146.1|/2e-96/Strongyloides stercoralis genome assembly S_stercoralis_PV0001 ,scaffold SSTP_contig0000076	NA	NA	NA	NA	NA
Unigene12061_All	240	0.01	0.36	5.16993	0.497596	0.709428	gi|560121792|emb|CDJ93573.1|/2.27667e-18/Dynein heavy chain and ATPase associated with various cellular activities domain containing protein [Haemonchus contortus]	gi|689542274|emb|LL999076.1|/1e-124/Strongyloides stercoralis genome assembly S_stercoralis_PV0001 ,scaffold SSTP_contig0000018	sp|Q19542|DYHC2_CAEEL/3e-19/Cytoplasmic dynein 2 heavy chain 1 OS=Caenorhabditis elegans GN=che-3 PE=3 SV=2	cel:CELE_F18C12.1/4e-18/che-3; Cytoplasmic dynein 2 heavy chain 1; K10414 dynein heavy chain 2, cytosolic	NA	PTHR10676/1.3E-15/--	NA
Unigene11561_All	239	0.01	0.36	5.16993	0.497596	0.70866	gi|685827714|emb|CEF62636.1|/1.12467e-33/Protein kinase domain and Serine-threonine/tyrosine-protein kinase catalytic domain and Protein kinase-like domain and Tyrosine-protein kinase, catalytic domain-containing protein [Strongyloides ratti]	gi|689542277|emb|LL999079.1|/1e-130/Strongyloides stercoralis genome assembly S_stercoralis_PV0001 ,scaffold SSTP_scaffold0000013	sp|A1X150|MET_ECHTE/9e-12/Hepatocyte growth factor receptor OS=Echinops telfairi GN=MET PE=3 SV=1	aqu:100641822/1e-10/tyrosine-protein kinase transmembrane receptor Ror-like; K05122 receptor tyrosine kinase-like orphan receptor 1 [EC:2.7.10.1]	NA	PS50011/13.545/Protein kinase domain profile.	NA
CL867.Contig2_All	769	0.01	0.36	5.16993	0.0617514	0.186619	gi|685828592|emb|CEF63514.1|/2.26794e-94/Zinc finger, HIT-type domain-containing protein [Strongyloides ratti]	gi|689542251|emb|LL999053.1|/1e-159/Strongyloides stercoralis genome assembly S_stercoralis_PV0001 ,scaffold SSTP_scaffold0000003	sp|Q8R331|ZNHI1_MOUSE/7e-27/Zinc finger HIT domain-containing protein 1 OS=Mus musculus GN=Znhit1 PE=2 SV=1	loa:LOAG_03510/1e-37/HIT zinc finger family protein; K11663 zinc finger HIT domain-containing protein 1	NA	PTHR13093/1.5E-40/--	NA
CL1694.Contig2_All	240	0.01	0.36	5.16993	0.497596	0.704375	gi|268619104|gb|ACZ13328.1|/2.2714e-26/40S ribosomal protein S2 [Bursaphelenchus xylophilus]	gi|757818805|gb|KM923910.1|/8e-07/Erpobdella obscura ribosomal protein S2 mRNA, partial cds	sp|P31009|RS2_DROME/1e-25/40S ribosomal protein S2 OS=Drosophila melanogaster GN=RpS2 PE=1 SV=2	loa:LOAG_02798/8e-27/40S ribosomal protein S2; K02981 small subunit ribosomal protein S2e	YGL123w/4e-32/---	PTHR13718/1.1E-46/--	biological_process:GO:0043687//post-translational protein modification;GO:0018279//protein N-linked glycosylation via asparagine;GO:0006412//translation;GO:0046856//phosphatidylinositol dephosphorylation;cellular_component:GO:0015935//small ribosomal subunit;GO:0008250//oligosaccharyltransferase complex;GO:0016021//integral component of membrane;molecular_function:GO:0003723//RNA binding;GO:00045…
Unigene1898_All	243	0.01	0.35	5.12928	0.497596	0.714975	NA	gi|689542251|emb|LL999053.1|/1e-106/Strongyloides stercoralis genome assembly S_stercoralis_PV0001 ,scaffold SSTP_scaffold0000003	NA	NA	NA	NA	NA
CL78.Contig2_All	536	0.01	0.35	5.12928	0.2482	0.47288	gi|685825893|emb|CEF60938.1|/3.08736e-18/Chromo domain/shadow and Chromo domain-like and Chromo domain-containing protein [Strongyloides ratti]	gi|689542247|emb|LL999049.1|/0.0/Strongyloides stercoralis genome assembly S_stercoralis_PV0001 ,scaffold SSTP_scaffold0000002	NA	NA	NA	PS50013/10.277/Chromo and chromo shadow domain profile.	NA
Unigene9763_All	243	0.01	0.35	5.12928	0.497596	0.710851	gi|685832668|emb|CEF67589.1|/8.28553e-37/Protein OSCP1 [Strongyloides ratti]	gi|689542249|emb|LL999051.1|/1e-132/Strongyloides stercoralis genome assembly S_stercoralis_PV0001 ,scaffold SSTP_contig0000002	sp|Q29S00|OSCP1_BOVIN/4e-21/Protein OSCP1 OS=Bos taurus GN=OSCP1 PE=2 SV=1	NA	NA	PF10188/1.8E-30/Organic solute transport protein 1	NA
Unigene11412_All	247	0.01	0.35	5.12928	0.497596	0.709606	NA	gi|689542247|emb|LL999049.1|/1e-135/Strongyloides stercoralis genome assembly S_stercoralis_PV0001 ,scaffold SSTP_scaffold0000002	NA	NA	NA	NA	NA
Unigene12242_All	246	0.01	0.35	5.12928	0.497596	0.705251	gi|685834797|emb|CEF69718.1|/1.62078e-24/Cubilin [Strongyloides ratti]	gi|689542249|emb|LL999051.1|/1e-134/Strongyloides stercoralis genome assembly S_stercoralis_PV0001 ,scaffold SSTP_contig0000002	NA	NA	NA	NA	NA
Unigene10249_All	246	0.01	0.35	5.12928	0.497596	0.704491	NA	gi|689542249|emb|LL999051.1|/1e-134/Strongyloides stercoralis genome assembly S_stercoralis_PV0001 ,scaffold SSTP_contig0000002	NA	NA	NA	NA	NA
Unigene11184_All	245	0.01	0.35	5.12928	0.497596	0.703617	NA	gi|689542246|emb|LL999048.1|/1e-134/Strongyloides stercoralis genome assembly S_stercoralis_PV0001 ,scaffold SSTP_scaffold0000001	NA	NA	NA	NA	NA
Unigene9749_All	246	0.01	0.35	5.12928	0.497596	0.701296	NA	gi|689542269|emb|LL999071.1|/1e-134/Strongyloides stercoralis genome assembly S_stercoralis_PV0001 ,scaffold SSTP_contig0000016	NA	NA	NA	NA	NA
Unigene11028_All	245	0.01	0.35	5.12928	0.497596	0.70066	gi|675861106|ref|XP_009016113.1|/2.77748e-08/hypothetical protein HELRODRAFT_77345 [Helobdella robusta] &gt;gi|555702247|gb|ESO05480.1| hypothetical protein HELRODRAFT_77345 [Helobdella robusta]	NA	sp|Q9CR68|UCRI_MOUSE/7e-09/Cytochrome b-c1 complex subunit Rieske, mitochondrial OS=Mus musculus GN=Uqcrfs1 PE=1 SV=1	pbi:103050017/4e-09/cytochrome b-c1 complex subunit Rieske, mitochondrial; K00411 ubiquinol-cytochrome c reductase iron-sulfur subunit [EC:1.10.2.2]	YEL024w/1e-08/---	NA	biological_process:GO:1902600//hydrogen ion transmembrane transport;GO:0055114//oxidation-reduction process;cellular_component:GO:0005743//mitochondrial inner membrane;GO:0070469//respiratory chain;molecular_function:GO:0051537//2 iron, 2 sulfur cluster binding;GO:0046872//metal ion binding;GO:0008121//ubiquinol-cytochrome-c reductase activity;
CL458.Contig5_All	4914	0.01	0.34	5.08746	6.96e-09	1.45e-07	gi|685833569|emb|CEF68490.1|/0/GRIP domain and EKC/KEOPS complex, subunit Pcc1 family-containing protein [Strongyloides ratti]	gi|689542254|emb|LL999056.1|/0.0/Strongyloides stercoralis genome assembly S_stercoralis_PV0001 ,scaffold SSTP_contig0000006	sp|Q8I659|YPF11_PLAF7/9e-50/Uncharacterized protein PFB0765w OS=Plasmodium falciparum (isolate 3D7) GN=PFB0765w PE=4 SV=1	dsi:Dsimw501_GD25057/1e-56/Dsim_GD25057; GD25057 gene product from transcript GD25057-RB; K20283 golgin subfamily A member 4	aq_629/9e-28/---	SM00755/8.1E-17/golgin-97, RanBP2alpha,Imh1p and p230/golgin-245	NA
Unigene11088_All	249	0.01	0.34	5.08746	0.497596	0.715276	gi|954193309|gb|KRX06057.1|/4.88077e-13/HSP20-like chaperone [Pseudocohnilembus persalinus]	NA	NA	lgi:LOTGIDRAFT_167297/3e-06/hypothetical protein; K15730 cytosolic prostaglandin-E synthase [EC:5.3.99.3]	NA	PS51203/14.283/CS domain profile.	NA
Unigene10740_All	251	0.01	0.34	5.08746	0.497596	0.714375	NA	gi|689542246|emb|LL999048.1|/1e-137/Strongyloides stercoralis genome assembly S_stercoralis_PV0001 ,scaffold SSTP_scaffold0000001	NA	NA	NA	NA	NA
Unigene11856_All	250	0.01	0.34	5.08746	0.497596	0.711684	NA	gi|689542274|emb|LL999076.1|/1e-137/Strongyloides stercoralis genome assembly S_stercoralis_PV0001 ,scaffold SSTP_contig0000018	NA	NA	NA	NA	NA
Unigene5927_All	249	0.01	0.34	5.08746	0.497596	0.708188	NA	gi|689542246|emb|LL999048.1|/1e-124/Strongyloides stercoralis genome assembly S_stercoralis_PV0001 ,scaffold SSTP_scaffold0000001	NA	NA	NA	NA	NA
Unigene10668_All	250	0.01	0.34	5.08746	0.497596	0.70807	NA	gi|689542248|emb|LL999050.1|/1e-137/Strongyloides stercoralis genome assembly S_stercoralis_PV0001 ,scaffold SSTP_contig0000001	NA	NA	NA	NA	NA
CL686.Contig1_All	263	0.01	0.34	5.08746	0.497596	0.706129	gi|685827649|emb|CEF62571.1|/2.91539e-26/Transcription factor HNF-4 homolog [Strongyloides ratti]	gi|689542330|emb|LL999132.1|/4e-58/Strongyloides stercoralis genome assembly S_stercoralis_PV0001 ,scaffold SSTP_contig0000065	sp|P41999|NHR10_CAEEL/3e-19/Nuclear hormone receptor family member nhr-10 OS=Caenorhabditis elegans GN=nhr-10 PE=3 SV=1	bmy:Bm1_40220/1e-16/Nuclear hormone receptor family member nhr-1; K08704 hepatocyte nuclear factor 4	NA	PS51030/14.02/Nuclear hormone receptors DNA-binding domain profile.	NA
Unigene11993_All	251	0.01	0.34	5.08746	0.497596	0.705836	NA	gi|689542298|emb|LL999100.1|/1e-137/Strongyloides stercoralis genome assembly S_stercoralis_PV0001 ,scaffold SSTP_contig0000037	NA	NA	NA	NA	NA
CL1590.Contig2_All	259	0.01	0.34	5.08746	0.497596	0.703792	gi|170574759|ref|XP_001892951.1|/6.78194e-07/WD40-like Beta Propeller Repeat family protein [Brugia malayi]	gi|689542254|emb|LL999056.1|/1e-142/Strongyloides stercoralis genome assembly S_stercoralis_PV0001 ,scaffold SSTP_contig0000006	NA	NA	NA	NA	NA
Unigene10958_All	427	0.01	0.34	5.08746	0.2482	0.468649	gi|308476870|ref|XP_003100650.1|/1.33144e-18/CRE-CHE-3 protein [Caenorhabditis remanei] &gt;gi|308264668|gb|EFP08621.1| CRE-CHE-3 protein [Caenorhabditis remanei]	gi|689542274|emb|LL999076.1|/0.0/Strongyloides stercoralis genome assembly S_stercoralis_PV0001 ,scaffold SSTP_contig0000018	sp|Q19542|DYHC2_CAEEL/2e-16/Cytoplasmic dynein 2 heavy chain 1 OS=Caenorhabditis elegans GN=che-3 PE=3 SV=2	cel:CELE_F18C12.1/2e-15/che-3; Cytoplasmic dynein 2 heavy chain 1; K10414 dynein heavy chain 2, cytosolic	NA	NA	NA
CL1892.Contig2_All	254	0.01	0.34	5.08746	0.497596	0.702281	gi|685836684|emb|CEF71604.1|/4.10436e-20/Peroxisomal membrane protein PEX13 [Strongyloides ratti]	gi|689542304|emb|LL999106.1|/1e-139/Strongyloides stercoralis genome assembly S_stercoralis_PV0001 ,scaffold SSTP_contig0000043	NA	NA	NA	NA	NA
Unigene10618_All	251	0.01	0.34	5.08746	0.497596	0.700891	NA	gi|689542281|emb|LL999083.1|/1e-124/Strongyloides stercoralis genome assembly S_stercoralis_PV0001 ,scaffold SSTP_contig0000022	NA	NA	NA	NA	NA
Unigene12262_All	258	0.01	0.33	5.04439	0.497596	0.715878	NA	gi|689542247|emb|LL999049.1|/1e-125/Strongyloides stercoralis genome assembly S_stercoralis_PV0001 ,scaffold SSTP_scaffold0000002	NA	NA	NA	NA	NA
Unigene12228_All	254	0.01	0.33	5.04439	0.497596	0.714735	gi|685834013|emb|CEF68934.1|/4.22769e-33/Hypothetical protein SRAE_2000358800 [Strongyloides ratti]	gi|689542246|emb|LL999048.1|/1e-107/Strongyloides stercoralis genome assembly S_stercoralis_PV0001 ,scaffold SSTP_scaffold0000001	NA	NA	NA	NA	NA
CL768.Contig4_All	1898	0.01	0.33	5.04439	0.00190662	0.0122313	gi|685830057|emb|CEF64979.1|/4.63736e-122/CAAX prenyl protease 2 [Strongyloides ratti]	gi|689542288|emb|LL999090.1|/0.0/Strongyloides stercoralis genome assembly S_stercoralis_PV0001 ,scaffold SSTP_contig0000028	sp|Q9Y256|FACE2_HUMAN/3e-36/CAAX prenyl protease 2 OS=Homo sapiens GN=RCE1 PE=1 SV=1	cel:CELE_F48F5.5/7e-39/fce-2; CAAX prenyl protease 2 homolog; K08658 prenyl protein peptidase [EC:3.4.22.-]	NA	PTHR13046/9.8E-69/--	NA
Unigene853_All	255	0.01	0.33	5.04439	0.497596	0.713835	gi|685829085|emb|CEF64007.1|/1.0751e-36/Neurexin-1 [Strongyloides ratti]	gi|689542248|emb|LL999050.1|/1e-140/Strongyloides stercoralis genome assembly S_stercoralis_PV0001 ,scaffold SSTP_contig0000001	NA	NA	NA	NA	NA
CL498.Contig6_All	302	0.01	0.33	5.04439	0.497596	0.712221	gi|685824678|emb|CEF59732.1|/4.39334e-22/Hypothetical protein SRAE_X000147700 [Strongyloides ratti]	gi|689542297|emb|LL999099.1|/2e-88/Strongyloides stercoralis genome assembly S_stercoralis_PV0001 ,scaffold SSTP_contig0000036	NA	NA	NA	NA	NA
Unigene11424_All	258	0.01	0.33	5.04439	0.497596	0.711387	gi|685830545|emb|CEF65466.1|/1.71268e-34/WD repeat domain 19 [Strongyloides ratti]	gi|689542246|emb|LL999048.1|/1e-141/Strongyloides stercoralis genome assembly S_stercoralis_PV0001 ,scaffold SSTP_scaffold0000001	NA	bmy:Bm1_18945/8e-08/WD repeat membrane protein; K19671 WD repeat-containing protein 19	NA	NA	NA
CL1378.Contig3_All	256	0.01	0.33	5.04439	0.497596	0.708778	NA	gi|689542295|emb|LL999097.1|/1e-140/Strongyloides stercoralis genome assembly S_stercoralis_PV0001 ,scaffold SSTP_contig0000034	NA	NA	NA	NA	NA
CL1095.Contig2_All	255	0.01	0.33	5.04439	0.497596	0.707893	gi|685834603|emb|CEF69524.1|/7.44529e-38/Atrial natriuretic peptide receptor 1 [Strongyloides ratti]	gi|689542246|emb|LL999048.1|/1e-140/Strongyloides stercoralis genome assembly S_stercoralis_PV0001 ,scaffold SSTP_scaffold0000001	sp|P55205|GUC2G_RAT/6e-22/Guanylate cyclase 2G OS=Rattus norvegicus GN=Gucy2g PE=2 SV=2	tca:100141543/3e-24/GLEAN_04747; receptor type guanylyl cyclase-like; K12323 atrial natriuretic peptide receptor A [EC:4.6.1.2]	all0661/7e-10/---	PTHR11920/1.1E-40/--	NA
Unigene1863_All	438	0.01	0.33	5.04439	0.2482	0.471566	NA	gi|689542247|emb|LL999049.1|/0.0/Strongyloides stercoralis genome assembly S_stercoralis_PV0001 ,scaffold SSTP_scaffold0000002	sp|P27592|EF1A_ONCVO/2e-06/Elongation factor 1-alpha OS=Onchocerca volvulus PE=2 SV=1	NA	YPR080w/5e-06/---	NA	NA
Unigene924_All	631	0.01	0.33	5.04439	0.123801	0.29812	gi|685829760|emb|CEF64682.1|/2.42745e-89/Immunoglobulin-like fold domain-containing protein [Strongyloides ratti]	gi|689542248|emb|LL999050.1|/0.0/Strongyloides stercoralis genome assembly S_stercoralis_PV0001 ,scaffold SSTP_contig0000001	sp|Q18066|DIM_CAEEL/7e-08/Disorganized muscle protein 1 OS=Caenorhabditis elegans GN=dim-1 PE=1 SV=3	NA	NA	NA	NA
Unigene11162_All	257	0.01	0.33	5.04439	0.497596	0.705426	NA	gi|689542250|emb|LL999052.1|/1e-141/Strongyloides stercoralis genome assembly S_stercoralis_PV0001 ,scaffold SSTP_contig0000003	NA	NA	NA	NA	NA
Unigene4744_All	620	0.01	0.33	5.04439	0.123801	0.29791	gi|685825420|emb|CEF60471.1|/1.14844e-64/Hypothetical protein SRAE_X000221000 [Strongyloides ratti]	gi|689542322|emb|LL999124.1|/0.0/Strongyloides stercoralis genome assembly S_stercoralis_PV0001 ,scaffold SSTP_contig0000057	NA	NA	NA	NA	NA
CL710.Contig1_All	1517	0.01	0.33	5.04439	0.00766332	0.0381603	gi|685826021|emb|CEF61066.1|/0/Serine/threonine-protein phosphatase PP1-beta catalytic subunit [Strongyloides ratti]	gi|689542247|emb|LL999049.1|/0.0/Strongyloides stercoralis genome assembly S_stercoralis_PV0001 ,scaffold SSTP_scaffold0000002	sp|Q6NVU2|PPIG_XENTR/2e-120/Serine/threonine-protein phosphatase PP1-gamma catalytic subunit OS=Xenopus tropicalis GN=ppp1cc PE=2 SV=1	cel:CELE_C05A2.1/4e-137/pph-1; Serine/threonine-protein phosphatase; K01090 protein phosphatase [EC:3.1.3.16]	YER133w/6e-118/---	PR00114/4.4E-90/Serine/threonine phosphatase family signature	NA
Unigene10059_All	255	0.01	0.33	5.04439	0.497596	0.702919	NA	gi|686683581|emb|LL999248.1|/2e-56/Strongyloides stercoralis genome assembly S_stercoralis_PV0001 ,scaffold SSTP_contig0000169	NA	NA	NA	NA	NA
CL923.Contig1_All	2286	0.01	0.33	5.04439	0.000474364	0.00371875	gi|685830667|emb|CEF65588.1|/7.38348e-125/Thioredoxin-like fold domain-containing protein [Strongyloides ratti]	gi|689542262|emb|LL999064.1|/0.0/Strongyloides stercoralis genome assembly S_stercoralis_PV0001 ,scaffold SSTP_scaffold0000005	sp|Q9VS60|SMSR1_DROME/3e-59/Sphingomyelin synthase-related 1 OS=Drosophila melanogaster GN=SMSr PE=1 SV=2	sasa:106577006/9e-39/phosphatidylcholine:ceramide cholinephosphotransferase 1-like; K04714 shingomyelin synthase [EC:2.7.8.27]	NA	PTHR21290:SF25/4.5E-74/--	NA
CL143.Contig3_All	328	0.01	0.32	5	0.497596	0.715517	gi|685835634|emb|CEF70555.1|/2.36184e-20/Dopamine/Ecdysteroid receptor [Strongyloides ratti]	gi|689542246|emb|LL999048.1|/0.0/Strongyloides stercoralis genome assembly S_stercoralis_PV0001 ,scaffold SSTP_scaffold0000001	NA	NA	NA	NA	NA
Unigene3856_All	262	0.01	0.32	5	0.497596	0.714915	gi|685825033|emb|CEF60086.1|/7.14763e-41/Nanchung [Strongyloides ratti]	gi|689542280|emb|LL999082.1|/9e-81/Strongyloides stercoralis genome assembly S_stercoralis_PV0001 ,scaffold SSTP_contig0000021	NA	cel:CELE_T10B10.7/1e-27/ocr-3; Osm-9 and Capsaicin receptor-Related; K04974 transient receptor potential cation channel subfamily V member 5	NA	PTHR10582/1.6E-35/--	NA
Unigene10986_All	261	0.01	0.32	5	0.497596	0.709369	NA	gi|689542248|emb|LL999050.1|/1e-143/Strongyloides stercoralis genome assembly S_stercoralis_PV0001 ,scaffold SSTP_contig0000001	NA	NA	NA	NA	NA
Unigene11137_All	261	0.01	0.32	5	0.497596	0.708305	NA	gi|689542265|emb|LL999067.1|/1e-143/Strongyloides stercoralis genome assembly S_stercoralis_PV0001 ,scaffold SSTP_contig0000014	NA	NA	NA	NA	NA
CL730.Contig2_All	259	0.01	0.32	5	0.497596	0.706188	NA	gi|689542293|emb|LL999095.1|/1e-142/Strongyloides stercoralis genome assembly S_stercoralis_PV0001 ,scaffold SSTP_contig0000032	NA	NA	NA	NA	NA
Unigene3940_All	457	0.01	0.32	5	0.2482	0.469427	NA	gi|689542352|emb|LL999154.1|/0.0/Strongyloides stercoralis genome assembly S_stercoralis_PV0001 ,scaffold SSTP_scaffold0000024	NA	NA	NA	NA	NA
Unigene11576_All	267	0.01	0.31	4.9542	0.497596	0.715758	NA	gi|689542250|emb|LL999052.1|/1e-147/Strongyloides stercoralis genome assembly S_stercoralis_PV0001 ,scaffold SSTP_contig0000003	NA	NA	NA	NA	NA
Unigene11400_All	266	0.01	0.31	4.9542	0.497596	0.715697	gi|685824625|emb|CEF59679.1|/3.42039e-43/UPF0468 protein C16orf80 [Strongyloides ratti]	gi|689542255|emb|LL999057.1|/1e-146/Strongyloides stercoralis genome assembly S_stercoralis_PV0001 ,scaffold SSTP_contig0000007	sp|Q9VKV8|U0468_DROME/1e-36/UPF0468 protein CG5343 OS=Drosophila melanogaster GN=CG5343 PE=1 SV=1	NA	NA	PF05018/6.8E-38/Protein of unknown function (DUF667)	NA
Unigene12226_All	270	0.01	0.31	4.9542	0.497596	0.713296	gi|685828452|emb|CEF63374.1|/2.20218e-50/Immunoglobulin E-set domain-containing protein [Strongyloides ratti]	gi|689542291|emb|LL999093.1|/1e-70/Strongyloides stercoralis genome assembly S_stercoralis_PV0001 ,scaffold SSTP_contig0000031	sp|O57409|DLLB_DANRE/1e-06/Delta-like protein B OS=Danio rerio GN=dlb PE=1 SV=1	gja:107117545/2e-06/protein jagged-1b-like; K06052 jagged	NA	NA	NA
Unigene7980_All	266	0.01	0.31	4.9542	0.497596	0.71097	NA	gi|689542694|emb|LL999613.1|/1e-112/Strongyloides stercoralis genome assembly S_stercoralis_PV0001 ,scaffold SSTP_contig0000532	NA	NA	NA	NA	NA
Unigene10708_All	265	0.01	0.31	4.9542	0.497596	0.703967	gi|685825833|emb|CEF60878.1|/1.88096e-41/72 kDa inositol polyphosphate 5-phosphatase [Strongyloides ratti]	gi|689542265|emb|LL999067.1|/2e-91/Strongyloides stercoralis genome assembly S_stercoralis_PV0001 ,scaffold SSTP_contig0000014	NA	bmy:Bm1_40105/3e-06/Endonuclease/Exonuclease/phosphatase family protein; K20278 inositol polyphosphate 5-phosphatase INPP5E [EC:3.1.3.36]	NA	NA	NA
Unigene11703_All	266	0.01	0.31	4.9542	0.497596	0.702223	NA	gi|689542326|emb|LL999128.1|/1e-146/Strongyloides stercoralis genome assembly S_stercoralis_PV0001 ,scaffold SSTP_contig0000061	NA	NA	NA	NA	NA
Unigene932_All	466	0.01	0.31	4.9542	0.2482	0.467306	gi|685825824|emb|CEF60869.1|/6.5742e-47/ShKT domain-containing protein [Strongyloides ratti]	gi|689542246|emb|LL999048.1|/0.0/Strongyloides stercoralis genome assembly S_stercoralis_PV0001 ,scaffold SSTP_scaffold0000001	NA	NA	NA	NA	NA
Unigene11982_All	274	0.01	0.3	4.90689	0.497596	0.713775	gi|685832425|emb|CEF67346.1|/6.23488e-29/von Willebrand factor, type A domain-containing protein [Strongyloides ratti]	gi|689542274|emb|LL999076.1|/1e-151/Strongyloides stercoralis genome assembly S_stercoralis_PV0001 ,scaffold SSTP_contig0000018	NA	loa:LOAG_03702/9e-07/von Willebrand factor domain-containing protein; K06238 collagen, type VI, alpha	NA	NA	NA
Unigene12120_All	271	0.01	0.3	4.90689	0.497596	0.713176	gi|685827500|emb|CEF62422.1|/1.30595e-18/Protein-tyrosine phosphatase, receptor/non-receptor type domain and Protein-tyrosine/Dual specificity phosphatase domain and Protein-tyrosine phosphatase, catalytic domain-containing protein [Strongyloides ratti]	gi|689542617|emb|LL999536.1|/1e-149/Strongyloides stercoralis genome assembly S_stercoralis_PV0001 ,scaffold SSTP_contig0000455	NA	NA	NA	NA	NA
CL1248.Contig5_All	1654	0.01	0.3	4.90689	0.00766332	0.0382718	gi|685832836|emb|CEF67757.1|/0/Serine/threonine-protein phosphatase 2A 55 kDa regulatory subunit B delta [Strongyloides ratti]	gi|689542246|emb|LL999048.1|/0.0/Strongyloides stercoralis genome assembly S_stercoralis_PV0001 ,scaffold SSTP_scaffold0000001	sp|P36872|2ABA_DROME/6e-29/Protein phosphatase PP2A 55 kDa regulatory subunit OS=Drosophila melanogaster GN=tws PE=2 SV=1	tsp:Tsp_07431/3e-47/serine/threonine- protein phosphatase regulatory subunit B delta; K04354 serine/threonine-protein phosphatase 2A regulatory subunit B	YGL190c/2e-28/---	PTHR11871/3.2E-43/--	NA
Unigene852_All	275	0.01	0.3	4.90689	0.497596	0.711089	gi|685827991|emb|CEF62913.1|/4.02307e-36/Dopamine D2-like receptor [Strongyloides ratti]	gi|689542272|emb|LL999074.1|/1e-152/Strongyloides stercoralis genome assembly S_stercoralis_PV0001 ,scaffold SSTP_scaffold0000010	NA	NA	NA	NA	NA
Unigene11323_All	271	0.01	0.3	4.90689	0.497596	0.705661	NA	gi|689943506|emb|LM429974.1|/5e-39/Enterobius vermicularis genome assembly E_vermicularis_Canary_Islands ,scaffold EVEC_contig0004085	NA	NA	NA	NA	NA
Unigene11636_All	274	0.01	0.3	4.90689	0.497596	0.705543	gi|685830194|emb|CEF65116.1|/1.5747e-48/GH10531p [Strongyloides ratti]	gi|689542248|emb|LL999050.1|/1e-151/Strongyloides stercoralis genome assembly S_stercoralis_PV0001 ,scaffold SSTP_contig0000001	sp|Q93149|ACR3_CAEEL/4e-32/Acetylcholine receptor subunit beta-type acr-3 OS=Caenorhabditis elegans GN=acr-3 PE=2 SV=1	cbr:CBG10872/2e-31/Cbr-acr-3; C. briggsae CBR-ACR-3 protein; K05312 nicotinic acetylcholine receptor, invertebrate	NA	PS00236/-/Neurotransmitter-gated ion-channels signature.	NA
Unigene12275_All	272	0.01	0.3	4.90689	0.497596	0.7042	gi|685825080|emb|CEF60133.1|/2.79871e-29/Hypothetical protein SRAE_X000187300 [Strongyloides ratti]	gi|689542256|emb|LL999058.1|/1e-150/Strongyloides stercoralis genome assembly S_stercoralis_PV0001 ,scaffold SSTP_contig0000008	NA	NA	NA	NA	NA
Unigene10807_All	272	0.01	0.3	4.90689	0.497596	0.703908	NA	gi|689542248|emb|LL999050.1|/1e-150/Strongyloides stercoralis genome assembly S_stercoralis_PV0001 ,scaffold SSTP_contig0000001	NA	NA	NA	NA	NA
Unigene10617_All	276	0.01	0.3	4.90689	0.497596	0.70385	gi|685831184|emb|CEF66105.1|/1.38928e-12/CAP domain-containing protein [Strongyloides ratti]	gi|686683543|emb|LL999198.1|/1e-152/Strongyloides stercoralis genome assembly S_stercoralis_PV0001 ,scaffold SSTP_contig0000124	sp|Q9CYL5|GAPR1_MOUSE/7e-09/Golgi-associated plant pathogenesis-related protein 1 OS=Mus musculus GN=Glipr2 PE=2 SV=3	NA	NA	PTHR10334:SF175/1.4E-12/--	NA
Unigene10746_All	277	0.01	0.3	4.90689	0.497596	0.703384	NA	gi|689542301|emb|LL999103.1|/1e-153/Strongyloides stercoralis genome assembly S_stercoralis_PV0001 ,scaffold SSTP_contig0000040	NA	NA	NA	NA	NA
Unigene9008_All	1103	0.01	0.3	4.90689	0.0308014	0.111548	gi|685831095|emb|CEF66016.1|/5.22703e-108/WASp [Strongyloides ratti]	gi|689542274|emb|LL999076.1|/0.0/Strongyloides stercoralis genome assembly S_stercoralis_PV0001 ,scaffold SSTP_contig0000018	sp|O08816|WASL_RAT/6e-07/Neural Wiskott-Aldrich syndrome protein OS=Rattus norvegicus GN=Wasl PE=1 SV=2	bmy:Bm1_29495/2e-15/WH1 domain containing protein; K05747 Wiskott-Aldrich syndrome protein	NA	PS50229/10.402/WH1 domain profile.	NA
Unigene11621_All	282	0.01	0.29	4.85798	0.497596	0.712161	NA	gi|689542263|emb|LL999065.1|/1e-156/Strongyloides stercoralis genome assembly S_stercoralis_PV0001 ,scaffold SSTP_contig0000013	NA	NA	NA	NA	NA
Unigene10455_All	278	0.01	0.29	4.85798	0.497596	0.711327	NA	gi|689542309|emb|LL999111.1|/1e-143/Strongyloides stercoralis genome assembly S_stercoralis_PV0001 ,scaffold SSTP_contig0000047	NA	NA	NA	NA	NA
Unigene10607_All	282	0.01	0.29	4.85798	0.497596	0.710614	gi|685830195|emb|CEF65117.1|/7.28241e-46/GH10531p [Strongyloides ratti]	gi|689542248|emb|LL999050.1|/1e-149/Strongyloides stercoralis genome assembly S_stercoralis_PV0001 ,scaffold SSTP_contig0000001	sp|Q93149|ACR3_CAEEL/5e-32/Acetylcholine receptor subunit beta-type acr-3 OS=Caenorhabditis elegans GN=acr-3 PE=2 SV=1	cel:CELE_K11G12.7/7e-31/acr-3; Acetylcholine receptor subunit beta-type acr-3; K05312 nicotinic acetylcholine receptor, invertebrate	NA	PF02932/1.7E-12/Neurotransmitter-gated ion-channel transmembrane region	NA
CL1249.Contig1_All	281	0.01	0.29	4.85798	0.497596	0.710139	gi|693011161|emb|CEF59728.2|/3.75752e-26/Astacin-like metalloendopeptidase [Strongyloides ratti]	gi|689542342|emb|LL999144.1|/2e-57/Strongyloides stercoralis genome assembly S_stercoralis_PV0001 ,scaffold SSTP_contig0000074	sp|P55114|NAS33_CAEEL/7e-06/Zinc metalloproteinase nas-33 OS=Caenorhabditis elegans GN=nas-33 PE=2 SV=2	NA	NA	NA	NA
Unigene1938_All	284	0.01	0.29	4.85798	0.497596	0.708601	gi|685826141|emb|CEF61185.1|/2.50317e-38/UDP-glucuronosyl/UDP-glucosyltransferase family-containing protein [Strongyloides ratti]	gi|689542250|emb|LL999052.1|/6e-82/Strongyloides stercoralis genome assembly S_stercoralis_PV0001 ,scaffold SSTP_contig0000003	NA	NA	NA	NA	NA
Unigene4993_All	706	0.01	0.29	4.85798	0.123801	0.299131	NA	gi|686683515|emb|LL999170.1|/0.0/Strongyloides stercoralis genome assembly S_stercoralis_PV0001 ,scaffold SSTP_contig0000098	NA	NA	NA	NA	NA
Unigene11321_All	377	0.01	0.29	4.85798	0.497596	0.706951	gi|685825329|emb|CEF60381.1|/8.94358e-28/LD28067p [Strongyloides ratti]	gi|686683685|emb|LL999238.1|/1e-145/Strongyloides stercoralis genome assembly S_stercoralis_PV0001 ,scaffold SSTP_contig0000159	sp|P48736|PK3CG_HUMAN/2e-08/Phosphatidylinositol 4,5-bisphosphate 3-kinase catalytic subunit gamma isoform OS=Homo sapiens GN=PIK3CG PE=1 SV=3	bmy:Bm1_05655/1e-12/Phosphatidylinositol 3- and 4-kinase family protein; K00923 phosphatidylinositol-4-phosphate 3-kinase [EC:2.7.1.154]	NA	NA	NA
Unigene5931_All	281	0.01	0.29	4.85798	0.497596	0.704258	NA	gi|689542249|emb|LL999051.1|/1e-147/Strongyloides stercoralis genome assembly S_stercoralis_PV0001 ,scaffold SSTP_contig0000002	NA	NA	NA	NA	NA
CL1717.Contig1_All	951	0.01	0.29	4.85798	0.0617514	0.185765	gi|685831759|emb|CEF66680.1|/4.59218e-67/Hypothetical protein SRAE_2000134700 [Strongyloides ratti]	gi|689542254|emb|LL999056.1|/0.0/Strongyloides stercoralis genome assembly S_stercoralis_PV0001 ,scaffold SSTP_contig0000006	NA	NA	NA	NA	NA
Unigene12088_All	278	0.01	0.29	4.85798	0.497596	0.700718	gi|906464111|gb|KNC26030.1|/6.67829e-07/hypothetical protein FF38_03795 [Lucilia cuprina]	gi|685042151|emb|LN590676.1|/2e-32/Cyprinus carpio genome assembly common carp genome, scaffold: LG34, chromosome: 34	NA	NA	NA	NA	NA
Unigene6935_All	287	0.01	0.28	4.80735	0.497596	0.716119	NA	gi|689542289|emb|LL999091.1|/1e-154/Strongyloides stercoralis genome assembly S_stercoralis_PV0001 ,scaffold SSTP_contig0000029	NA	NA	NA	NA	NA
Unigene12270_All	290	0.01	0.28	4.80735	0.497596	0.715999	gi|685836662|emb|CEF71582.1|/3.37063e-46/Hypothetical protein SRAE_X000090600 [Strongyloides ratti]	gi|689542304|emb|LL999106.1|/1e-160/Strongyloides stercoralis genome assembly S_stercoralis_PV0001 ,scaffold SSTP_contig0000043	NA	NA	NA	NA	NA
Unigene4827_All	2815	0.01	0.28	4.80735	0.00023661	0.00203301	gi|685833236|emb|CEF68157.1|/0/Hypothetical protein SRAE_2000281500 [Strongyloides ratti]	gi|689542247|emb|LL999049.1|/0.0/Strongyloides stercoralis genome assembly S_stercoralis_PV0001 ,scaffold SSTP_scaffold0000002	sp|P04929|HRPX_PLALO/3e-07/Histidine-rich glycoprotein OS=Plasmodium lophurae PE=4 SV=1	sko:100369294/1e-05/flagellar attachment zone protein 1-like; K14000 ribosome-binding protein 1	NA	NA	biological_process:GO:0031581//hemidesmosome assembly;GO:0048598//embryonic morphogenesis;cellular_component:GO:0030056//hemidesmosome;molecular_function:GO:0005515//protein binding;
CL1463.Contig2_All	5227	0.01	0.28	4.80735	1.13e-07	1.91e-06	gi|685832868|emb|CEF67789.1|/0/Netrin receptor DCC [Strongyloides ratti]	gi|689542246|emb|LL999048.1|/0.0/Strongyloides stercoralis genome assembly S_stercoralis_PV0001 ,scaffold SSTP_scaffold0000001	sp|Q90610|NEO1_CHICK/6e-110/Neogenin (Fragment) OS=Gallus gallus PE=2 SV=1	cmk:103188702/2e-154/neo1; neogenin 1; K06766 neogenin	BH0916_2/8e-06/---	PS50853/21.901/Fibronectin type-III domain profile.	NA
Unigene11680_All	289	0.01	0.28	4.80735	0.497596	0.712937	gi|685833079|emb|CEF68000.1|/8.61132e-34/Nicotinic acetylcholine receptor family and tRNA-specific 2-thiouridylase family and Neurotransmitter-gated ion-channel transmembrane domain and Neurotransmitter-gated ion-channel family and Neurotransmitter-gated ion-channel ligand-binding domain and Rossmann-like alpha/beta/alpha sandwich fold domain and Aquaporin-like domain and Adenine nucleotide alpha…	gi|689542306|emb|LL999108.1|/6e-85/Strongyloides stercoralis genome assembly S_stercoralis_PV0001 ,scaffold SSTP_contig0000045	NA	cel:CELE_K07A1.16/6e-11/aqp-9; AQuaPorin or aquaglyceroporin related; K09884 aquaporin rerated protein, invertebrate	NA	NA	NA
Unigene10808_All	286	0.01	0.28	4.80735	0.497596	0.709251	gi|685825915|emb|CEF60960.1|/1.48117e-06/GPCR, rhodopsin-like, 7TM domain and 7TM GPCR,olfactory receptor/chemoreceptor Srsx family-containing protein [Strongyloides ratti]	gi|689542249|emb|LL999051.1|/1e-158/Strongyloides stercoralis genome assembly S_stercoralis_PV0001 ,scaffold SSTP_contig0000002	NA	NA	NA	NA	NA
Unigene11264_All	292	0.01	0.28	4.80735	0.497596	0.708896	gi|685836685|emb|CEF71605.1|/2.04033e-43/Nuclear hormone receptor, ligand-binding, core domain and Zinc finger, nuclear hormone receptor-type domain and Nuclear hormone receptor, ligand-binding domain and Zinc finger, NHR/GATA-type domain-containing protein [Strongyloides ratti]	gi|689542253|emb|LL999055.1|/1e-162/Strongyloides stercoralis genome assembly S_stercoralis_PV0001 ,scaffold SSTP_contig0000005	sp|Q91250|ESR1_TAEGU/6e-13/Estrogen receptor OS=Taeniopygia guttata GN=ESR1 PE=2 SV=1	fch:102046059/3e-12/ESR1; estrogen receptor 1; K08550 estrogen receptor alpha	NA	SM00399/7.3E-23/c4 zinc finger in nuclear hormone receptors	biological_process:GO:0044699//single-organism process;GO:0009987//cellular process;GO:0065007//biological regulation;molecular_function:GO:0005488//binding;
Unigene9891_All	287	0.01	0.28	4.80735	0.497596	0.707481	NA	gi|689542247|emb|LL999049.1|/1e-159/Strongyloides stercoralis genome assembly S_stercoralis_PV0001 ,scaffold SSTP_scaffold0000002	NA	NA	NA	NA	NA
Unigene9873_All	285	0.01	0.28	4.80735	0.497596	0.705134	gi|685825300|emb|CEF60352.1|/4.40827e-43/Guanylate cyclase [Strongyloides ratti]	gi|689542256|emb|LL999058.1|/1e-155/Strongyloides stercoralis genome assembly S_stercoralis_PV0001 ,scaffold SSTP_contig0000008	NA	cel:CELE_T26C12.4/2e-30/gcy-23; Receptor-type guanylate cyclase gcy-23; K01769 guanylate cyclase, other [EC:4.6.1.2]	NA	PTHR11920:SF260/5.3E-37/--	biological_process:GO:0040040//thermosensory behavior;GO:0043052//thermotaxis;GO:0035556//intracellular signal transduction;GO:0006468//protein phosphorylation;GO:0009408//response to heat;GO:0006182//cGMP biosynthetic process;GO:0016048//detection of temperature stimulus;GO:0007168//receptor guanylyl cyclase signaling pathway;cellular_component:GO:0005929//cilium;GO:0008074//guanylate cyclase co…
Unigene1841_All	287	0.01	0.28	4.80735	0.497596	0.703501	NA	gi|689542268|emb|LL999070.1|/1e-148/Strongyloides stercoralis genome assembly S_stercoralis_PV0001 ,scaffold SSTP_scaffold0000008	NA	NA	NA	NA	NA
Unigene12077_All	297	0.01	0.27	4.75489	0.497596	0.713595	gi|195998091|ref|XP_002108914.1|/5.73705e-38/expressed hypothetical protein [Trichoplax adhaerens] &gt;gi|190589690|gb|EDV29712.1| expressed hypothetical protein [Trichoplax adhaerens]	gi|689096225|emb|LL602191.1|/2e-17/Diphyllobothrium latum genome assembly D_latum_Geneva ,scaffold DILT_scaffold0030962	sp|O44451|ODPB_CAEEL/5e-39/Pyruvate dehydrogenase E1 component subunit beta, mitochondrial OS=Caenorhabditis elegans GN=pdhb-1 PE=1 SV=2	lve:103085112/3e-38/PDHB; pyruvate dehydrogenase (lipoamide) beta; K00162 pyruvate dehydrogenase E1 component beta subunit [EC:1.2.4.1]	SPBC30D10.13c/4e-40/---	PTHR11624/1.6E-55/--	biological_process:GO:0055114//oxidation-reduction process;GO:0006086//acetyl-CoA biosynthetic process from pyruvate;molecular_function:GO:0004739//pyruvate dehydrogenase (acetyl-transferring) activity;
Unigene9968_All	298	0.01	0.27	4.75489	0.497596	0.712579	gi|685835829|emb|CEF70749.1|/5.06099e-10/Retinal degeneration protein 3 family-containing protein [Strongyloides ratti]	gi|689542255|emb|LL999057.1|/1e-159/Strongyloides stercoralis genome assembly S_stercoralis_PV0001 ,scaffold SSTP_contig0000007	NA	NA	NA	NA	NA
CL1847.Contig1_All	299	0.01	0.27	4.75489	0.497596	0.708246	gi|685825799|emb|CEF60846.1|/1.89674e-49/GDNF/GAS1 domain-containing protein [Strongyloides ratti]	gi|689542353|emb|LL999155.1|/1e-166/Strongyloides stercoralis genome assembly S_stercoralis_PV0001 ,scaffold SSTP_contig0000084	NA	NA	NA	PTHR10269/3.2E-20/--	NA
Unigene7874_All	299	0.01	0.27	4.75489	0.497596	0.707598	NA	gi|689542267|emb|LL999069.1|/1e-166/Strongyloides stercoralis genome assembly S_stercoralis_PV0001 ,scaffold SSTP_contig0000015	NA	NA	NA	NA	NA
Unigene12190_All	295	0.01	0.27	4.75489	0.497596	0.707245	gi|685835290|emb|CEF70211.1|/7.30805e-09/Maternal protein pumilio [Strongyloides ratti]	gi|689542246|emb|LL999048.1|/1e-151/Strongyloides stercoralis genome assembly S_stercoralis_PV0001 ,scaffold SSTP_scaffold0000001	NA	NA	NA	NA	NA
Unigene12261_All	294	0.01	0.27	4.75489	0.497596	0.704316	gi|685824486|emb|CEF59540.1|/4.8567e-37/Saposin B domain and Saposin-like domain-containing protein [Strongyloides ratti]	gi|689542252|emb|LL999054.1|/1e-114/Strongyloides stercoralis genome assembly S_stercoralis_PV0001 ,scaffold SSTP_contig0000004	NA	NA	NA	PS50015/11.405/Saposin B type domain profile.	NA
CL1938.Contig2_All	1088	0.01	0.27	4.75489	0.0617514	0.185798	gi|685826158|emb|CEF61202.1|/7.50012e-89/Ground-like domain-containing protein [Strongyloides ratti]	gi|689542250|emb|LL999052.1|/0.0/Strongyloides stercoralis genome assembly S_stercoralis_PV0001 ,scaffold SSTP_contig0000003	NA	NA	NA	NA	NA
Unigene12087_All	294	0.01	0.27	4.75489	0.497596	0.702687	gi|685830053|emb|CEF64975.1|/7.78928e-27/7TM GPCR, serpentine receptor class x (Srx) family-containing protein [Strongyloides ratti]	gi|689542288|emb|LL999090.1|/1e-163/Strongyloides stercoralis genome assembly S_stercoralis_PV0001 ,scaffold SSTP_contig0000028	NA	NA	NA	NA	NA
Unigene7827_All	661	0.01	0.27	4.75489	0.2482	0.467461	gi|597866592|gb|EYC15986.1|/5.70672e-55/hypothetical protein Y032_0035g3082 [Ancylostoma ceylanicum]	gi|689542249|emb|LL999051.1|/0.0/Strongyloides stercoralis genome assembly S_stercoralis_PV0001 ,scaffold SSTP_contig0000002	sp|Q24400|MLP2_DROME/7e-32/Muscle LIM protein Mlp84B OS=Drosophila melanogaster GN=Mlp84B PE=1 SV=1	loa:LOAG_12769/5e-48/mlp/crp family protein 1; K09377 cysteine and glycine-rich protein	NA	PTHR24215/2.0E-22/--	NA
Unigene12185_All	368	0.01	0.27	4.75489	0.497596	0.701585	NA	gi|686683648|emb|LL999318.1|/0.0/Strongyloides stercoralis genome assembly S_stercoralis_PV0001 ,scaffold SSTP_contig0000237	NA	NA	NA	NA	NA
Unigene10287_All	297	0.01	0.27	4.75489	0.497596	0.700603	gi|685829746|emb|CEF64668.1|/4.2353e-41/FI18412p1 [Strongyloides ratti]	gi|689542267|emb|LL999069.1|/1e-165/Strongyloides stercoralis genome assembly S_stercoralis_PV0001 ,scaffold SSTP_contig0000015	sp|Q94225|SULP3_CAEEL/2e-13/Sulfate permease family protein 3 OS=Caenorhabditis elegans GN=sulp-3 PE=2 SV=3	cbr:CBG19337/3e-16/Cbr-sulp-8; C. briggsae CBR-SULP-8 protein; K14453 solute carrier family 26, other	CT856/2e-06/---	PTHR11814/7.0E-28/--	NA
Unigene5903_All	302	0.01	0.26	4.70044	0.497596	0.712698	gi|685832677|emb|CEF67598.1|/7.7012e-43/Nodal modulator 1 [Strongyloides ratti]	gi|689542249|emb|LL999051.1|/1e-165/Strongyloides stercoralis genome assembly S_stercoralis_PV0001 ,scaffold SSTP_contig0000002	NA	NA	NA	NA	NA
Unigene10019_All	547	0.01	0.26	4.70044	0.2482	0.473303	gi|685833109|emb|CEF68030.1|/2.92662e-75/Hypothetical protein SRAE_2000269100 [Strongyloides ratti]	gi|689542306|emb|LL999108.1|/0.0/Strongyloides stercoralis genome assembly S_stercoralis_PV0001 ,scaffold SSTP_contig0000045	NA	NA	NA	NA	NA
Unigene2990_All	305	0.01	0.26	4.70044	0.497596	0.711744	gi|685828344|emb|CEF63266.1|/7.93312e-48/Glycoprotein-N-acetylgalactosamine 3-beta-galactosyltransferase 1 [Strongyloides ratti]	gi|689542251|emb|LL999053.1|/1e-169/Strongyloides stercoralis genome assembly S_stercoralis_PV0001 ,scaffold SSTP_scaffold0000003	sp|Q18515|C1GLT_CAEEL/2e-19/Glycoprotein-N-acetylgalactosamine 3-beta-galactosyltransferase 1 OS=Caenorhabditis elegans GN=C38H2.2 PE=2 SV=2	dan:Dana_GF24418/3e-20/GF24418 gene product from transcript GF24418-RA; K00731 glycoprotein-N-acetylgalactosamine 3-beta-galactosyltransferase [EC:2.4.1.122]	NA	PTHR23033/4.4E-27/--	NA
Unigene12189_All	303	0.01	0.26	4.70044	0.497596	0.711506	gi|929765159|ref|XP_014157560.1|/2.47739e-41/citrate synthase, mitochondrial [Sphaeroforma arctica JP610] &gt;gi|906954725|gb|KNC83658.1| citrate synthase, mitochondrial [Sphaeroforma arctica JP610]	gi|442738966|gb|JX994227.1|/2e-14/Dictyostelium lacteum clone DLA_05007 citrate synthase (cshA) gene, complete cds	sp|Q7ZWZ5|CISY_XENLA/3e-42/Citrate synthase, mitochondrial OS=Xenopus laevis GN=cs PE=2 SV=1	bmor:101737646/2e-41/probable citrate synthase 2, mitochondrial; K01647 citrate synthase [EC:2.3.3.1]	YNR001c/2e-49/---	PR00143/8.211542E-13/Citrate synthase signature	biological_process:GO:0006101//citrate metabolic process;GO:0006099//tricarboxylic acid cycle;molecular_function:GO:0004108//citrate (Si)-synthase activity;
Unigene4911_All	309	0.01	0.26	4.70044	0.497596	0.710733	gi|685834771|emb|CEF69692.1|/4.38394e-06/Calmodulin-binding protein related to a Rab3 GDP/GTP exchange protein [Strongyloides ratti]	gi|689542318|emb|LL999120.1|/1e-172/Strongyloides stercoralis genome assembly S_stercoralis_PV0001 ,scaffold SSTP_scaffold0000020	NA	NA	NA	NA	NA
Unigene6999_All	1263	0.01	0.26	4.70044	0.0308014	0.112286	gi|685829443|emb|CEF64365.1|/4.15632e-91/Protein grainyhead [Strongyloides ratti]	gi|689542248|emb|LL999050.1|/0.0/Strongyloides stercoralis genome assembly S_stercoralis_PV0001 ,scaffold SSTP_contig0000001	sp|P13002|ELF1_DROME/3e-24/Protein grainyhead OS=Drosophila melanogaster GN=grh PE=2 SV=3	cel:CELE_Y48G8AR.1/1e-50/grh-1; GRainyHead (Drosophila transcription factor) homolog; K09275 transcription factor CP2 and related proteins	NA	PTHR11037:SF14/6.8E-44/--	NA
Unigene4914_All	303	0.01	0.26	4.70044	0.497596	0.710554	gi|685827905|emb|CEF62827.1|/1.04092e-31/Hypothetical protein SRAE_1000109500 [Strongyloides ratti]	gi|689542268|emb|LL999070.1|/1e-139/Strongyloides stercoralis genome assembly S_stercoralis_PV0001 ,scaffold SSTP_scaffold0000008	NA	NA	NA	NA	NA
CL1775.Contig2_All	310	0.01	0.26	4.70044	0.497596	0.707363	NA	gi|689542298|emb|LL999100.1|/1e-160/Strongyloides stercoralis genome assembly S_stercoralis_PV0001 ,scaffold SSTP_contig0000037	NA	NA	NA	NA	NA
Unigene11828_All	307	0.01	0.26	4.70044	0.497596	0.70654	gi|685835399|emb|CEF70320.1|/1.44584e-41/Hypothetical protein SRAE_2000495300 [Strongyloides ratti]	gi|689542283|emb|LL999085.1|/1e-171/Strongyloides stercoralis genome assembly S_stercoralis_PV0001 ,scaffold SSTP_contig0000024	NA	NA	NA	NA	NA
Unigene10234_All	303	0.01	0.26	4.70044	0.497596	0.7049	NA	gi|689542248|emb|LL999050.1|/1e-168/Strongyloides stercoralis genome assembly S_stercoralis_PV0001 ,scaffold SSTP_contig0000001	NA	NA	NA	NA	NA
Unigene11596_All	305	0.01	0.26	4.70044	0.497596	0.70455	gi|685836175|emb|CEF71095.1|/7.66605e-51/Tequila [Strongyloides ratti]	gi|689542323|emb|LL999125.1|/1e-169/Strongyloides stercoralis genome assembly S_stercoralis_PV0001 ,scaffold SSTP_contig0000058	sp|Q5E9Z2|HABP2_BOVIN/2e-07/Hyaluronan-binding protein 2 OS=Bos taurus GN=HABP2 PE=2 SV=1	cmy:102934906/4e-07/HABP2; hyaluronan binding protein 2; K08648 hyaluronan binding protein 2 [EC:3.4.21.-]	NA	PS50070/11.602/Kringle domain profile.	NA
CL695.Contig1_All	1292	0.01	0.26	4.70044	0.0308014	0.111785	gi|685828047|emb|CEF62969.1|/4.9716e-172/Rabconnectin-3B [Strongyloides ratti]	gi|689542258|emb|LL999060.1|/0.0/Strongyloides stercoralis genome assembly S_stercoralis_PV0001 ,scaffold SSTP_scaffold0000004	sp|Q9Y4E6|WDR7_HUMAN/3e-42/WD repeat-containing protein 7 OS=Homo sapiens GN=WDR7 PE=1 SV=2	NA	NA	PTHR22847/5.0E-41/--	NA
CL1453.Contig4_All	313	0.01	0.26	4.70044	0.497596	0.703559	gi|693011218|emb|CEF61546.2|/1.22695e-16/Reverse transcriptase domain and Integrase,catalytic core domain and Ribonuclease H-like domain and AT hook-like family and Aspartic peptidase domain-containing protein [Strongyloides ratti]	gi|689542348|emb|LL999150.1|/9e-66/Strongyloides stercoralis genome assembly S_stercoralis_PV0001 ,scaffold SSTP_contig0000080	NA	NA	NA	PF13650/1.8E-5/Aspartyl protease	NA
Unigene829_All	302	0.01	0.26	4.70044	0.497596	0.703035	NA	gi|689542267|emb|LL999069.1|/1e-165/Strongyloides stercoralis genome assembly S_stercoralis_PV0001 ,scaffold SSTP_contig0000015	NA	NA	NA	NA	NA
Unigene7977_All	304	0.01	0.26	4.70044	0.497596	0.702455	NA	gi|689542269|emb|LL999071.1|/1e-169/Strongyloides stercoralis genome assembly S_stercoralis_PV0001 ,scaffold SSTP_contig0000016	NA	NA	NA	NA	NA
Unigene12119_All	308	0.01	0.26	4.70044	0.497596	0.701701	gi|685829709|emb|CEF64631.1|/1.59856e-40/Spectrin beta chain, erythrocytic [Strongyloides ratti]	gi|689542281|emb|LL999083.1|/1e-132/Strongyloides stercoralis genome assembly S_stercoralis_PV0001 ,scaffold SSTP_contig0000022	NA	NA	NA	NA	NA
Unigene10929_All	317	0.01	0.25	4.64386	0.497596	0.713535	NA	gi|689542249|emb|LL999051.1|/1e-177/Strongyloides stercoralis genome assembly S_stercoralis_PV0001 ,scaffold SSTP_contig0000002	NA	NA	NA	NA	NA
CL2237.Contig1_All	434	0.01	0.25	4.64386	0.497596	0.712877	gi|685834008|emb|CEF68929.1|/4.98799e-50/Heparin sulfate O-sulfotransferase [Strongyloides ratti]	gi|689542246|emb|LL999048.1|/0.0/Strongyloides stercoralis genome assembly S_stercoralis_PV0001 ,scaffold SSTP_scaffold0000001	sp|O17645|HST2_CAEEL/5e-25/Heparan sulfate 2-O-sulfotransferase hst-2 OS=Caenorhabditis elegans GN=hst-2 PE=1 SV=2	cel:CELE_C34F6.4/5e-24/hst-2; Heparan sulfate 2-O-sulfotransferase hst-2; K02513 heparan sulfate 2-O-sulfotransferase HS2ST1 [EC:2.8.2.-]	NA	PTHR12129/2.5E-33/--	NA
Unigene747_All	317	0.01	0.25	4.64386	0.497596	0.712639	gi|685830648|emb|CEF65569.1|/4.02819e-52/Extracellular ligand-binding receptor domain and Periplasmic binding protein-like I domain-containing protein [Strongyloides ratti]	gi|689542262|emb|LL999064.1|/1e-100/Strongyloides stercoralis genome assembly S_stercoralis_PV0001 ,scaffold SSTP_scaffold0000005	NA	tca:100141543/3e-07/GLEAN_04747; receptor type guanylyl cyclase-like; K12323 atrial natriuretic peptide receptor A [EC:4.6.1.2]	NA	NA	NA
Unigene1882_All	318	0.01	0.25	4.64386	0.497596	0.710317	NA	gi|689542246|emb|LL999048.1|/1e-175/Strongyloides stercoralis genome assembly S_stercoralis_PV0001 ,scaffold SSTP_scaffold0000001	NA	NA	NA	NA	NA
Unigene4951_All	313	0.01	0.25	4.64386	0.497596	0.710198	gi|685833348|emb|CEF68269.1|/4.35355e-30/Hypothetical protein SRAE_2000292700 [Strongyloides ratti]	gi|689542247|emb|LL999049.1|/1e-172/Strongyloides stercoralis genome assembly S_stercoralis_PV0001 ,scaffold SSTP_scaffold0000002	NA	NA	NA	NA	NA
Unigene6926_All	317	0.01	0.25	4.64386	0.497596	0.709192	NA	gi|689542274|emb|LL999076.1|/1e-150/Strongyloides stercoralis genome assembly S_stercoralis_PV0001 ,scaffold SSTP_contig0000018	NA	NA	NA	NA	NA
CL163.Contig2_All	728	0.01	0.25	4.64386	0.2482	0.468908	gi|685826766|emb|CEF61714.1|/8.39897e-16/Hypothetical protein SRAE_0000082400 [Strongyloides ratti]	gi|689542288|emb|LL999090.1|/1e-48/Strongyloides stercoralis genome assembly S_stercoralis_PV0001 ,scaffold SSTP_contig0000028	NA	NA	NA	NA	NA
Unigene2908_All	315	0.01	0.25	4.64386	0.497596	0.703093	NA	gi|689542287|emb|LL999089.1|/1e-161/Strongyloides stercoralis genome assembly S_stercoralis_PV0001 ,scaffold SSTP_contig0000027	NA	NA	NA	NA	NA
Unigene12029_All	328	0.01	0.24	4.58496	0.497596	0.713955	gi|225711888|gb|ACO11790.1|/3.40259e-27/Glycerol kinase [Lepeophtheirus salmonis]	NA	sp|Q21944|GLPK_CAEEL/2e-23/Probable glycerol kinase OS=Caenorhabditis elegans GN=R11F4.1 PE=3 SV=1	spu:580504/1e-25/glycerol kinase; K00864 glycerol kinase [EC:2.7.1.30]	YHL032c/8e-25/---	PTHR10196:SF69/1.4E-47/--	biological_process:GO:0008152//metabolic process;molecular_function:GO:0016772//transferase activity, transferring phosphorus-containing groups;
CL1622.Contig3_All	1101	0.01	0.24	4.58496	0.0617514	0.186718	gi|685835372|emb|CEF70293.1|/3.4502e-144/N-acetyllactosaminide beta-1,3-N-acetylglucosaminyltransferase [Strongyloides ratti]	gi|689542246|emb|LL999048.1|/0.0/Strongyloides stercoralis genome assembly S_stercoralis_PV0001 ,scaffold SSTP_scaffold0000001	sp|Q5R4S2|B3GN1_PONAB/6e-15/N-acetyllactosaminide beta-1,3-N-acetylglucosaminyltransferase OS=Pongo abelii GN=B3GNT1 PE=2 SV=1	cel:CELE_C18G1.3/2e-28/bgnt-1.4; B3GNT1, Beta-1,3-N-acetylGucosamiNylTransferase 1, homolog; K21032 beta-1,4-glucuronyltransferase 1 [EC:2.4.1.-]	NA	PF13896/8.1E-55/Glycosyl-transferase for dystroglycan	NA
Unigene10644_All	321	0.01	0.24	4.58496	0.497596	0.708483	NA	gi|689542250|emb|LL999052.1|/1e-179/Strongyloides stercoralis genome assembly S_stercoralis_PV0001 ,scaffold SSTP_contig0000003	NA	NA	NA	NA	NA
Unigene12084_All	326	0.01	0.24	4.58496	0.497596	0.706305	NA	gi|689542316|emb|LL999118.1|/1e-177/Strongyloides stercoralis genome assembly S_stercoralis_PV0001 ,scaffold SSTP_scaffold0000019	NA	NA	NA	NA	NA
Unigene4996_All	584	0.01	0.24	4.58496	0.2482	0.469271	gi|685834488|emb|CEF69409.1|/3.31351e-97/Solute carrier family 12 member 1 [Strongyloides ratti]	gi|689542249|emb|LL999051.1|/0.0/Strongyloides stercoralis genome assembly S_stercoralis_PV0001 ,scaffold SSTP_contig0000002	sp|P55014|S12A1_MOUSE/1e-10/Solute carrier family 12 member 1 OS=Mus musculus GN=Slc12a1 PE=2 SV=2	cel:CELE_Y37A1C.1/2e-15/nkcc-1; Na-K-Cl Cotransporter homolog; K10951 solute carrier family 12 (sodium/potassium/chloride transporter), member 2	NA	PTHR11827/2.0E-27/--	NA
Unigene2992_All	328	0.01	0.24	4.58496	0.497596	0.702745	gi|685825246|emb|CEF60298.1|/1.57321e-48/G protein-coupled receptor, rhodopsin-like family and Globin, structural domain and GPCR, rhodopsin-like, 7TM domain-containing protein [Strongyloides ratti]	gi|689542256|emb|LL999058.1|/0.0/Strongyloides stercoralis genome assembly S_stercoralis_PV0001 ,scaffold SSTP_contig0000008	NA	NA	NA	NA	NA
CL1439.Contig2_All	640	0.11	2.57	4.54619	7.59e-07	1.12e-05	gi|984144357|ref|XP_015332590.1|/1.81889e-15/PREDICTED: flocculation protein FLO10, partial [Marmota marmota marmota]	NA	sp|Q09624|PKD1_CAEEL/6e-12/Location of vulva defective 1 OS=Caenorhabditis elegans GN=lov-1 PE=1 SV=4	myb:102241796/8e-14/MUC2; mucin 2, oligomeric mucus/gel-forming; K10955 intestinal mucin-2	NA	PF13928/1.1E-14/Flocculin type 3 repeat	NA
Unigene10788_All	335	0.01	0.23	4.52356	0.497596	0.714795	gi|685832840|emb|CEF67761.1|/3.27176e-41/Transposase, ISXO2-like domain-containing protein [Strongyloides ratti]	gi|689542250|emb|LL999052.1|/0.0/Strongyloides stercoralis genome assembly S_stercoralis_PV0001 ,scaffold SSTP_contig0000003	NA	NA	NA	PTHR31524:SF8/1.5E-13/--	NA
Unigene7014_All	339	0.01	0.23	4.52356	0.497596	0.714015	NA	gi|689542249|emb|LL999051.1|/0.0/Strongyloides stercoralis genome assembly S_stercoralis_PV0001 ,scaffold SSTP_contig0000002	NA	NA	NA	NA	NA
CL1493.Contig2_All	331	0.01	0.23	4.52356	0.497596	0.709843	NA	gi|689542247|emb|LL999049.1|/1e-147/Strongyloides stercoralis genome assembly S_stercoralis_PV0001 ,scaffold SSTP_scaffold0000002	NA	NA	NA	NA	NA
Unigene11021_All	333	0.01	0.23	4.52356	0.497596	0.709783	NA	gi|689542293|emb|LL999095.1|/0.0/Strongyloides stercoralis genome assembly S_stercoralis_PV0001 ,scaffold SSTP_contig0000032	NA	NA	NA	NA	NA
CL1165.Contig2_All	2463	0.01	0.23	4.52356	0.00190662	0.0122129	gi|685832575|emb|CEF67496.1|/0/MATH domain and TRAF-like domain-containing protein [Strongyloides ratti]	gi|689542246|emb|LL999048.1|/0.0/Strongyloides stercoralis genome assembly S_stercoralis_PV0001 ,scaffold SSTP_scaffold0000001	sp|Q4VSI4|UBP7_RAT/2e-14/Ubiquitin carboxyl-terminal hydrolase 7 OS=Rattus norvegicus GN=Usp7 PE=1 SV=1	tsp:Tsp_11254/3e-21/aminotransferase; K14454 aspartate aminotransferase, cytoplasmic [EC:2.6.1.1]	NA	PTHR22743:SF139/1.2E-12/--	NA
CL212.Contig3_All	3322	0.01	0.23	4.52356	0.00023661	0.00202995	gi|358339569|dbj|GAA47606.1|/2.08e-17/hypothetical protein CLF_100574 [Clonorchis sinensis]	gi|689542271|emb|LL999073.1|/0.0/Strongyloides stercoralis genome assembly S_stercoralis_PV0001 ,scaffold SSTP_contig0000017	sp|Q25802|RPOC2_PLAF7/6e-09/DNA-directed RNA polymerase subunit beta'' OS=Plasmodium falciparum (isolate 3D7) GN=rpoC2 PE=3 SV=1	NA	NA	NA	NA
CL1980.Contig2_All	891	0.01	0.22	4.45943	0.123801	0.300576	gi|685831708|emb|CEF66629.1|/2.75406e-31/Hypothetical protein SRAE_2000129700 [Strongyloides ratti]	gi|689542246|emb|LL999048.1|/0.0/Strongyloides stercoralis genome assembly S_stercoralis_PV0001 ,scaffold SSTP_scaffold0000001	sp|Q8BJZ3|LFG3_MOUSE/3e-15/Protein lifeguard 3 OS=Mus musculus GN=Tmbim1 PE=1 SV=1	soc:105202392/2e-17/protein lifeguard 1-like; K06890 uncharacterized protein	NA	PF01027/2.8E-7/Inhibitor of apoptosis-promoting Bax1	NA
Unigene1814_All	348	0.01	0.22	4.45943	0.497596	0.711446	gi|685832539|emb|CEF67460.1|/8.8073e-47/Unc-13 [Strongyloides ratti]	gi|689542254|emb|LL999056.1|/0.0/Strongyloides stercoralis genome assembly S_stercoralis_PV0001 ,scaffold SSTP_contig0000006	NA	NA	NA	NA	NA
Unigene10615_All	349	0.01	0.22	4.45943	0.497596	0.711208	NA	gi|689542250|emb|LL999052.1|/0.0/Strongyloides stercoralis genome assembly S_stercoralis_PV0001 ,scaffold SSTP_contig0000003	NA	NA	NA	NA	NA
Unigene10820_All	348	0.01	0.22	4.45943	0.497596	0.705076	NA	gi|689542278|emb|LL999080.1|/0.0/Strongyloides stercoralis genome assembly S_stercoralis_PV0001 ,scaffold SSTP_contig0000020	NA	NA	NA	NA	NA
CL15.Contig3_All	1000	0.01	0.22	4.45943	0.123801	0.297784	gi|685830847|emb|CEF65768.1|/7.8156e-137/Palmitoyltransferase [Strongyloides ratti]	gi|689542249|emb|LL999051.1|/0.0/Strongyloides stercoralis genome assembly S_stercoralis_PV0001 ,scaffold SSTP_contig0000002	NA	NA	NA	NA	NA
Unigene10927_All	346	0.01	0.22	4.45943	0.497596	0.702571	gi|734524178|gb|KHN71584.1|/2.57445e-30/Cytoplasmic dynein 2 heavy chain 1 [Toxocara canis]	gi|689542274|emb|LL999076.1|/1e-179/Strongyloides stercoralis genome assembly S_stercoralis_PV0001 ,scaffold SSTP_contig0000018	sp|Q19542|DYHC2_CAEEL/5e-26/Cytoplasmic dynein 2 heavy chain 1 OS=Caenorhabditis elegans GN=che-3 PE=3 SV=2	loa:LOAG_06125/3e-30/dynein heavy chain; K10414 dynein heavy chain 2, cytosolic	NA	PTHR10676/5.9E-25/--	NA
Unigene11733_All	363	0.21	4.6	4.45317	2.83e-06	3.73e-05	NA	gi|689542250|emb|LL999052.1|/0.0/Strongyloides stercoralis genome assembly S_stercoralis_PV0001 ,scaffold SSTP_contig0000003	NA	NA	NA	NA	NA
CL1386.Contig1_All	356	0.01	0.21	4.39232	0.497596	0.71618	NA	gi|689542294|emb|LL999096.1|/1e-166/Strongyloides stercoralis genome assembly S_stercoralis_PV0001 ,scaffold SSTP_contig0000033	NA	NA	NA	NA	NA
Unigene2296_All	957	0.01	0.21	4.39232	0.123801	0.300235	gi|685832853|emb|CEF67774.1|/6.23392e-88/Hypothetical protein SRAE_2000243600 [Strongyloides ratti]	gi|689542246|emb|LL999048.1|/0.0/Strongyloides stercoralis genome assembly S_stercoralis_PV0001 ,scaffold SSTP_scaffold0000001	NA	NA	NA	NA	NA
Unigene10994_All	361	0.01	0.21	4.39232	0.497596	0.711923	NA	gi|689542265|emb|LL999067.1|/0.0/Strongyloides stercoralis genome assembly S_stercoralis_PV0001 ,scaffold SSTP_contig0000014	NA	NA	NA	NA	NA
Unigene5998_All	362	0.01	0.21	4.39232	0.497596	0.709014	NA	gi|689542258|emb|LL999060.1|/0.0/Strongyloides stercoralis genome assembly S_stercoralis_PV0001 ,scaffold SSTP_scaffold0000004	NA	NA	NA	NA	NA
Unigene8994_All	361	0.01	0.21	4.39232	0.497596	0.706775	gi|685834705|emb|CEF69626.1|/1.89143e-17/Nuclear hormone receptor, ligand-binding, core domain and Zinc finger, nuclear hormone receptor-type domain and Nuclear hormone receptor, ligand-binding domain and Zinc finger, NHR/GATA-type domain-containing protein [Strongyloides ratti]	gi|686683518|emb|LL999173.1|/1e-130/Strongyloides stercoralis genome assembly S_stercoralis_PV0001 ,scaffold SSTP_contig0000101	sp|O18087|NH127_CAEEL/2e-07/Nuclear hormone receptor family member nhr-127 OS=Caenorhabditis elegans GN=nhr-127 PE=3 SV=2	api:100163128/2e-06/orphan steroid hormone receptor 2; K14031 nuclear receptor subfamily 2 group C	NA	PS51030/10.1/Nuclear hormone receptors DNA-binding domain profile.	NA
CL2023.Contig1_All	757	0.01	0.21	4.39232	0.2482	0.470572	gi|685836675|emb|CEF71595.1|/9.63318e-90/Potassium channel family and Potassium channel tetramerisation-type BTB domain and Potassium channel, voltage dependent, Kv family and Potassium channel, voltage dependent, Kv9 family and Ion transport domain and BTB/POZ fold domain and Voltage-dependent channel, four helix bundle domain-containing protein [Strongyloides ratti]	gi|689542304|emb|LL999106.1|/0.0/Strongyloides stercoralis genome assembly S_stercoralis_PV0001 ,scaffold SSTP_contig0000043	sp|P10499|KCNA1_RAT/7e-38/Potassium voltage-gated channel subfamily A member 1 OS=Rattus norvegicus GN=Kcna1 PE=1 SV=1	loa:LOAG_01251/3e-57/voltage-gated potassium channel; K04886 potassium voltage-gated channel Shab-related subfamily B member 2	DR0830/8e-23/---	PTHR11537:SF111/8.2E-103/--	NA
Unigene12239_All	365	0.01	0.21	4.39232	0.497596	0.706247	NA	NA	NA	NA	SPAC1071.10c/4e-18/---	PTHR24093/3.7E-26/--	NA
CL70.Contig2_All	1282	0.01	0.21	4.39232	0.0617514	0.18629	gi|685830746|emb|CEF65667.1|/5.09453e-145/Inositol monophosphatase family-containing protein [Strongyloides ratti]	gi|689542247|emb|LL999049.1|/0.0/Strongyloides stercoralis genome assembly S_stercoralis_PV0001 ,scaffold SSTP_scaffold0000002	sp|Q19420|IMPA1_CAEEL/2e-107/Inositol monophosphatase ttx-7 OS=Caenorhabditis elegans GN=ttx-7 PE=1 SV=3	loa:LOAG_03630/6e-105/inositol-1; K01092 myo-inositol-1(or 4)-monophosphatase [EC:3.1.3.25]	YDR287w/4e-24/---	PTHR20854:SF4/8.5E-65/--	biological_process:GO:0007165//signal transduction;GO:0043052//thermotaxis;GO:0035418//protein localization to synapse;GO:0046854//phosphatidylinositol phosphorylation;GO:0006021//inositol biosynthetic process;GO:0046855//inositol phosphate dephosphorylation;GO:0006935//chemotaxis;cellular_component:GO:0005737//cytoplasm;molecular_function:GO:0000287//magnesium ion binding;GO:0031403//lithium ion…
Unigene10003_All	362	0.01	0.21	4.39232	0.497596	0.705895	NA	gi|689542250|emb|LL999052.1|/0.0/Strongyloides stercoralis genome assembly S_stercoralis_PV0001 ,scaffold SSTP_contig0000003	NA	NA	NA	NA	NA
Unigene4857_All	356	0.01	0.21	4.39232	0.497596	0.704783	NA	gi|689542251|emb|LL999053.1|/0.0/Strongyloides stercoralis genome assembly S_stercoralis_PV0001 ,scaffold SSTP_scaffold0000003	NA	NA	NA	NA	NA
Unigene3893_All	360	0.01	0.21	4.39232	0.497596	0.701527	gi|685825991|emb|CEF61036.1|/3.55893e-32/Hypothetical protein SRAE_0000016600 [Strongyloides ratti]	gi|689542247|emb|LL999049.1|/0.0/Strongyloides stercoralis genome assembly S_stercoralis_PV0001 ,scaffold SSTP_scaffold0000002	NA	NA	NA	NA	NA
CL257.Contig3_All	616	0.01	0.2	4.32193	0.497596	0.712101	gi|685833146|emb|CEF68067.1|/5.74811e-101/Proteinase inhibitor I2, Kunitz metazoa domain and EB domain and Cysteine-rich repeat and Lustrin, cysteine-rich repeated domain-containing protein [Strongyloides ratti]	gi|689542262|emb|LL999064.1|/0.0/Strongyloides stercoralis genome assembly S_stercoralis_PV0001 ,scaffold SSTP_scaffold0000005	sp|Q03610|YN81_CAEEL/5e-47/Uncharacterized protein ZC84.1 OS=Caenorhabditis elegans GN=ZC84.1 PE=4 SV=6	myd:102764934/3e-16/TFPI; tissue factor pathway inhibitor; K03909 tissue factor pathway inhibitor	NA	PF00014/7.8E-19/Kunitz/Bovine pancreatic trypsin inhibitor domain	NA
Unigene12255_All	370	0.01	0.2	4.32193	0.497596	0.711149	NA	gi|689542247|emb|LL999049.1|/0.0/Strongyloides stercoralis genome assembly S_stercoralis_PV0001 ,scaffold SSTP_scaffold0000002	NA	NA	NA	NA	NA
CL233.Contig2_All	377	0.02	0.4	4.32193	0.2482	0.472828	NA	gi|689542274|emb|LL999076.1|/0.0/Strongyloides stercoralis genome assembly S_stercoralis_PV0001 ,scaffold SSTP_contig0000018	sp|Q9XV66|UNC80_CAEEL/1e-06/Protein unc-80 OS=Caenorhabditis elegans GN=unc-80 PE=2 SV=4	NA	NA	NA	NA
CL1868.Contig1_All	624	0.01	0.2	4.32193	0.497596	0.709665	gi|685825180|emb|CEF60233.1|/2.36301e-41/Calcineurin-like phosphoesterase domain, apaH type and Serine/threonine-specific protein phosphatase/bis(5-nucleosyl)-tetraphosphatase domain-containing protein [Strongyloides ratti]	gi|689542261|emb|LL999063.1|/0.0/Strongyloides stercoralis genome assembly S_stercoralis_PV0001 ,scaffold SSTP_contig0000012	sp|Q9VXF1|PP2B3_DROME/2e-16/Serine/threonine-protein phosphatase 2B catalytic subunit 3 OS=Drosophila melanogaster GN=CanA-14F PE=1 SV=4	tsp:Tsp_08323/2e-21/serine/threonine-protein phosphatase 2B catalytic subunit 2; K04348 serine/threonine-protein phosphatase 2B catalytic subunit [EC:3.1.3.16]	SPBC1346.01c/3e-07/---	NA	molecular_function:GO:0016787//hydrolase activity;
Unigene12214_All	384	0.01	0.2	4.32193	0.497596	0.708129	NA	gi|689542248|emb|LL999050.1|/0.0/Strongyloides stercoralis genome assembly S_stercoralis_PV0001 ,scaffold SSTP_contig0000001	NA	NA	NA	NA	NA
Unigene11204_All	967	0.01	0.2	4.32193	0.123801	0.297994	gi|685831174|emb|CEF66095.1|/3.75862e-40/CAP domain-containing protein [Strongyloides ratti]	gi|689542247|emb|LL999049.1|/0.0/Strongyloides stercoralis genome assembly S_stercoralis_PV0001 ,scaffold SSTP_scaffold0000002	NA	NA	NA	SM00198/5.7E-4/SCP / Tpx-1 / Ag5 / PR-1 / Sc7 family of extracellular domains.	NA
Unigene2857_All	372	0.01	0.2	4.32193	0.497596	0.700949	NA	gi|689542247|emb|LL999049.1|/0.0/Strongyloides stercoralis genome assembly S_stercoralis_PV0001 ,scaffold SSTP_scaffold0000002	NA	NA	NA	NA	NA
CL724.Contig2_All	2189	0.01	0.19	4.24793	0.0153636	0.0661038	gi|685834766|emb|CEF69687.1|/0/WD40 repeat and WD40/YVTN repeat-like-containing domain and WD40-repeat-containing domain-containing protein [Strongyloides ratti]	gi|689542318|emb|LL999120.1|/0.0/Strongyloides stercoralis genome assembly S_stercoralis_PV0001 ,scaffold SSTP_scaffold0000020	sp|Q5JSH3|WDR44_HUMAN/8e-21/WD repeat-containing protein 44 OS=Homo sapiens GN=WDR44 PE=1 SV=1	cel:CELE_R03E1.1/2e-43/sym-4; Uncharacterized protein; K20241 WD repeat-containing protein 44	NA	PTHR14221/1.3E-14/--	NA
Unigene7915_All	401	0.01	0.19	4.24793	0.497596	0.711982	NA	gi|689542247|emb|LL999049.1|/0.0/Strongyloides stercoralis genome assembly S_stercoralis_PV0001 ,scaffold SSTP_scaffold0000002	NA	NA	NA	NA	NA
Unigene813_All	385	0.01	0.19	4.24793	0.497596	0.710792	gi|514680332|ref|XP_004987754.1|/1.80351e-15/hypothetical protein PTSG_13163 [Salpingoeca rosetta] &gt;gi|326435650|gb|EGD81220.1| hypothetical protein PTSG_13163 [Salpingoeca rosetta]	gi|689542327|emb|LL999129.1|/0.0/Strongyloides stercoralis genome assembly S_stercoralis_PV0001 ,scaffold SSTP_contig0000062	sp|Q05049|MUC1_XENLA/2e-13/Integumentary mucin C.1 (Fragment) OS=Xenopus laevis PE=2 SV=1	xtr:108647333/3e-14/mucin-2-like; K21125 mucin-5AC	SSO3043/3e-07/---	NA	NA
CL1025.Contig2_All	412	0.01	0.19	4.24793	0.497596	0.710258	NA	gi|689542298|emb|LL999100.1|/0.0/Strongyloides stercoralis genome assembly S_stercoralis_PV0001 ,scaffold SSTP_contig0000037	NA	NA	NA	NA	NA
CL1463.Contig6_All	5020	0.01	0.19	4.24793	2.94e-05	0.000319222	gi|685832868|emb|CEF67789.1|/0/Netrin receptor DCC [Strongyloides ratti]	gi|689542246|emb|LL999048.1|/0.0/Strongyloides stercoralis genome assembly S_stercoralis_PV0001 ,scaffold SSTP_scaffold0000001	sp|Q90610|NEO1_CHICK/6e-110/Neogenin (Fragment) OS=Gallus gallus PE=2 SV=1	cmk:103188702/2e-154/neo1; neogenin 1; K06766 neogenin	BH0916_2/8e-06/---	PS50853/21.901/Fibronectin type-III domain profile.	NA
CL2156.Contig1_All	1290	0.01	0.19	4.24793	0.123801	0.298751	gi|685828975|emb|CEF63897.1|/1.47361e-178/Na+ channel, amiloride-sensitive family and Degenerin family-containing protein [Strongyloides ratti]	gi|689542278|emb|LL999080.1|/0.0/Strongyloides stercoralis genome assembly S_stercoralis_PV0001 ,scaffold SSTP_contig0000020	sp|Q17298|MEC4_CAEBR/9e-106/Degenerin mec-4 OS=Caenorhabditis briggsae GN=mec-4 PE=3 SV=2	cel:CELE_T01C8.7/2e-104/mec-4; Degenerin mec-4; K03440 acid-sensing ion channel, other	NA	PTHR11690/8.4E-88/--	biological_process:GO:0035725//sodium ion transmembrane transport;GO:0007638//mechanosensory behavior;GO:0061096//negative regulation of turning behavior involved in mating;cellular_component:GO:0005887//integral component of plasma membrane;GO:0032589//neuron projection membrane;molecular_function:GO:0015280//ligand-gated sodium channel activity;
CL2187.Contig1_All	2100	0.01	0.19	4.24793	0.0153636	0.0657726	gi|685828295|emb|CEF63217.1|/0/AMP deaminase 2 [Strongyloides ratti]	gi|689542251|emb|LL999053.1|/0.0/Strongyloides stercoralis genome assembly S_stercoralis_PV0001 ,scaffold SSTP_scaffold0000003	sp|Q01433|AMPD2_HUMAN/3e-176/AMP deaminase 2 OS=Homo sapiens GN=AMPD2 PE=1 SV=2	cel:CELE_C34F11.3/0.0/ampd-1; Adenosine MonoPhosphate Deaminase homolog; K01490 AMP deaminase [EC:3.5.4.6]	YML035c/8e-157/---	PF00962/8.4E-20/Adenosine/AMP deaminase	NA
Unigene2003_All	392	0.01	0.19	4.24793	0.497596	0.705953	gi|685829709|emb|CEF64631.1|/8.20272e-61/Spectrin beta chain, erythrocytic [Strongyloides ratti]	gi|689542281|emb|LL999083.1|/0.0/Strongyloides stercoralis genome assembly S_stercoralis_PV0001 ,scaffold SSTP_contig0000022	NA	NA	NA	NA	NA
Unigene10558_All	404	0.01	0.18	4.16993	0.497596	0.709724	gi|402589563|gb|EJW83495.1|/5.71803e-06/hypothetical protein WUBG_05594, partial [Wuchereria bancrofti]	gi|689542246|emb|LL999048.1|/0.0/Strongyloides stercoralis genome assembly S_stercoralis_PV0001 ,scaffold SSTP_scaffold0000001	NA	bmy:Bm1_00535/1e-06/RhoGAP domain containing protein; K20071 Rho GTPase-activating protein 26	NA	NA	NA
Unigene962_All	414	0.01	0.18	4.16993	0.497596	0.706071	NA	gi|689542260|emb|LL999062.1|/0.0/Strongyloides stercoralis genome assembly S_stercoralis_PV0001 ,scaffold SSTP_contig0000011	NA	NA	NA	NA	NA
CL1289.Contig1_All	988	0.01	0.18	4.16993	0.2482	0.467049	gi|685828539|emb|CEF63461.1|/3.92786e-148/Caenorhabditis elegans ly-6-related family-containing protein [Strongyloides ratti]	gi|689542276|emb|LL999078.1|/0.0/Strongyloides stercoralis genome assembly S_stercoralis_PV0001 ,scaffold SSTP_scaffold0000012	NA	NA	NA	NA	cellular_component:GO:0016020//membrane;
CL1374.Contig3_All	433	0.01	0.18	4.16993	0.497596	0.700776	gi|685825227|emb|CEF60279.1|/1.9709e-38/Hypothetical protein SRAE_X000201700 [Strongyloides ratti]	gi|689542321|emb|LL999123.1|/0.0/Strongyloides stercoralis genome assembly S_stercoralis_PV0001 ,scaffold SSTP_contig0000056	NA	NA	NA	NA	NA
CL87.Contig24_All	1800	0.08	1.4	4.12928	3.75e-10	9.05e-09	gi|685828692|emb|CEF63614.1|/0/Fibronectin, type III domain and Immunoglobulin-like fold domain-containing protein [Strongyloides ratti]	gi|689542281|emb|LL999083.1|/0.0/Strongyloides stercoralis genome assembly S_stercoralis_PV0001 ,scaffold SSTP_contig0000022	sp|Q55EQ3|Y9086_DICDI/1e-22/Uncharacterized abhydrolase domain-containing protein DDB_G0269086 OS=Dictyostelium discoideum GN=DDB_G0269086 PE=1 SV=2	dre:559236/7e-26/unm_hu7910; un-named hu7910; K00476 aspartate beta-hydroxylase [EC:1.14.11.16]	VC1837/2e-17/---	NA	biological_process:GO:0007275//multicellular organism development;GO:0031581//hemidesmosome assembly;cellular_component:GO:0016020//membrane;GO:0030056//hemidesmosome;
Unigene3975_All	431	0.01	0.17	4.08746	0.497596	0.715577	gi|685826013|emb|CEF61058.1|/2.10572e-40/Sulphate anion transporter family and Proteinase inhibitor I2, Kunitz metazoa domain and STAS domain and Cysteine-rich repeat and Sulphate transporter domain and Lustrin, cysteine-rich repeated domain-containing protein [Strongyloides ratti]	gi|689542247|emb|LL999049.1|/0.0/Strongyloides stercoralis genome assembly S_stercoralis_PV0001 ,scaffold SSTP_scaffold0000002	sp|Q54U31|SHKD_DICDI/3e-09/Dual specificity protein kinase shkD OS=Dictyostelium discoideum GN=shkD PE=3 SV=1	umr:103671106/3e-09/MUC2; mucin 2, oligomeric mucus/gel-forming; K10955 intestinal mucin-2	NA	NA	NA
Unigene3013_All	422	0.01	0.17	4.08746	0.497596	0.713236	NA	gi|689542270|emb|LL999072.1|/0.0/Strongyloides stercoralis genome assembly S_stercoralis_PV0001 ,scaffold SSTP_scaffold0000009	NA	NA	NA	NA	NA
CL1858.Contig3_All	1057	0.01	0.17	4.08746	0.2482	0.472933	gi|685835559|emb|CEF70480.1|/4.03554e-54/Hypothetical protein SRAE_2000511100 [Strongyloides ratti]	gi|689542283|emb|LL999085.1|/0.0/Strongyloides stercoralis genome assembly S_stercoralis_PV0001 ,scaffold SSTP_contig0000024	NA	NA	NA	NA	NA
Unigene5944_All	430	0.01	0.17	4.08746	0.497596	0.710495	gi|685835344|emb|CEF70265.1|/1.8447e-36/Hypothetical protein SRAE_2000489800 [Strongyloides ratti]	gi|689542246|emb|LL999048.1|/1e-151/Strongyloides stercoralis genome assembly S_stercoralis_PV0001 ,scaffold SSTP_scaffold0000001	NA	NA	NA	NA	NA
Unigene8928_All	420	0.01	0.17	4.08746	0.497596	0.710376	gi|685831096|emb|CEF66017.1|/1.05286e-36/Hypothetical protein SRAE_2000069000 [Strongyloides ratti]	gi|689542274|emb|LL999076.1|/0.0/Strongyloides stercoralis genome assembly S_stercoralis_PV0001 ,scaffold SSTP_contig0000018	NA	NA	NA	NA	NA
Unigene9933_All	427	0.01	0.17	4.08746	0.497596	0.71008	gi|685826857|emb|CEF61779.1|/2.65798e-51/Hypothetical protein SRAE_1000005500 [Strongyloides ratti]	gi|689542294|emb|LL999096.1|/1e-157/Strongyloides stercoralis genome assembly S_stercoralis_PV0001 ,scaffold SSTP_contig0000033	NA	NA	NA	NA	NA
CL921.Contig1_All	1112	0.18	2.98	4.04924	2.6e-12	7.95e-11	gi|685829085|emb|CEF64007.1|/4.58693e-144/Neurexin-1 [Strongyloides ratti]	gi|689542248|emb|LL999050.1|/0.0/Strongyloides stercoralis genome assembly S_stercoralis_PV0001 ,scaffold SSTP_contig0000001	NA	NA	NA	NA	NA
Unigene1804_All	445	0.01	0.16	4	0.497596	0.709487	gi|685829913|emb|CEF64835.1|/7.37959e-46/Hypothetical protein SRAE_1000308800 [Strongyloides ratti]	gi|689542248|emb|LL999050.1|/0.0/Strongyloides stercoralis genome assembly S_stercoralis_PV0001 ,scaffold SSTP_contig0000001	NA	NA	NA	NA	NA
CL1504.Contig1_All	448	0.01	0.16	4	0.497596	0.706657	NA	gi|689542286|emb|LL999088.1|/0.0/Strongyloides stercoralis genome assembly S_stercoralis_PV0001 ,scaffold SSTP_contig0000026	NA	NA	NA	NA	NA
CL781.Contig1_All	1638	0.01	0.16	4	0.0617514	0.185406	gi|685828438|emb|CEF63360.1|/0/UDP-glucuronosyl/UDP-glucosyltransferase family-containing protein [Strongyloides ratti]	gi|689542291|emb|LL999093.1|/0.0/Strongyloides stercoralis genome assembly S_stercoralis_PV0001 ,scaffold SSTP_contig0000031	sp|O77649|UDB20_MACFA/3e-29/UDP-glucuronosyltransferase 2B20 OS=Macaca fascicularis GN=UGT2B20 PE=1 SV=1	bmy:Bm1_13480/1e-68/UDP-glucoronosyl and UDP-glucosyl transferase family protein; K00699 glucuronosyltransferase [EC:2.4.1.17]	BS_yojK/2e-07/---	PTHR11926/1.6E-102/--	NA
Unigene11618_All	419	0.17	2.63	3.95146	0.000264834	0.00223397	gi|685827507|emb|CEF62429.1|/1.77957e-76/Na+ channel, amiloride-sensitive family and Degenerin family-containing protein [Strongyloides ratti]	gi|689542250|emb|LL999052.1|/1e-166/Strongyloides stercoralis genome assembly S_stercoralis_PV0001 ,scaffold SSTP_contig0000003	sp|P34886|MEC10_CAEEL/5e-53/Degenerin mec-10 OS=Caenorhabditis elegans GN=mec-10 PE=1 SV=1	cel:CELE_F16F9.5/5e-52/mec-10; Degenerin mec-10; K03440 acid-sensing ion channel, other	NA	PTHR11690/2.6E-60/--	biological_process:GO:0035725//sodium ion transmembrane transport;cellular_component:GO:0016021//integral component of membrane;molecular_function:GO:0005272//sodium channel activity;
CL1440.Contig1_All	704	0.13	1.99	3.93618	1.04e-05	0.000124441	gi|685832748|emb|CEF67669.1|/1.79402e-44/Hypothetical protein SRAE_2000233000 [Strongyloides ratti]	gi|689542284|emb|LL999086.1|/0.0/Strongyloides stercoralis genome assembly S_stercoralis_PV0001 ,scaffold SSTP_contig0000025	sp|Q0VG49|CO061_MOUSE/6e-24/Uncharacterized protein C15orf61 homolog OS=Mus musculus PE=2 SV=2	NA	NA	PF15031/2.3E-40/Domain of unknown function (DUF4528)	NA
CL1940.Contig2_All	646	0.01	0.15	3.90689	0.497596	0.714195	gi|685825792|emb|CEF60839.1|/4.56748e-107/Epidermal growth factor-like domain and Laminin G domain and GPCR, family 2, extracellular hormone receptor domain and EGF-like calcium-binding domain and Cadherin domain and Concanavalin A-like lectin/glucanases superfamily domain and Concanavalin A-like lectin/glucanase, subgroup domain and Cadherin-like domain-containing protein [Strongyloides ratti]	gi|689542353|emb|LL999155.1|/0.0/Strongyloides stercoralis genome assembly S_stercoralis_PV0001 ,scaffold SSTP_contig0000084	sp|Q9V5N8|STAN_DROME/3e-37/Protocadherin-like wing polarity protein stan OS=Drosophila melanogaster GN=stan PE=1 SV=4	cel:CELE_F15B9.7/1e-55/fmi-1; FlaMIngo (cadherin plus 7TM domain) homolog; K04600 cadherin EGF LAG seven-pass G-type receptor 1	NA	PR00205/5.4E-19/Cadherin signature	NA
CL1238.Contig2_All	604	0.01	0.15	3.90689	0.497596	0.709961	gi|685835538|emb|CEF70459.1|/1.6244e-93/Hypothetical protein SRAE_2000509000 [Strongyloides ratti]	gi|689542265|emb|LL999067.1|/0.0/Strongyloides stercoralis genome assembly S_stercoralis_PV0001 ,scaffold SSTP_contig0000014	NA	NA	NA	PF00095/2.4E-4/WAP-type (Whey Acidic Protein) 'four-disulfide core'	NA
Unigene2925_All	485	0.01	0.15	3.90689	0.497596	0.709902	gi|685834126|emb|CEF69047.1|/1.18119e-35/7TM GPCR, serpentine receptor class r (Str) family-containing protein [Strongyloides ratti]	gi|689542249|emb|LL999051.1|/0.0/Strongyloides stercoralis genome assembly S_stercoralis_PV0001 ,scaffold SSTP_contig0000002	NA	NA	NA	PF10326/1.5E-7/Serpentine type 7TM GPCR chemoreceptor Str	NA
Unigene2995_All	474	0.01	0.15	3.90689	0.497596	0.707422	gi|685829179|emb|CEF64101.1|/8.91745e-57/Phosphate-regulating neutral endopeptidase [Strongyloides ratti]	gi|689542250|emb|LL999052.1|/0.0/Strongyloides stercoralis genome assembly S_stercoralis_PV0001 ,scaffold SSTP_contig0000003	sp|P78562|PHEX_HUMAN/9e-20/Phosphate-regulating neutral endopeptidase OS=Homo sapiens GN=PHEX PE=1 SV=1	hmg:100209343/8e-20/endothelin-converting enzyme 1-like; K01415 endothelin-converting enzyme [EC:3.4.24.71]	NA	PTHR11733/7.6E-32/--	NA
Unigene10036_All	2712	0.01	0.15	3.90689	0.0153636	0.0657561	gi|685833236|emb|CEF68157.1|/0/Hypothetical protein SRAE_2000281500 [Strongyloides ratti]	gi|689542247|emb|LL999049.1|/0.0/Strongyloides stercoralis genome assembly S_stercoralis_PV0001 ,scaffold SSTP_scaffold0000002	sp|P04929|HRPX_PLALO/3e-07/Histidine-rich glycoprotein OS=Plasmodium lophurae PE=4 SV=1	sko:100369294/2e-07/flagellar attachment zone protein 1-like; K14000 ribosome-binding protein 1	NA	NA	biological_process:GO:0031581//hemidesmosome assembly;GO:0048598//embryonic morphogenesis;cellular_component:GO:0030056//hemidesmosome;molecular_function:GO:0005515//protein binding;
CL450.Contig7_All	5711	0.02	0.3	3.90689	8.15e-07	1.19e-05	gi|685825031|emb|CEF60084.1|/0/Protein kinase domain and Serine/threonine-/dual specificity protein kinase, catalytic domain and Protein kinase-like domain-containing protein [Strongyloides ratti]	gi|689542280|emb|LL999082.1|/0.0/Strongyloides stercoralis genome assembly S_stercoralis_PV0001 ,scaffold SSTP_contig0000021	sp|O60285|NUAK1_HUMAN/2e-93/NUAK family SNF1-like kinase 1 OS=Homo sapiens GN=NUAK1 PE=1 SV=1	xla:108713192/7e-95/nuak1.S, ark5; NUAK family, SNF1-like kinase, 1 S homeolog; K08800 NUAK family, SNF1-like kinase [EC:2.7.11.1]	ECU01g0630/4e-36/---	PTHR24343:SF26/4.8E-169/--	biological_process:GO:0030239//myofibril assembly;
CL1775.Contig1_All	478	0.01	0.15	3.90689	0.497596	0.703152	NA	gi|689542298|emb|LL999100.1|/1e-135/Strongyloides stercoralis genome assembly S_stercoralis_PV0001 ,scaffold SSTP_contig0000037	NA	NA	NA	NA	NA
Unigene2938_All	885	0.01	0.15	3.90689	0.2482	0.468183	gi|685827650|emb|CEF62572.1|/7.27974e-109/Atrial natriuretic peptide receptor 1 [Strongyloides ratti]	gi|689542330|emb|LL999132.1|/0.0/Strongyloides stercoralis genome assembly S_stercoralis_PV0001 ,scaffold SSTP_contig0000065	sp|Q09435|GCY1_CAEEL/6e-15/Guanylate cyclase receptor-type gcy-1 OS=Caenorhabditis elegans GN=gcy-1 PE=3 SV=1	cel:CELE_W03F11.2/1e-14/gcy-17; Receptor-type guanylate cyclase gcy-17; K12323 atrial natriuretic peptide receptor A [EC:4.6.1.2]	NA	PTHR11920:SF346/8.8E-18/--	NA
Unigene5991_All	516	0.01	0.14	3.80735	0.497596	0.708955	NA	gi|689542248|emb|LL999050.1|/0.0/Strongyloides stercoralis genome assembly S_stercoralis_PV0001 ,scaffold SSTP_contig0000001	NA	NA	NA	NA	NA
Unigene899_All	494	0.01	0.14	3.80735	0.497596	0.705485	gi|685835371|emb|CEF70292.1|/9.31304e-20/Hypothetical protein SRAE_2000492500 [Strongyloides ratti]	gi|689542246|emb|LL999048.1|/0.0/Strongyloides stercoralis genome assembly S_stercoralis_PV0001 ,scaffold SSTP_scaffold0000001	NA	NA	NA	NA	NA
CL1255.Contig2_All	1340	0.01	0.14	3.80735	0.2482	0.466997	gi|685827228|emb|CEF62150.1|/0/Helicase, C-terminal domain and Helicase-associated domain and DNA/RNA helicase, DEAD/DEAH box type, N-terminal domain and Domain of unknown function DUF1605 domain and Helicase, superfamily 1/2, ATP-binding domain and P-loop containing nucleoside triphosphate hydrolase domain-containing protein [Strongyloides ratti]	gi|689542278|emb|LL999080.1|/0.0/Strongyloides stercoralis genome assembly S_stercoralis_PV0001 ,scaffold SSTP_contig0000020	sp|Q68FK8|DHX9_XENLA/4e-20/ATP-dependent RNA helicase A-like protein OS=Xenopus laevis GN=dhx9 PE=2 SV=1	bmor:100101216/6e-20/MLE; MLE protein; K13184 ATP-dependent RNA helicase A [EC:3.6.4.13]	VC1382/6e-07/---	PTHR18934/4.7E-26/--	NA
Unigene2005_All	942	0.01	0.14	3.80735	0.2482	0.466741	gi|685831180|emb|CEF66101.1|/3.7977e-45/CAP domain-containing protein [Strongyloides ratti]	gi|689542293|emb|LL999095.1|/0.0/Strongyloides stercoralis genome assembly S_stercoralis_PV0001 ,scaffold SSTP_contig0000032	sp|Q9H4G4|GAPR1_HUMAN/4e-08/Golgi-associated plant pathogenesis-related protein 1 OS=Homo sapiens GN=GLIPR2 PE=1 SV=3	sko:100370249/6e-08/LIM and cysteine-rich domains protein 1-like; K19867 LIM domain-binding protein 3	YKR013w/2e-10/---	NA	NA
CL365.Contig10_All	2263	0.1	1.4	3.80735	2.6e-12	7.96e-11	gi|685832727|emb|CEF67648.1|/0/GluClalpha [Strongyloides ratti]	gi|689542247|emb|LL999049.1|/0.0/Strongyloides stercoralis genome assembly S_stercoralis_PV0001 ,scaffold SSTP_scaffold0000002	sp|Q94900|GLUCL_DROME/1e-102/Glutamate-gated chloride channel OS=Drosophila melanogaster GN=GluClalpha PE=1 SV=2	cbr:CBG03919/5e-179/Cbr-avr-14; C. briggsae CBR-AVR-14 protein; K05273 glutamate receptor, anionic, other	NA	PS00236/-/Neurotransmitter-gated ion-channels signature.	NA
Unigene7891_All	243	0.35	4.59	3.71307	0.000946152	0.00680545	NA	gi|689542279|emb|LL999081.1|/1e-121/Strongyloides stercoralis genome assembly S_stercoralis_PV0001 ,scaffold SSTP_scaffold0000014	NA	NA	NA	NA	NA
CL1788.Contig1_All	722	0.1	1.31	3.71149	0.000501442	0.00390417	gi|685832189|emb|CEF67110.1|/6.79777e-103/Fas apoptotic inhibitory molecule 1 [Strongyloides ratti]	gi|689542246|emb|LL999048.1|/0.0/Strongyloides stercoralis genome assembly S_stercoralis_PV0001 ,scaffold SSTP_scaffold0000001	sp|Q9NVQ4|FAIM1_HUMAN/4e-52/Fas apoptotic inhibitory molecule 1 OS=Homo sapiens GN=FAIM PE=1 SV=1	NA	NA	PF06905/3.3E-73/Fas apoptotic inhibitory molecule (FAIM1)	NA
Unigene3392_All	576	0.12	1.57	3.70966	0.000946152	0.00679972	gi|685833212|emb|CEF68133.1|/1.413e-97/Nuclear hormone receptor, ligand-binding, core domain and Zinc finger, nuclear hormone receptor-type domain and Nuclear hormone receptor, ligand-binding domain and Zinc finger, NHR/GATA-type domain-containing protein [Strongyloides ratti]	gi|689542247|emb|LL999049.1|/0.0/Strongyloides stercoralis genome assembly S_stercoralis_PV0001 ,scaffold SSTP_scaffold0000002	sp|Q9TZ99|NH121_CAEEL/6e-37/Nuclear hormone receptor family member nhr-121 OS=Caenorhabditis elegans GN=nhr-121 PE=2 SV=2	cbr:CBG15730/9e-26/Cbr-nhr-80; C. briggsae CBR-NHR-80 protein; K19773 nuclear hormone receptor family member NHR-80	NA	PF00104/2.7E-17/Ligand-binding domain of nuclear hormone receptor	NA
CL2074.Contig2_All	652	0.11	1.41	3.68012	0.000946152	0.00680258	gi|685832053|emb|CEF66974.1|/2.96847e-69/Nicalin [Strongyloides ratti]	gi|689542264|emb|LL999066.1|/0.0/Strongyloides stercoralis genome assembly S_stercoralis_PV0001 ,scaffold SSTP_scaffold0000006	sp|Q8VCM8|NCLN_MOUSE/4e-08/Nicalin OS=Mus musculus GN=Ncln PE=2 SV=2	NA	NA	PTHR31826/6.8E-17/--	NA
CL321.Contig4_All	1266	0.09	1.13	3.65025	2.83e-06	3.73e-05	gi|685824344|emb|CEF59398.1|/0/cAMP-dependent protein kinase catalytic subunit [Strongyloides ratti]	gi|689542252|emb|LL999054.1|/0.0/Strongyloides stercoralis genome assembly S_stercoralis_PV0001 ,scaffold SSTP_contig0000004	sp|P21137|KAPC_CAEEL/3e-176/cAMP-dependent protein kinase catalytic subunit OS=Caenorhabditis elegans GN=kin-1 PE=3 SV=3	cbr:CBG19814/1e-172/Cbr-kin-1; C. briggsae CBR-KIN-1 protein; K04345 protein kinase A [EC:2.7.11.11]	SPAC17G8.14c_2/1e-54/---	PS50011/49.417/Protein kinase domain profile.	biological_process:GO:1900195//positive regulation of oocyte maturation;GO:0019915//lipid storage;GO:0018991//oviposition;GO:0006468//protein phosphorylation;GO:0002119//nematode larval development;cellular_component:GO:0005952//cAMP-dependent protein kinase complex;molecular_function:GO:0005524//ATP binding;GO:0004691//cAMP-dependent protein kinase activity;
CL2057.Contig2_All	1436	0.22	2.72	3.62803	1.24e-13	4.24e-12	gi|291234107|ref|XP_002736989.1|/8.71127e-136/PREDICTED: retinal dehydrogenase 1-like [Saccoglossus kowalevskii]	NA	sp|Q5RF00|ALDH2_PONAB/3e-131/Aldehyde dehydrogenase, mitochondrial OS=Pongo abelii GN=ALDH2 PE=2 SV=1	sko:100373123/1e-136/retinal dehydrogenase 1-like; K07249 retinal dehydrogenase [EC:1.2.1.36]	YER073w/0.0/---	PS00070/-/Aldehyde dehydrogenases cysteine active site.	molecular_function:GO:0016620//oxidoreductase activity, acting on the aldehyde or oxo group of donors, NAD or NADP as acceptor;
CL450.Contig2_All	5725	0.18	2.22	3.62449	1.04e-43	1.53e-41	gi|685825031|emb|CEF60084.1|/0/Protein kinase domain and Serine/threonine-/dual specificity protein kinase, catalytic domain and Protein kinase-like domain-containing protein [Strongyloides ratti]	gi|689542280|emb|LL999082.1|/0.0/Strongyloides stercoralis genome assembly S_stercoralis_PV0001 ,scaffold SSTP_contig0000021	sp|O60285|NUAK1_HUMAN/2e-93/NUAK family SNF1-like kinase 1 OS=Homo sapiens GN=NUAK1 PE=1 SV=1	xla:108713192/7e-95/nuak1.S, ark5; NUAK family, SNF1-like kinase, 1 S homeolog; K08800 NUAK family, SNF1-like kinase [EC:2.7.11.1]	ECU01g0630/4e-36/---	PF00069/1.9E-74/Protein kinase domain	biological_process:GO:0061203//striated muscle paramyosin thick filament assembly;GO:0071688//striated muscle myosin thick filament assembly;cellular_component:GO:0031430//M band;molecular_function:GO:0008307//structural constituent of muscle;
CL331.Contig4_All	287	0.01	0.12	3.58496	0.997594	0.998529	gi|170595123|ref|XP_001902255.1|/1.47215e-33/U88 [Brugia malayi]	gi|689542308|emb|LL999110.1|/2e-88/Strongyloides stercoralis genome assembly S_stercoralis_PV0001 ,scaffold SSTP_contig0000046	sp|Q54D75|Y2550_DICDI/2e-27/Probable cyclin-dependent serine/threonine-protein kinase DDB_G0292550 OS=Dictyostelium discoideum GN=DDB_G0292550 PE=3 SV=1	mze:101471083/1e-24/mucin-2-like; K10955 intestinal mucin-2	YPR042c/1e-13/---	NA	NA
CL331.Contig1_All	287	0.01	0.12	3.58496	0.997594	0.99847	gi|170595123|ref|XP_001902255.1|/1.47215e-33/U88 [Brugia malayi]	gi|689542308|emb|LL999110.1|/2e-88/Strongyloides stercoralis genome assembly S_stercoralis_PV0001 ,scaffold SSTP_contig0000046	sp|Q54D75|Y2550_DICDI/2e-27/Probable cyclin-dependent serine/threonine-protein kinase DDB_G0292550 OS=Dictyostelium discoideum GN=DDB_G0292550 PE=3 SV=1	mze:101471083/1e-24/mucin-2-like; K10955 intestinal mucin-2	YPR042c/1e-13/---	NA	NA
CL331.Contig3_All	287	0.01	0.12	3.58496	0.997594	0.998412	gi|170595123|ref|XP_001902255.1|/1.47215e-33/U88 [Brugia malayi]	gi|689542308|emb|LL999110.1|/2e-88/Strongyloides stercoralis genome assembly S_stercoralis_PV0001 ,scaffold SSTP_contig0000046	sp|Q54D75|Y2550_DICDI/2e-27/Probable cyclin-dependent serine/threonine-protein kinase DDB_G0292550 OS=Dictyostelium discoideum GN=DDB_G0292550 PE=3 SV=1	mze:101471083/1e-24/mucin-2-like; K10955 intestinal mucin-2	YPR042c/1e-13/---	NA	NA
Unigene971_All	561	0.01	0.12	3.58496	0.497596	0.712818	gi|685835033|emb|CEF69954.1|/8.48501e-68/Astacin-like metalloendopeptidase [Strongyloides ratti]	gi|689542343|emb|LL999145.1|/0.0/Strongyloides stercoralis genome assembly S_stercoralis_PV0001 ,scaffold SSTP_contig0000075	sp|Q21059|NAS34_CAEEL/5e-15/Zinc metalloproteinase nas-34 OS=Caenorhabditis elegans GN=hch-1 PE=1 SV=1	cel:CELE_F40E10.1/6e-14/hch-1; Zinc metalloproteinase nas-34; K08076 astacin [EC:3.4.24.21]	NA	PF01400/8.3E-11/Astacin (Peptidase family M12A)	NA
CL2022.Contig2_All	646	0.01	0.12	3.58496	0.497596	0.71228	gi|685826006|emb|CEF61051.1|/1.87047e-07/Cdc42l protein [Strongyloides ratti]	gi|689542247|emb|LL999049.1|/0.0/Strongyloides stercoralis genome assembly S_stercoralis_PV0001 ,scaffold SSTP_scaffold0000002	sp|Q29HY3|CDC42_DROPS/5e-06/Cdc42 homolog OS=Drosophila pseudoobscura pseudoobscura GN=Cdc42 PE=3 SV=1	spu:584477/6e-06/cell division cycle 42 (GTP binding protein, 25kDa)-like; K04393 cell division control protein 42	NA	NA	NA
Unigene5994_All	1124	0.01	0.12	3.58496	0.2482	0.472039	gi|685835036|emb|CEF69957.1|/1.67177e-117/Astacin-like metalloendopeptidase [Strongyloides ratti]	gi|689542249|emb|LL999051.1|/0.0/Strongyloides stercoralis genome assembly S_stercoralis_PV0001 ,scaffold SSTP_contig0000002	sp|Q21059|NAS34_CAEEL/1e-55/Zinc metalloproteinase nas-34 OS=Caenorhabditis elegans GN=hch-1 PE=1 SV=1	cel:CELE_F40E10.1/2e-54/hch-1; Zinc metalloproteinase nas-34; K08076 astacin [EC:3.4.24.21]	NA	PF01400/3.2E-54/Astacin (Peptidase family M12A)	NA
CL1207.Contig2_All	968	0.01	0.12	3.58496	0.497596	0.707128	gi|685830218|emb|CEF65140.1|/1.45761e-84/Hypothetical protein SRAE_1000339300 [Strongyloides ratti]	gi|689542267|emb|LL999069.1|/0.0/Strongyloides stercoralis genome assembly S_stercoralis_PV0001 ,scaffold SSTP_contig0000015	sp|Q8I3Z1|MLRR1_PLAF7/2e-08/MATH and LRR domain-containing protein PFE0570w OS=Plasmodium falciparum (isolate 3D7) GN=PFE0570w PE=2 SV=1	nvi:100117677/4e-06/microtubule-associated protein futsch; K11974 E3 ubiquitin-protein ligase RNF31 [EC:2.3.2.27]	NA	NA	NA
CL243.Contig1_All	984	0.01	0.12	3.58496	0.497596	0.702397	gi|685836678|emb|CEF71598.1|/2.13001e-155/Protein kinase C gamma type [Strongyloides ratti]	gi|689542304|emb|LL999106.1|/0.0/Strongyloides stercoralis genome assembly S_stercoralis_PV0001 ,scaffold SSTP_contig0000043	sp|P90980|KPC2_CAEEL/2e-132/Protein kinase C-like 2 OS=Caenorhabditis elegans GN=pkc-2 PE=2 SV=2	cel:CELE_E01H11.1/2e-136/pkc-2; Protein kinase C; K02677 classical protein kinase C alpha type [EC:2.7.11.13]	YOR086c/4e-09/---	PR00360/1.0E-10/C2 domain signature	biological_process:GO:0035556//intracellular signal transduction;GO:0018107//peptidyl-threonine phosphorylation;GO:0018105//peptidyl-serine phosphorylation;cellular_component:GO:0016020//membrane;GO:0043025//neuronal cell body;GO:0043005//neuron projection;GO:0005829//cytosol;molecular_function:GO:0005524//ATP binding;GO:0008270//zinc ion binding;GO:0004698//calcium-dependent protein kinase C act…
CL1638.Contig1_All	601	0.01	0.12	3.58496	0.497596	0.702165	gi|685827971|emb|CEF62893.1|/2.96072e-43/Hypothetical protein SRAE_1000116000 [Strongyloides ratti]	gi|689542268|emb|LL999070.1|/0.0/Strongyloides stercoralis genome assembly S_stercoralis_PV0001 ,scaffold SSTP_scaffold0000008	NA	NA	NA	NA	NA
Unigene876_All	273	1.19	14.17	3.57381	1.17e-10	2.99e-09	gi|685834808|emb|CEF69729.1|/1.39221e-20/Hypothetical protein SRAE_2000437600 [Strongyloides ratti]	gi|689542295|emb|LL999097.1|/1e-146/Strongyloides stercoralis genome assembly S_stercoralis_PV0001 ,scaffold SSTP_contig0000034	sp|P34682|CUT2_CAEEL/3e-08/Cuticlin-2 OS=Caenorhabditis elegans GN=cut-2 PE=2 SV=1	xma:102228072/3e-06/protein diaphanous homolog 3-like; K05745 diaphanous 3	NA	NA	NA
Unigene9789_All	380	0.2	2.37	3.56682	0.00177828	0.0115423	NA	gi|689542247|emb|LL999049.1|/0.0/Strongyloides stercoralis genome assembly S_stercoralis_PV0001 ,scaffold SSTP_scaffold0000002	NA	NA	NA	NA	NA
CL886.Contig5_All	4658	0.03	0.35	3.54432	1.53e-06	2.13e-05	gi|685825148|emb|CEF60201.1|/0/Protocadherin-15 [Strongyloides ratti]	gi|689542321|emb|LL999123.1|/0.0/Strongyloides stercoralis genome assembly S_stercoralis_PV0001 ,scaffold SSTP_contig0000056	sp|P33450|FAT_DROME/6e-43/Cadherin-related tumor suppressor OS=Drosophila melanogaster GN=ft PE=1 SV=3	soc:105201464/1e-66/protocadherin-15; K16500 protocadherin-15	NA	PS50268/15.921/Cadherins domain profile.	NA
CL1248.Contig4_All	1701	0.01	0.11	3.45943	0.123801	0.298204	gi|685832836|emb|CEF67757.1|/0/Serine/threonine-protein phosphatase 2A 55 kDa regulatory subunit B delta [Strongyloides ratti]	gi|689542246|emb|LL999048.1|/0.0/Strongyloides stercoralis genome assembly S_stercoralis_PV0001 ,scaffold SSTP_scaffold0000001	sp|P36872|2ABA_DROME/7e-49/Protein phosphatase PP2A 55 kDa regulatory subunit OS=Drosophila melanogaster GN=tws PE=2 SV=1	cel:CELE_F26E4.1/2e-52/sur-6; Serine/threonine-protein phosphatase 2A 55 kDa regulatory subunit B; K04354 serine/threonine-protein phosphatase 2A regulatory subunit B	SPAC227.07c/1e-43/---	PTHR11871:SF0/1.3E-43/--	NA
Unigene9977_All	614	0.01	0.11	3.45943	0.497596	0.701991	gi|685829955|emb|CEF64877.1|/2.13436e-15/Hypothetical protein SRAE_1000313000 [Strongyloides ratti]	gi|689542248|emb|LL999050.1|/0.0/Strongyloides stercoralis genome assembly S_stercoralis_PV0001 ,scaffold SSTP_contig0000001	NA	NA	NA	NA	NA
CL87.Contig15_All	12897	0.11	1.19	3.43539	6.62e-51	1.14e-48	gi|685828692|emb|CEF63614.1|/0/Fibronectin, type III domain and Immunoglobulin-like fold domain-containing protein [Strongyloides ratti]	gi|689542281|emb|LL999083.1|/0.0/Strongyloides stercoralis genome assembly S_stercoralis_PV0001 ,scaffold SSTP_contig0000022	sp|Q9UMZ3|PTPRQ_HUMAN/6e-58/Phosphatidylinositol phosphatase PTPRQ OS=Homo sapiens GN=PTPRQ PE=1 SV=2	aqu:100633501/4e-68/phosphatidylinositol phosphatase PTPRQ-like; K16910 receptor-type tyrosine-protein phosphatase Q [EC:3.1.3.48]	MK0690/7e-28/---	PS50853/22.438/Fibronectin type-III domain profile.	biological_process:GO:0007275//multicellular organism development;GO:0031581//hemidesmosome assembly;cellular_component:GO:0016020//membrane;GO:0030056//hemidesmosome;
Unigene2796_All	383	0.58	6.07	3.38757	3.89e-07	6.05e-06	gi|685833804|emb|CEF68725.1|/3.49537e-35/Hypothetical protein SRAE_2000338000 [Strongyloides ratti]	gi|689542246|emb|LL999048.1|/0.0/Strongyloides stercoralis genome assembly S_stercoralis_PV0001 ,scaffold SSTP_scaffold0000001	NA	NA	NA	NA	NA
CL29.Contig2_All	554	0.33	3.41	3.36923	1.53e-06	2.13e-05	gi|685833821|emb|CEF68742.1|/1.02906e-40/BTB/POZ-like domain and BTB/POZ fold domain and BTB/POZ domain-containing protein [Strongyloides ratti]	gi|689542246|emb|LL999048.1|/0.0/Strongyloides stercoralis genome assembly S_stercoralis_PV0001 ,scaffold SSTP_scaffold0000001	NA	NA	NA	NA	NA
CL698.Contig3_All	835	0.21	2.16	3.36257	8.15e-07	1.2e-05	gi|685836477|emb|CEF71397.1|/1.75288e-100/Ras-related protein Rab-28 [Strongyloides ratti]	gi|689542312|emb|LL999114.1|/0.0/Strongyloides stercoralis genome assembly S_stercoralis_PV0001 ,scaffold SSTP_contig0000050	sp|Q5RFI2|RAB28_PONAB/5e-46/Ras-related protein Rab-28 OS=Pongo abelii GN=RAB28 PE=2 SV=1	loa:LOAG_07142/3e-57/small GTP binding protein RAB28; K07915 Ras-related protein Rab-28	SPAC18G6.03/5e-15/---	SM00175/2.7E-9/Rab subfamily of small GTPases	NA
CL1354.Contig2_All	320	0.24	2.45	3.35168	0.00619418	0.0324421	gi|685835118|emb|CEF70039.1|/1.59886e-08/ShKT domain-containing protein [Strongyloides ratti]	gi|689542248|emb|LL999050.1|/1e-123/Strongyloides stercoralis genome assembly S_stercoralis_PV0001 ,scaffold SSTP_contig0000001	sp|Q09662|YS51_CAEEL/3e-06/Uncharacterized protein ZK673.1 OS=Caenorhabditis elegans GN=ZK673.1 PE=4 SV=2	NA	NA	PS51670/10.454/ShKT domain profile.	NA
Unigene11383_All	301	0.26	2.65	3.34941	0.00619418	0.0324222	gi|685832425|emb|CEF67346.1|/4.11175e-28/von Willebrand factor, type A domain-containing protein [Strongyloides ratti]	gi|689542274|emb|LL999076.1|/1e-165/Strongyloides stercoralis genome assembly S_stercoralis_PV0001 ,scaffold SSTP_contig0000018	NA	NA	NA	PS50234/9.073/VWFA domain profile.	NA
Unigene8807_All	407	0.18	1.82	3.33787	0.00619418	0.0324321	gi|685830627|emb|CEF65548.1|/1.16752e-67/Hypothetical protein SRAE_2000022700 [Strongyloides ratti]	gi|689542279|emb|LL999081.1|/0.0/Strongyloides stercoralis genome assembly S_stercoralis_PV0001 ,scaffold SSTP_scaffold0000014	NA	NA	NA	NA	NA
Unigene1817_All	374	0.2	2.01	3.32912	0.00619418	0.0324123	gi|685835053|emb|CEF69974.1|/2.98437e-23/Hypothetical protein SRAE_2000462000 [Strongyloides ratti]	gi|689542264|emb|LL999066.1|/0.0/Strongyloides stercoralis genome assembly S_stercoralis_PV0001 ,scaffold SSTP_scaffold0000006	NA	NA	NA	NA	NA
CL1903.Contig4_All	1954	0.01	0.1	3.32193	0.123801	0.297449	gi|685830638|emb|CEF65559.1|/0/Rab3 GTPase-activating protein non-catalytic subunit [Strongyloides ratti]	gi|689542262|emb|LL999064.1|/0.0/Strongyloides stercoralis genome assembly S_stercoralis_PV0001 ,scaffold SSTP_scaffold0000005	sp|Q9H2M9|RBGPR_HUMAN/5e-26/Rab3 GTPase-activating protein non-catalytic subunit OS=Homo sapiens GN=RAB3GAP2 PE=1 SV=1	aag:AaeL_AAEL009668/4e-28/AAEL009668-PA; K19937 Rab3 GTPase-activating protein non-catalytic subunit	NA	PF14656/1.9E-23/Rab3 GTPase-activating protein regulatory subunit C-terminus	NA
Unigene11359_All	245	0.35	3.49	3.3178	0.00619418	0.0323925	gi|685826164|emb|CEF61208.1|/8.28553e-37/B9 domain family-containing protein [Strongyloides ratti]	gi|689542250|emb|LL999052.1|/1e-134/Strongyloides stercoralis genome assembly S_stercoralis_PV0001 ,scaffold SSTP_contig0000003	sp|Q6DFD7|B9D1_XENLA/1e-21/B9 domain-containing protein 1 OS=Xenopus laevis GN=b9d1 PE=2 SV=1	asn:102385357/6e-22/B9D1; B9 domain-containing protein 1; K16744 B9 domain-containing protein 1	NA	PS51381/21.024/B9 domain profile.	NA
Unigene3908_All	316	0.25	2.49	3.31615	0.00619418	0.0324024	gi|685831687|emb|CEF66608.1|/3.12025e-12/Reverse transcriptase domain and Integrase, catalytic core domain and Zinc finger, CCHC-type domain and Ribonuclease H-like domain-containing protein [Strongyloides ratti]	gi|689542251|emb|LL999053.1|/1e-176/Strongyloides stercoralis genome assembly S_stercoralis_PV0001 ,scaffold SSTP_scaffold0000003	sp|P10394|POL4_DROME/5e-08/Retrovirus-related Pol polyprotein from transposon 412 OS=Drosophila melanogaster GN=POL PE=4 SV=1	ola:101175700/6e-06/trace amine-associated receptor 1-like; K05051 trace amine associated receptor	NA	PF00665/5.5E-12/Integrase core domain	NA
Unigene3437_All	611	0.22	2.15	3.28876	0.000115921	0.00108197	gi|685834270|emb|CEF69191.1|/1.451e-46/Hypothetical protein SRAE_2000384100 [Strongyloides ratti]	gi|689542247|emb|LL999049.1|/0.0/Strongyloides stercoralis genome assembly S_stercoralis_PV0001 ,scaffold SSTP_scaffold0000002	NA	NA	NA	NA	NA
CL1185.Contig6_All	2705	0.19	1.84	3.27563	3.87e-16	1.64e-14	gi|685826275|emb|CEF61318.1|/0/UDP-glucose 6-dehydrogenase [Strongyloides ratti]	gi|689542288|emb|LL999090.1|/0.0/Strongyloides stercoralis genome assembly S_stercoralis_PV0001 ,scaffold SSTP_contig0000028	sp|Q19905|UGDH_CAEEL/0.0/UDP-glucose 6-dehydrogenase OS=Caenorhabditis elegans GN=sqv-4 PE=1 SV=1	cbr:CBG09668/0.0/Cbr-sqv-4; C. briggsae CBR-SQV-4 protein; K00012 UDPglucose 6-dehydrogenase [EC:1.1.1.22]	aq_024/3e-70/---	PF00984/3.7E-30/UDP-glucose/GDP-mannose dehydrogenase family, central domain	biological_process:GO:0006065//UDP-glucuronate biosynthetic process;GO:0006024//glycosaminoglycan biosynthetic process;GO:0055114//oxidation-reduction process;GO:0005975//carbohydrate metabolic process;cellular_component:GO:0005634//nucleus;GO:0005829//cytosol;molecular_function:GO:0003979//UDP-glucose 6-dehydrogenase activity;GO:0051287//NAD binding;
Unigene5886_All	605	0.11	1.03	3.22707	0.0114627	0.0526888	gi|685827159|emb|CEF62081.1|/4.94755e-70/G protein-coupled receptor, rhodopsin-like family and GPCR, rhodopsin-like, 7TM domain-containing protein [Strongyloides ratti]	gi|689542270|emb|LL999072.1|/1e-168/Strongyloides stercoralis genome assembly S_stercoralis_PV0001 ,scaffold SSTP_scaffold0000009	NA	NA	NA	PTHR21643:SF6/7.5E-19/--	cellular_component:GO:0016020//membrane;
Unigene4740_All	299	0.26	2.41	3.21245	0.0114627	0.0527171	gi|685828105|emb|CEF63027.1|/1.45228e-49/Epidermal growth factor-like domain and Laminin G domain and EGF-like calcium-binding domain and Concanavalin A-like lectin/glucanases superfamily domain and Insulin-like growth factor binding protein, N-terminal domain and Concanavalin A-like lectin/glucanase, subgroup domain-containing protein [Strongyloides ratti]	gi|689542248|emb|LL999050.1|/1e-150/Strongyloides stercoralis genome assembly S_stercoralis_PV0001 ,scaffold SSTP_contig0000001	sp|A2RUV0|NOTC1_XENTR/5e-09/Neurogenic locus notch homolog protein 1 OS=Xenopus tropicalis GN=notch1 PE=1 SV=2	gfr:102041576/2e-09/SVEP1; sushi, von Willebrand factor type A, EGF and pentraxin domain containing 1; K17495 CUB and sushi domain-containing protein	NA	PS00022/-/EGF-like domain signature 1.	NA
Unigene11352_All	310	0.25	2.3	3.20163	0.0114627	0.0526604	gi|685832985|emb|CEF67906.1|/6.30076e-29/NADP-dependent oxidoreductase domain-containing protein [Strongyloides ratti]	gi|689542316|emb|LL999118.1|/1e-168/Strongyloides stercoralis genome assembly S_stercoralis_PV0001 ,scaffold SSTP_scaffold0000019	NA	NA	NA	NA	biological_process:GO:0048856//anatomical structure development;GO:0044767//single-organism developmental process;
Unigene11830_All	223	0.39	3.58	3.19841	0.0114627	0.0527029	NA	gi|689542247|emb|LL999049.1|/1e-121/Strongyloides stercoralis genome assembly S_stercoralis_PV0001 ,scaffold SSTP_scaffold0000002	NA	NA	NA	NA	NA
CL593.Contig1_All	1028	0.44	4.03	3.1952	2.12e-13	7.07e-12	gi|685827202|emb|CEF62124.1|/4.89904e-65/FMRFamide-related peptide-like family-containing protein [Strongyloides ratti]	gi|689542294|emb|LL999096.1|/0.0/Strongyloides stercoralis genome assembly S_stercoralis_PV0001 ,scaffold SSTP_contig0000033	sp|Q19165|FLP06_CAEEL/1e-22/FMRFamide-like neuropeptides 6 OS=Caenorhabditis elegans GN=flp-6 PE=1 SV=3	NA	NA	PF01581/4.3/FMRFamide related peptide family	NA
Unigene6913_All	447	0.16	1.46	3.18982	0.0114627	0.0527597	NA	gi|689542298|emb|LL999100.1|/0.0/Strongyloides stercoralis genome assembly S_stercoralis_PV0001 ,scaffold SSTP_contig0000037	NA	NA	NA	NA	NA
Unigene5946_All	407	0.18	1.64	3.18763	0.0114627	0.0527313	NA	gi|689542250|emb|LL999052.1|/0.0/Strongyloides stercoralis genome assembly S_stercoralis_PV0001 ,scaffold SSTP_contig0000003	NA	NA	NA	NA	NA
Unigene2771_All	272	0.3	2.73	3.18587	0.0114627	0.0526463	gi|685829672|emb|CEF64594.1|/3.76507e-42/Hypothetical protein SRAE_1000284700 [Strongyloides ratti]	gi|689542248|emb|LL999050.1|/1e-150/Strongyloides stercoralis genome assembly S_stercoralis_PV0001 ,scaffold SSTP_contig0000001	NA	NA	NA	NA	NA
Unigene5825_All	428	0.17	1.54	3.17932	0.0114627	0.0527882	NA	gi|689542288|emb|LL999090.1|/0.0/Strongyloides stercoralis genome assembly S_stercoralis_PV0001 ,scaffold SSTP_contig0000028	NA	NA	NA	NA	NA
Unigene5750_All	288	0.28	2.53	3.17564	0.0114627	0.0527739	NA	gi|689542277|emb|LL999079.1|/1e-159/Strongyloides stercoralis genome assembly S_stercoralis_PV0001 ,scaffold SSTP_scaffold0000013	NA	NA	NA	NA	NA
Unigene11143_All	362	0.21	1.89	3.16993	0.0114627	0.0527455	gi|685827991|emb|CEF62913.1|/6.63426e-63/Dopamine D2-like receptor [Strongyloides ratti]	gi|689542272|emb|LL999074.1|/0.0/Strongyloides stercoralis genome assembly S_stercoralis_PV0001 ,scaffold SSTP_scaffold0000010	sp|Q8IS44|DRD2L_DROME/1e-25/Dopamine D2-like receptor OS=Drosophila melanogaster GN=D2R PE=2 SV=1	cbr:CBG19317/1e-40/Cbr-dop-2; C. briggsae CBR-DOP-2 protein; K14049 dopamine D2-like receptor	NA	PS50262/15.236/G-protein coupled receptors family 1 profile.	NA
CL1162.Contig3_All	736	0.01	0.09	3.16993	0.497596	0.710021	NA	gi|689542247|emb|LL999049.1|/0.0/Strongyloides stercoralis genome assembly S_stercoralis_PV0001 ,scaffold SSTP_scaffold0000002	NA	NA	NA	NA	NA
Unigene11122_All	714	0.01	0.09	3.16993	0.497596	0.709547	gi|685827759|emb|CEF62681.1|/2.3073e-87/Hypothetical protein SRAE_1000095100 [Strongyloides ratti]	gi|689542268|emb|LL999070.1|/0.0/Strongyloides stercoralis genome assembly S_stercoralis_PV0001 ,scaffold SSTP_scaffold0000008	NA	NA	NA	NA	NA
Unigene11628_All	261	0.32	2.88	3.16993	0.0114627	0.0526746	NA	gi|689542275|emb|LL999077.1|/1e-143/Strongyloides stercoralis genome assembly S_stercoralis_PV0001 ,scaffold SSTP_contig0000019	NA	NA	NA	NA	NA
CL1748.Contig4_All	910	0.18	1.55	3.1062	3.42e-05	0.000363937	NA	gi|689542299|emb|LL999101.1|/1e-152/Strongyloides stercoralis genome assembly S_stercoralis_PV0001 ,scaffold SSTP_contig0000038	NA	NA	NA	NA	NA
CL813.Contig3_All	542	0.41	3.5	3.09366	4.38e-06	5.59e-05	gi|685830915|emb|CEF65836.1|/2.88691e-51/Zinc finger, C2H2 domain and Zinc finger C2H2-type/integrase DNA-binding domain and Zinc finger, C2H2-like domain-containing protein [Strongyloides ratti]	gi|689542303|emb|LL999105.1|/1e-158/Strongyloides stercoralis genome assembly S_stercoralis_PV0001 ,scaffold SSTP_contig0000042	sp|Q6XDT6|IKZF_MYXGL/7e-16/Ikaros family zinc finger protein OS=Myxine glutinosa PE=1 SV=2	cin:100169672/1e-15/ci-zf(c2h2)-42; zinc finger protein Ci-ZF(C2H2)-42; K09203 early growth response protein 1	YDR216w/6e-10/---	PF00096/5.7E-6/Zinc finger, C2H2 type	NA
Unigene3681_All	684	0.2	1.69	3.07895	0.00038703	0.00312145	gi|685828152|emb|CEF63074.1|/1.53645e-90/Hypothetical protein SRAE_1000133900 [Strongyloides ratti]	gi|689542248|emb|LL999050.1|/0.0/Strongyloides stercoralis genome assembly S_stercoralis_PV0001 ,scaffold SSTP_contig0000001	NA	NA	NA	NA	NA
CL2013.Contig2_All	1037	0.06	0.5	3.05889	0.0210648	0.0837788	gi|685834971|emb|CEF69892.1|/3.63674e-108/Astacin-like metalloendopeptidase [Strongyloides ratti]	gi|689542299|emb|LL999101.1|/0.0/Strongyloides stercoralis genome assembly S_stercoralis_PV0001 ,scaffold SSTP_contig0000038	sp|Q21059|NAS34_CAEEL/5e-33/Zinc metalloproteinase nas-34 OS=Caenorhabditis elegans GN=hch-1 PE=1 SV=1	cel:CELE_F40E10.1/6e-32/hch-1; Zinc metalloproteinase nas-34; K08076 astacin [EC:3.4.24.21]	NA	SM00235/1.2E-12/Zinc-dependent metalloprotease	NA
Unigene8761_All	367	0.2	1.65	3.04439	0.0210648	0.0837203	NA	gi|689542247|emb|LL999049.1|/1e-156/Strongyloides stercoralis genome assembly S_stercoralis_PV0001 ,scaffold SSTP_scaffold0000002	NA	NA	NA	NA	NA
CL1168.Contig4_All	1003	0.17	1.4	3.04182	3.42e-05	0.000364164	gi|393909050|gb|EJD75294.1|/1.76661e-74/hypothetical protein LOAG_17522 [Loa loa]	gi|689542249|emb|LL999051.1|/0.0/Strongyloides stercoralis genome assembly S_stercoralis_PV0001 ,scaffold SSTP_contig0000002	sp|P53777|MLP1_DROME/1e-35/Muscle LIM protein 1 OS=Drosophila melanogaster GN=Mlp60A PE=2 SV=1	cbr:CBG09030/6e-67/Cbr-mlp-1; C. briggsae CBR-MLP-1 protein; K09377 cysteine and glycine-rich protein	NA	NA	molecular_function:GO:0008270//zinc ion binding;
Unigene11844_All	283	0.28	2.3	3.03814	0.0210648	0.0838568	NA	gi|689542329|emb|LL999131.1|/1e-156/Strongyloides stercoralis genome assembly S_stercoralis_PV0001 ,scaffold SSTP_contig0000064	NA	NA	NA	NA	NA
Unigene3885_All	257	0.32	2.62	3.03342	0.0210648	0.0838178	NA	gi|689542303|emb|LL999105.1|/1e-141/Strongyloides stercoralis genome assembly S_stercoralis_PV0001 ,scaffold SSTP_contig0000042	NA	NA	NA	NA	NA
Unigene836_All	257	0.32	2.62	3.03342	0.0210648	0.0837593	NA	gi|689542250|emb|LL999052.1|/1e-141/Strongyloides stercoralis genome assembly S_stercoralis_PV0001 ,scaffold SSTP_contig0000003	NA	NA	NA	NA	NA
Unigene8868_All	404	0.18	1.47	3.02975	0.0210648	0.0837398	gi|159145766|gb|ABW90420.1|/7.14993e-41/putative ribosomal protein S15 [Barentsia elongata]	gi|687966005|emb|LL042019.1|/6e-15/Trichobilharzia regenti genome assembly T_regenti_v1_0_4 ,scaffold TRE_scaffold0041648	sp|P62845|RS15_RAT/2e-40/40S ribosomal protein S15 OS=Rattus norvegicus GN=Rps15 PE=1 SV=2	bmor:692690/1e-41/RpS15, S15; ribosomal protein S15; K02958 small subunit ribosomal protein S15e	YOL040c/4e-47/---	PF00203/5.4E-30/Ribosomal protein S19	biological_process:GO:0000028//ribosomal small subunit assembly;cellular_component:GO:0022627//cytosolic small ribosomal subunit;molecular_function:GO:0003735//structural constituent of ribosome;
Unigene10588_All	310	0.25	2.04	3.02857	0.0210648	0.0838373	NA	gi|689542332|emb|LL999134.1|/1e-172/Strongyloides stercoralis genome assembly S_stercoralis_PV0001 ,scaffold SSTP_contig0000067	NA	NA	NA	NA	NA
Unigene7774_All	293	0.27	2.2	3.02647	0.0210648	0.083662	gi|685836403|emb|CEF71323.1|/2.49413e-41/UDP-glucuronosyl/UDP-glucosyltransferase family-containing protein [Strongyloides ratti]	gi|689542259|emb|LL999061.1|/1e-155/Strongyloides stercoralis genome assembly S_stercoralis_PV0001 ,scaffold SSTP_contig0000010	sp|Q16880|CGT_HUMAN/3e-11/2-hydroxyacylsphingosine 1-beta-galactosyltransferase OS=Homo sapiens GN=UGT8 PE=2 SV=2	cel:CELE_C17G1.3/1e-16/ugt-23; UDP-glucuronosyltransferase; K00699 glucuronosyltransferase [EC:2.4.1.17]	BS_yojK/4e-10/---	PTHR11926:SF127/1.0E-28/--	NA
Unigene4887_All	448	0.16	1.3	3.02237	0.0210648	0.0837009	gi|685826511|emb|CEF61550.1|/3.54737e-40/Integrase, catalytic core domain and Ribonuclease H-like domain-containing protein [Strongyloides ratti]	gi|686683526|emb|LL999181.1|/0.0/Strongyloides stercoralis genome assembly S_stercoralis_PV0001 ,scaffold SSTP_scaffold0000026	NA	NA	NA	NA	NA
Unigene8418_All	502	0.84	6.8	3.01707	1.64e-09	3.67e-08	NA	gi|689542251|emb|LL999053.1|/0.0/Strongyloides stercoralis genome assembly S_stercoralis_PV0001 ,scaffold SSTP_scaffold0000003	NA	NA	NA	NA	NA
CL939.Contig1_All	1152	0.75	6.07	3.01673	6.65e-20	3.73e-18	gi|685835017|emb|CEF69938.1|/1.57037e-110/U6 snRNA-associated Sm-like protein LSm2 [Strongyloides ratti]	gi|689542343|emb|LL999145.1|/0.0/Strongyloides stercoralis genome assembly S_stercoralis_PV0001 ,scaffold SSTP_contig0000075	sp|Q9BSV6|SEN34_HUMAN/2e-06/tRNA-splicing endonuclease subunit Sen34 OS=Homo sapiens GN=TSEN34 PE=1 SV=1	bmy:Bm1_23520/7e-19/tRNA intron endonuclease family protein; K15323 tRNA-splicing endonuclease subunit Sen34 [EC:3.1.27.9]	SPBC19C7.07c/2e-09/---	PF01974/3.0E-19/tRNA intron endonuclease, catalytic C-terminal domain	NA
CL34.Contig5_All	555	0.13	1.05	3.01381	0.0210648	0.0836814	NA	gi|689542267|emb|LL999069.1|/1e-161/Strongyloides stercoralis genome assembly S_stercoralis_PV0001 ,scaffold SSTP_contig0000015	NA	NA	NA	NA	NA
Unigene11721_All	249	0.34	2.73	3.00529	0.0210648	0.0837983	gi|685836343|emb|CEF71263.1|/9.7889e-30/Chloride channel protein 2 [Strongyloides ratti]	gi|689542290|emb|LL999092.1|/6e-88/Strongyloides stercoralis genome assembly S_stercoralis_PV0001 ,scaffold SSTP_contig0000030	NA	NA	NA	NA	NA
CL1961.Contig1_All	910	0.01	0.08	3	0.497596	0.706012	gi|685828487|emb|CEF63409.1|/4.81891e-95/ShKT domain and Cysteine-rich repeat-containing protein [Strongyloides ratti]	gi|689542285|emb|LL999087.1|/0.0/Strongyloides stercoralis genome assembly S_stercoralis_PV0001 ,scaffold SSTP_scaffold0000015	NA	NA	NA	PTHR21724:SF42/8.1E-22/--	NA
Unigene6785_All	803	0.01	0.08	3	0.497596	0.701238	gi|685824351|emb|CEF59405.1|/3.20315e-134/Glutathione S-transferase, C-terminal-like domain and Thioredoxin-like fold domain-containing protein [Strongyloides ratti]	gi|689542252|emb|LL999054.1|/0.0/Strongyloides stercoralis genome assembly S_stercoralis_PV0001 ,scaffold SSTP_contig0000004	sp|O45405|EXL1_CAEEL/2e-37/Chloride intracellular channel exl-1 OS=Caenorhabditis elegans GN=exl-1 PE=2 SV=2	cel:CELE_F26H11.5/3e-36/exl-1; Chloride intracellular channel exl-1; K05022 chloride intracellular channel protein 2	NA	PTHR11260:SF324/5.7E-21/--	NA
CL59.Contig2_All	1181	0.44	3.46	2.9752	5.03e-12	1.5e-10	gi|341904444|gb|EGT60277.1|/9.273e-98/CBN-SODH-1 protein [Caenorhabditis brenneri]	gi|840273352|emb|LK348851.1|/6e-30/Apteryx australis mantelli genome assembly AptMant0, scaffold C19259973	sp|Q17334|ADH1_CAEEL/4e-99/Alcohol dehydrogenase 1 OS=Caenorhabditis elegans GN=sodh-1 PE=1 SV=2	cbr:CBG23239/2e-98/Cbr-sodh-1; C. briggsae CBR-SODH-1 protein; K13953 alcohol dehydrogenase, propanol-preferring [EC:1.1.1.1]	YMR303c/5e-156/---	PTHR11695:SF580/6.0E-210/--	NA
CL70.Contig3_All	1168	0.43	3.35	2.96175	6.48e-12	1.9e-10	gi|685830746|emb|CEF65667.1|/6.98744e-143/Inositol monophosphatase family-containing protein [Strongyloides ratti]	gi|689542247|emb|LL999049.1|/0.0/Strongyloides stercoralis genome assembly S_stercoralis_PV0001 ,scaffold SSTP_scaffold0000002	sp|Q19420|IMPA1_CAEEL/4e-93/Inositol monophosphatase ttx-7 OS=Caenorhabditis elegans GN=ttx-7 PE=1 SV=3	cel:CELE_F13G3.5/1e-100/ttx-7; Inositol monophosphatase ttx-7; K01092 myo-inositol-1(or 4)-monophosphatase [EC:3.1.3.25]	YDR287w/1e-35/---	PTHR20854:SF4/1.9E-70/--	biological_process:GO:0007165//signal transduction;GO:0043052//thermotaxis;GO:0035418//protein localization to synapse;GO:0006020//inositol metabolic process;GO:0046855//inositol phosphate dephosphorylation;GO:0006935//chemotaxis;cellular_component:GO:0005737//cytoplasm;molecular_function:GO:0000287//magnesium ion binding;GO:0031403//lithium ion binding;GO:0008934//inositol monophosphate 1-phosph…
CL927.Contig1_All	1879	0.06	0.46	2.9386	0.000946152	0.00679686	gi|685829575|emb|CEF64497.1|/0/Protein RFT1 homolog [Strongyloides ratti]	gi|689542250|emb|LL999052.1|/0.0/Strongyloides stercoralis genome assembly S_stercoralis_PV0001 ,scaffold SSTP_contig0000003	sp|Q23444|RFT1_CAEEL/7e-71/Protein RFT1 homolog OS=Caenorhabditis elegans GN=ZK180.3 PE=3 SV=1	cel:CELE_ZK180.3/1e-69/ZK180.3; Protein RFT1 homolog; K06316 oligosaccharide translocation protein RFT1	NA	PF04506/1.8E-73/Rft protein	NA
CL620.Contig1_All	4208	0.58	4.43	2.93318	8.32e-52	1.45e-49	gi|685830649|emb|CEF65570.1|/0/Atrial natriuretic peptide receptor 2 [Strongyloides ratti]	gi|689542262|emb|LL999064.1|/0.0/Strongyloides stercoralis genome assembly S_stercoralis_PV0001 ,scaffold SSTP_scaffold0000005	sp|P18910|ANPRA_RAT/2e-165/Atrial natriuretic peptide receptor 1 OS=Rattus norvegicus GN=Npr1 PE=1 SV=1	loa:LOAG_04414/0.0/RGC/RGC protein kinase; K12323 atrial natriuretic peptide receptor A [EC:4.6.1.2]	all0661/6e-42/---	PTHR11920/0.0/--	biological_process:GO:0050893//sensory processing;GO:0006935//chemotaxis;GO:0007165//signal transduction;GO:0007606//sensory perception of chemical stimulus;GO:0006182//cGMP biosynthetic process;GO:0042048//olfactory behavior;cellular_component:GO:0008074//guanylate cyclase complex, soluble;GO:0005886//plasma membrane;GO:0036477//somatodendritic compartment;GO:0043005//neuron projection;GO:004429…
CL684.Contig2_All	2771	1.68	12.8	2.92961	3.58e-95	1.53e-92	gi|685825968|emb|CEF61013.1|/0/Hypothetical protein SRAE_0000014400 [Strongyloides ratti]	gi|689542247|emb|LL999049.1|/0.0/Strongyloides stercoralis genome assembly S_stercoralis_PV0001 ,scaffold SSTP_scaffold0000002	sp|O96133|YB145_PLAF7/8e-23/Uncharacterized protein PFB0145c OS=Plasmodium falciparum (isolate 3D7) GN=PFB0145c PE=2 SV=1	dre:557772/4e-25/im:7151086; si:ch211-250g4.3; K20478 golgin subfamily B member 1	PAB0812/4e-20/---	NA	NA
Unigene2747_All	606	0.23	1.71	2.89429	0.001268	0.00865419	gi|685835683|emb|CEF70604.1|/9.2875e-85/Glycosyl transferase, family 14-containing protein [Strongyloides ratti]	gi|689542313|emb|LL999115.1|/0.0/Strongyloides stercoralis genome assembly S_stercoralis_PV0001 ,scaffold SSTP_scaffold0000018	sp|Q5U258|GCNT3_XENLA/8e-14/Beta-1,3-galactosyl-O-glycosyl-glycoprotein beta-1,6-N-acetylglucosaminyltransferase 3 OS=Xenopus laevis GN=gcnt3 PE=2 SV=1	cmk:103188128/1e-17/beta-1,3-galactosyl-O-glycosyl-glycoprotein beta-1,6-N-acetylglucosaminyltransferase-like; K00727 beta-1,3-galactosyl-O-glycosyl-glycoprotein beta-1,6-N-acetylglucosaminyltransferase [EC:2.4.1.102]	NA	PTHR19297/3.7E-30/--	NA
Unigene3348_All	420	0.52	3.85	2.88827	8.38e-05	0.000811711	gi|685831291|emb|CEF66212.1|/4.40361e-59/Astacin-like metalloendopeptidase [Strongyloides ratti]	gi|689542302|emb|LL999104.1|/0.0/Strongyloides stercoralis genome assembly S_stercoralis_PV0001 ,scaffold SSTP_contig0000041	NA	NA	NA	NA	NA
CL886.Contig4_All	4643	0.03	0.22	2.87447	0.00070236	0.00524392	gi|685825148|emb|CEF60201.1|/0/Protocadherin-15 [Strongyloides ratti]	gi|689542321|emb|LL999123.1|/0.0/Strongyloides stercoralis genome assembly S_stercoralis_PV0001 ,scaffold SSTP_contig0000056	sp|P33450|FAT_DROME/6e-43/Cadherin-related tumor suppressor OS=Drosophila melanogaster GN=ft PE=1 SV=3	soc:105201464/1e-65/protocadherin-15; K16500 protocadherin-15	NA	PTHR24027:SF299/5.5E-215/--	NA
CL2173.Contig2_All	2225	0.49	3.58	2.86911	4.1e-22	2.59e-20	gi|685833124|emb|CEF68045.1|/0/Serine/threonine-protein phosphatase rdgC [Strongyloides ratti]	gi|689542306|emb|LL999108.1|/0.0/Strongyloides stercoralis genome assembly S_stercoralis_PV0001 ,scaffold SSTP_contig0000045	sp|P40421|RDGC_DROME/1e-145/Serine/threonine-protein phosphatase rdgC OS=Drosophila melanogaster GN=rdgC PE=2 SV=1	cel:CELE_F23H11.8/0.0/pef-1; Serine/threonine-protein phosphatase with EF-hands pef-1; K13807 serine/threonine-protein phosphatase with EF-hands [EC:3.1.3.16]	SPBC3F6.01c_2/1e-50/---	SM00054/0.045/EF-hand, calcium binding motif	NA
Unigene11885_All	462	0.15	1.09	2.86129	0.0383904	0.130074	NA	gi|689542257|emb|LL999059.1|/0.0/Strongyloides stercoralis genome assembly S_stercoralis_PV0001 ,scaffold SSTP_contig0000009	NA	NA	NA	NA	NA
Unigene7847_All	1266	0.05	0.36	2.848	0.0383904	0.130384	gi|685835872|emb|CEF70792.1|/9.92237e-106/Astacin-like metalloendopeptidase [Strongyloides ratti]	gi|689542292|emb|LL999094.1|/0.0/Strongyloides stercoralis genome assembly S_stercoralis_PV0001 ,scaffold SSTP_scaffold0000016	sp|Q21059|NAS34_CAEEL/5e-29/Zinc metalloproteinase nas-34 OS=Caenorhabditis elegans GN=hch-1 PE=1 SV=1	cel:CELE_F40E10.1/8e-28/hch-1; Zinc metalloproteinase nas-34; K08076 astacin [EC:3.4.24.21]	NA	PF00431/4.0E-8/CUB domain	NA
Unigene5881_All	277	0.29	2.07	2.83551	0.0383904	0.13028	gi|685824439|emb|CEF59493.1|/1.05636e-36/Zinc finger protein 596 [Strongyloides ratti]	gi|689542252|emb|LL999054.1|/1e-114/Strongyloides stercoralis genome assembly S_stercoralis_PV0001 ,scaffold SSTP_contig0000004	sp|Q61116|ZN235_MOUSE/3e-11/Zinc finger protein 235 OS=Mus musculus GN=Znf235 PE=2 SV=1	obi:106868803/2e-11/zinc finger protein 208-like; K09228 KRAB domain-containing zinc finger protein	NA	PTHR24409/5.9E-22/--	NA
Unigene11625_All	344	0.22	1.57	2.83519	0.0383904	0.130229	NA	gi|689542339|emb|LL999141.1|/0.0/Strongyloides stercoralis genome assembly S_stercoralis_PV0001 ,scaffold SSTP_contig0000072	NA	NA	NA	NA	NA
Unigene11605_All	285	0.28	1.99	2.82927	0.0383904	0.130048	NA	gi|689542248|emb|LL999050.1|/1e-153/Strongyloides stercoralis genome assembly S_stercoralis_PV0001 ,scaffold SSTP_contig0000001	NA	NA	NA	NA	NA
Unigene11435_All	380	0.39	2.77	2.82834	0.002276	0.0141289	gi|685829302|emb|CEF64224.1|/2.35342e-20/Hypothetical protein SRAE_1000247900 [Strongyloides ratti]	gi|689542251|emb|LL999053.1|/0.0/Strongyloides stercoralis genome assembly S_stercoralis_PV0001 ,scaffold SSTP_scaffold0000003	NA	sasa:106580126/2e-06/ntng2; netrin G2; K16359 netrin-G2	NA	NA	NA
Unigene1895_All	575	0.12	0.85	2.82443	0.0383904	0.129996	NA	gi|689542250|emb|LL999052.1|/0.0/Strongyloides stercoralis genome assembly S_stercoralis_PV0001 ,scaffold SSTP_contig0000003	NA	NA	NA	NA	NA
Unigene8917_All	474	0.3	2.12	2.82103	0.002276	0.0141238	gi|685825084|emb|CEF60137.1|/9.96307e-83/Peptidase M1, membrane alanine aminopeptidase,N-terminal domain-containing protein [Strongyloides ratti]	gi|689542256|emb|LL999058.1|/1e-136/Strongyloides stercoralis genome assembly S_stercoralis_PV0001 ,scaffold SSTP_contig0000008	sp|A6QPT7|ERAP2_BOVIN/5e-14/Endoplasmic reticulum aminopeptidase 2 OS=Bos taurus GN=ERAP2 PE=2 SV=1	cmk:103181159/7e-14/lvrn; laeverin; K13724 aminopeptidase Q [EC:3.4.11.-]	TVN1299/3e-15/---	PF01433/3.0E-18/Peptidase family M1	NA
Unigene59_All	248	0.34	2.4	2.81943	0.0383904	0.130177	NA	gi|686683538|emb|LL999193.1|/1e-135/Strongyloides stercoralis genome assembly S_stercoralis_PV0001 ,scaffold SSTP_contig0000119	NA	NA	NA	NA	NA
Unigene6032_All	427	0.17	1.2	2.81943	0.0383904	0.130151	NA	gi|689542250|emb|LL999052.1|/0.0/Strongyloides stercoralis genome assembly S_stercoralis_PV0001 ,scaffold SSTP_contig0000003	NA	NA	NA	NA	NA
Unigene11461_All	210	0.43	3.03	2.81691	0.0383904	0.130306	NA	gi|689542250|emb|LL999052.1|/1e-113/Strongyloides stercoralis genome assembly S_stercoralis_PV0001 ,scaffold SSTP_contig0000003	NA	NA	NA	NA	NA
Unigene6762_All	347	0.22	1.55	2.81669	0.0383904	0.130436	gi|685836403|emb|CEF71323.1|/3.95342e-47/UDP-glucuronosyl/UDP-glucosyltransferase family-containing protein [Strongyloides ratti]	gi|689542259|emb|LL999061.1|/0.0/Strongyloides stercoralis genome assembly S_stercoralis_PV0001 ,scaffold SSTP_contig0000010	NA	bmy:Bm1_13480/2e-08/UDP-glucoronosyl and UDP-glucosyl transferase family protein; K00699 glucuronosyltransferase [EC:2.4.1.17]	NA	PTHR11926/4.3E-13/--	NA
CL1573.Contig1_All	787	1.12	7.89	2.81653	3.74e-16	1.6e-14	gi|685830386|emb|CEF65308.1|/1.14611e-88/H/ACA ribonucleoprotein complex subunit 1 [Strongyloides ratti]	gi|689542305|emb|LL999107.1|/1e-127/Strongyloides stercoralis genome assembly S_stercoralis_PV0001 ,scaffold SSTP_contig0000044	sp|Q61B10|GAR1_CAEBR/5e-47/Probable H/ACA ribonucleoprotein complex subunit 1-like protein OS=Caenorhabditis briggsae GN=CBG13541 PE=3 SV=1	pss:102454045/2e-44/GAR1; GAR1 ribonucleoprotein; K11128 H/ACA ribonucleoprotein complex subunit 1	YHR089c/5e-34/---	PTHR23237/9.4E-50/--	cellular_component:GO:0043232//intracellular non-membrane-bounded organelle;GO:0044428//nuclear part;molecular_function:GO:0003723//RNA binding;
Unigene11477_All	244	0.35	2.46	2.81323	0.0383904	0.130358	gi|685835299|emb|CEF70220.1|/3.48916e-27/Hypothetical protein SRAE_2000485400 [Strongyloides ratti]	gi|689542246|emb|LL999048.1|/1e-91/Strongyloides stercoralis genome assembly S_stercoralis_PV0001 ,scaffold SSTP_scaffold0000001	NA	NA	NA	NA	NA
Unigene8795_All	884	0.01	0.07	2.80735	0.497596	0.701007	gi|685834940|emb|CEF69861.1|/2.18776e-89/Astacin-like metalloendopeptidase [Strongyloides ratti]	gi|689542249|emb|LL999051.1|/0.0/Strongyloides stercoralis genome assembly S_stercoralis_PV0001 ,scaffold SSTP_contig0000002	sp|Q93243|NAS37_CAEEL/2e-29/Zinc metalloproteinase nas-37 OS=Caenorhabditis elegans GN=nas-37 PE=1 SV=2	cel:CELE_F40E10.1/3e-28/hch-1; Zinc metalloproteinase nas-34; K08076 astacin [EC:3.4.24.21]	NA	PTHR10127/9.4E-29/--	NA
Unigene9761_All	376	0.2	1.4	2.80735	0.0383904	0.130255	gi|685832188|emb|CEF67109.1|/3.29196e-30/Protein kinase domain and Serine/threonine-/dual specificity protein kinase, catalytic domain and Protein kinase-like domain-containing protein [Strongyloides ratti]	gi|689542246|emb|LL999048.1|/0.0/Strongyloides stercoralis genome assembly S_stercoralis_PV0001 ,scaffold SSTP_scaffold0000001	NA	NA	NA	NA	NA
CL1439.Contig1_All	349	0.22	1.54	2.80735	0.0383904	0.130203	gi|984144357|ref|XP_015332590.1|/1.16098e-06/PREDICTED: flocculation protein FLO10, partial [Marmota marmota marmota]	NA	NA	NA	NA	PF13928/3.9E-12/Flocculin type 3 repeat	NA
Unigene11911_All	361	0.21	1.47	2.80735	0.0383904	0.1301	NA	gi|686683551|emb|LL999206.1|/0.0/Strongyloides stercoralis genome assembly S_stercoralis_PV0001 ,scaffold SSTP_contig0000132	NA	NA	NA	NA	NA
Unigene8910_All	268	0.31	2.16	2.80069	0.0383904	0.13041	NA	gi|689542247|emb|LL999049.1|/1e-130/Strongyloides stercoralis genome assembly S_stercoralis_PV0001 ,scaffold SSTP_scaffold0000002	NA	NA	NA	NA	NA
Unigene10488_All	275	0.3	2.09	2.80047	0.0383904	0.130462	gi|685835671|emb|CEF70592.1|/1.16782e-43/GPCR, rhodopsin-like, 7TM domain-containing protein [Strongyloides ratti]	gi|689542313|emb|LL999115.1|/1e-152/Strongyloides stercoralis genome assembly S_stercoralis_PV0001 ,scaffold SSTP_scaffold0000018	NA	NA	NA	NA	cellular_component:GO:0016020//membrane;
Unigene11702_All	338	0.23	1.6	2.79837	0.0383904	0.130332	gi|685829054|emb|CEF63976.1|/1.08162e-52/Immunoglobulin subtype 2 domain and Immunoglobulin subtype domain and Fibronectin, type III domain and Immunoglobulin-like domain and Immunoglobulin I-set domain and Immunoglobulin-like fold domain-containing protein [Strongyloides ratti]	gi|689542338|emb|LL999140.1|/1e-105/Strongyloides stercoralis genome assembly S_stercoralis_PV0001 ,scaffold SSTP_scaffold0000022	NA	hmg:100212532/8e-06/titin-like; K12567 titin [EC:2.7.11.1]	NA	NA	NA
Unigene8887_All	437	0.17	1.17	2.7829	0.0383904	0.130488	gi|685827715|emb|CEF62637.1|/3.54104e-72/Hypothetical protein SRAE_1000090700 [Strongyloides ratti]	gi|689542277|emb|LL999079.1|/0.0/Strongyloides stercoralis genome assembly S_stercoralis_PV0001 ,scaffold SSTP_scaffold0000013	NA	NA	NA	NA	NA
CL1295.Contig1_All	373	0.8	5.46	2.77083	1.82e-05	0.000206983	gi|685836148|emb|CEF71068.1|/7.28288e-54/Hypothetical protein SRAE_X000039500 [Strongyloides ratti]	gi|689542256|emb|LL999058.1|/1e-162/Strongyloides stercoralis genome assembly S_stercoralis_PV0001 ,scaffold SSTP_contig0000008	sp|P18165|LORI_MOUSE/2e-24/Loricrin OS=Mus musculus GN=Lor PE=2 SV=2	rno:502541/2e-23/Lor, RGD1559993; loricrin; K10385 loricrin	XF0818/5e-17/---	NA	NA
Unigene1705_All	353	0.86	5.84	2.76356	1.82e-05	0.000207121	gi|685827710|emb|CEF62632.1|/1.15559e-14/Hypothetical protein SRAE_1000090200 [Strongyloides ratti]	gi|689542277|emb|LL999079.1|/0.0/Strongyloides stercoralis genome assembly S_stercoralis_PV0001 ,scaffold SSTP_scaffold0000013	NA	NA	NA	NA	NA
Unigene11918_All	472	0.45	3.04	2.75607	0.000265212	0.00223605	NA	gi|689542249|emb|LL999051.1|/0.0/Strongyloides stercoralis genome assembly S_stercoralis_PV0001 ,scaffold SSTP_contig0000002	NA	NA	NA	NA	NA
Unigene8187_All	1023	0.19	1.28	2.75207	0.000265212	0.00223385	gi|685836286|emb|CEF71206.1|/2.94082e-179/Potassium channel subfamily K member 18 [Strongyloides ratti]	gi|689542248|emb|LL999050.1|/0.0/Strongyloides stercoralis genome assembly S_stercoralis_PV0001 ,scaffold SSTP_contig0000001	sp|P34410|TWK7_CAEEL/2e-27/TWiK family of potassium channels protein 7 OS=Caenorhabditis elegans GN=twk-7 PE=3 SV=3	cel:CELE_F19D8.1/1e-113/twk-23; TWiK family of potassium channels; K05323 potassium channel subfamily K, invertebrate	NA	PR01333/6.7E-15/Two pore domain K+ channel signature	biological_process:GO:0030322//stabilization of membrane potential;GO:0009792//embryo development ending in birth or egg hatching;GO:0006937//regulation of muscle contraction;GO:0040011//locomotion;GO:0071805//potassium ion transmembrane transport;cellular_component:GO:0055120//striated muscle dense body;GO:0036195//muscle cell projection membrane;GO:0005887//integral component of plasma membrane…
Unigene183_All	863	0.15	1	2.73697	0.00405912	0.0227892	gi|685829522|emb|CEF64444.1|/9.96804e-140/Hypothetical protein SRAE_1000269800 [Strongyloides ratti]	gi|689542248|emb|LL999050.1|/0.0/Strongyloides stercoralis genome assembly S_stercoralis_PV0001 ,scaffold SSTP_contig0000001	sp|Q5PQ23|ODFP2_XENLA/2e-13/Outer dense fiber protein 2 OS=Xenopus laevis GN=odf2 PE=2 SV=1	xla:496006/3e-12/odf2.L, odf2; outer dense fiber of sperm tails 2 L homeolog; K16479 outer dense fiber protein 2	MJ1643/1e-10/---	NA	NA
CL268.Contig1_All	5520	0.03	0.2	2.73697	0.000212268	0.00184426	gi|685825450|emb|CEF60501.1|/0/von Willebrand factor, type A domain and Copine domain-containing protein [Strongyloides ratti]	gi|689542315|emb|LL999117.1|/0.0/Strongyloides stercoralis genome assembly S_stercoralis_PV0001 ,scaffold SSTP_contig0000052	sp|Q09221|CPNA2_CAEEL/7e-41/Copine family protein 2 OS=Caenorhabditis elegans GN=cpna-2 PE=2 SV=4	dre:557772/1e-13/im:7151086; si:ch211-250g4.3; K20478 golgin subfamily B member 1	NA	NA	NA
Unigene11837_All	373	0.4	2.63	2.71699	0.00405912	0.0227742	gi|685826085|emb|CEF61130.1|/1.41805e-57/Hypothetical protein SRAE_0000025900 [Strongyloides ratti]	gi|689542268|emb|LL999070.1|/0.0/Strongyloides stercoralis genome assembly S_stercoralis_PV0001 ,scaffold SSTP_scaffold0000008	NA	NA	NA	NA	NA
CL978.Contig1_All	581	1.75	11.47	2.71244	2.71e-16	1.17e-14	gi|685829972|emb|CEF64894.1|/1.09987e-44/Tropomyosin family-containing protein [Strongyloides ratti]	gi|689542277|emb|LL999079.1|/0.0/Strongyloides stercoralis genome assembly S_stercoralis_PV0001 ,scaffold SSTP_scaffold0000013	sp|Q27249|TPM3_CAEEL/5e-42/Tropomyosin isoforms c/e OS=Caenorhabditis elegans GN=lev-11 PE=1 SV=1	cbr:CBG19793/2e-40/Cbr-lev-11; C. briggsae CBR-LEV-11 protein; K10373 tropomyosin 1	NA	PTHR19269/2.2E-48/--	biological_process:GO:0030833//regulation of actin filament polymerization;GO:0043393//regulation of protein binding;GO:0034609//spicule insertion;GO:0000910//cytokinesis;GO:0061199//striated muscle contraction involved in embryonic body morphogenesis;GO:0030835//negative regulation of actin filament depolymerization;GO:0030728//ovulation;GO:0009792//embryo development ending in birth or egg hatc…
CL337.Contig1_All	1332	0.41	2.64	2.68684	8.71e-10	2.01e-08	gi|685828887|emb|CEF63809.1|/9.09621e-84/DNA replication complex GINS protein PSF2 [Strongyloides ratti]	gi|689542258|emb|LL999060.1|/0.0/Strongyloides stercoralis genome assembly S_stercoralis_PV0001 ,scaffold SSTP_scaffold0000004	sp|Q8IHI1|PSF2_BRUMA/4e-27/Probable DNA replication complex GINS protein PSF2 OS=Brugia malayi GN=BMBAC01P19.06 PE=3 SV=1	cfa:609436/2e-25/GINS2; GINS complex subunit 2; K10733 GINS complex subunit 2	SPBC725.13c/3e-11/---	PTHR12772/7.4E-37/--	NA
CL1828.Contig3_All	1733	1.01	6.31	2.64328	2.03e-27	1.6e-25	gi|685829914|emb|CEF64836.1|/0/Pde1c [Strongyloides ratti]	gi|689542248|emb|LL999050.1|/0.0/Strongyloides stercoralis genome assembly S_stercoralis_PV0001 ,scaffold SSTP_contig0000001	sp|O18696|PDE1_CAEEL/0.0/Probable 3',5'-cyclic phosphodiesterase pde-1 OS=Caenorhabditis elegans GN=pde-1 PE=3 SV=2	cbr:CBG20362/0.0/Cbr-pde-1; C. briggsae CBR-PDE-1 protein; K13293 cAMP-specific phosphodiesterase 4 [EC:3.1.4.53]	NA	PS00126/-/3'5'-cyclic nucleotide phosphodiesterases signature.	biological_process:GO:0010446//response to alkaline pH;GO:0090038//negative regulation of protein kinase C signaling;GO:0007602//phototransduction;GO:0007635//chemosensory behavior;GO:0006935//chemotaxis;GO:0030827//negative regulation of cGMP biosynthetic process;GO:0010754//negative regulation of cGMP-mediated signaling;GO:0046069//cGMP catabolic process;GO:0010628//positive regulation of gene …
Unigene3788_All	493	0.14	0.87	2.63559	0.0692658	0.198783	gi|685830438|emb|CEF65359.1|/1.65934e-39/Hypothetical protein SRAE_2000004000 [Strongyloides ratti]	gi|689542254|emb|LL999056.1|/0.0/Strongyloides stercoralis genome assembly S_stercoralis_PV0001 ,scaffold SSTP_contig0000006	NA	NA	NA	NA	NA
CL2018.Contig1_All	646	0.47	2.91	2.63029	1.82e-05	0.000206845	gi|685824417|emb|CEF59471.1|/2.53568e-84/Hypothetical protein SRAE_X000121900 [Strongyloides ratti]	gi|689542252|emb|LL999054.1|/0.0/Strongyloides stercoralis genome assembly S_stercoralis_PV0001 ,scaffold SSTP_contig0000004	NA	NA	NA	NA	cellular_component:GO:0016021//integral component of membrane;
CL165.Contig2_All	483	0.32	1.97	2.62205	0.00405912	0.0227817	gi|685834283|emb|CEF69204.1|/1.22234e-32/Proteinase inhibitor I35, tissue inhibitor of metalloproteinase family and Tissue inhibitor of metalloproteinases-like, OB-fold domain-containing protein [Strongyloides ratti]	gi|689542247|emb|LL999049.1|/0.0/Strongyloides stercoralis genome assembly S_stercoralis_PV0001 ,scaffold SSTP_scaffold0000002	sp|Q21265|TIMPL_CAEEL/1e-06/Putative metalloproteinase inhibitor tag-225 OS=Caenorhabditis elegans GN=tag-225 PE=1 SV=1	NA	NA	PF00965/5.8E-10/Tissue inhibitor of metalloproteinase	NA
Unigene11917_All	355	0.21	1.29	2.61891	0.0692658	0.199251	NA	gi|689542257|emb|LL999059.1|/0.0/Strongyloides stercoralis genome assembly S_stercoralis_PV0001 ,scaffold SSTP_contig0000009	NA	NA	NA	NA	NA
Unigene11716_All	638	0.21	1.29	2.61891	0.00718712	0.0364799	gi|685836109|emb|CEF71029.1|/3.53442e-96/Hedgehog protein, Hint domain and Hint domain N-terminal-containing protein [Strongyloides ratti]	gi|689542257|emb|LL999059.1|/0.0/Strongyloides stercoralis genome assembly S_stercoralis_PV0001 ,scaffold SSTP_contig0000009	NA	NA	NA	NA	NA
Unigene7937_All	284	0.28	1.72	2.61891	0.0692658	0.198917	NA	NA	NA	NA	NA	NA	NA
Unigene11575_All	257	0.32	1.96	2.61471	0.0692658	0.19905	gi|685824815|emb|CEF59869.1|/6.49311e-42/Na+ channel, amiloride-sensitive family-containing protein [Strongyloides ratti]	gi|689542275|emb|LL999077.1|/1e-111/Strongyloides stercoralis genome assembly S_stercoralis_PV0001 ,scaffold SSTP_contig0000019	sp|Q10025|DEGZ_CAEEL/3e-23/Degenerin-like protein T28D9.7 OS=Caenorhabditis elegans GN=T28D9.7 PE=1 SV=5	cin:100186738/6e-08/acid-sensing ion channel 1; K04829 acid-sensing ion channel 1	NA	PTHR11690:SF161/2.9E-33/--	biological_process:GO:0006814//sodium ion transport;cellular_component:GO:0016020//membrane;
Unigene11398_All	371	0.2	1.22	2.60881	0.0692658	0.198683	gi|685829417|emb|CEF64339.1|/5.83819e-19/Hypothetical protein SRAE_1000259350 [Strongyloides ratti]	gi|689542250|emb|LL999052.1|/0.0/Strongyloides stercoralis genome assembly S_stercoralis_PV0001 ,scaffold SSTP_contig0000003	NA	NA	NA	NA	NA
Unigene10090_All	264	0.31	1.89	2.60805	0.0692658	0.199352	NA	gi|689542308|emb|LL999110.1|/1e-143/Strongyloides stercoralis genome assembly S_stercoralis_PV0001 ,scaffold SSTP_contig0000046	NA	NA	NA	NA	NA
Unigene11297_All	258	0.32	1.95	2.60733	0.0692658	0.199184	gi|537225148|gb|ERE83082.1|/2.48494e-09/tyrosine-protein kinase transmembrane receptor ROR1 [Cricetulus griseus]	gi|689542311|emb|LL999113.1|/1e-133/Strongyloides stercoralis genome assembly S_stercoralis_PV0001 ,scaffold SSTP_contig0000049	sp|Q7M732|RTL1_MOUSE/1e-08/Retrotransposon-like protein 1 OS=Mus musculus GN=Rtl1 PE=2 SV=1	cfo:105258212/5e-08/glutamic acid-rich protein; K00476 aspartate beta-hydroxylase [EC:1.14.11.16]	YPL009c_1/2e-06/---	NA	NA
Unigene2960_All	574	0.12	0.73	2.60486	0.0692658	0.199285	gi|685831180|emb|CEF66101.1|/1.43613e-41/CAP domain-containing protein [Strongyloides ratti]	gi|689542293|emb|LL999095.1|/0.0/Strongyloides stercoralis genome assembly S_stercoralis_PV0001 ,scaffold SSTP_contig0000032	sp|Q9H4G4|GAPR1_HUMAN/7e-08/Golgi-associated plant pathogenesis-related protein 1 OS=Homo sapiens GN=GLIPR2 PE=1 SV=3	sko:100370249/4e-09/LIM and cysteine-rich domains protein 1-like; K19867 LIM domain-binding protein 3	YJL079c/7e-07/---	PR00837/4.8E-5/Allergen V5/Tpx-1 family signature	NA
Unigene1974_All	322	0.24	1.46	2.60486	0.0692658	0.199084	gi|685832948|emb|CEF67869.1|/3.55377e-08/GTP binding domain and P-loop containing nucleoside triphosphate hydrolase domain-containing protein [Strongyloides ratti]	gi|689542278|emb|LL999080.1|/1e-180/Strongyloides stercoralis genome assembly S_stercoralis_PV0001 ,scaffold SSTP_contig0000020	NA	NA	NA	NA	NA
Unigene11458_All	228	0.38	2.31	2.60382	0.0692658	0.19885	NA	gi|689542261|emb|LL999063.1|/1e-124/Strongyloides stercoralis genome assembly S_stercoralis_PV0001 ,scaffold SSTP_contig0000012	NA	NA	NA	NA	NA
Unigene7976_All	380	0.39	2.37	2.60334	0.00718712	0.0364583	gi|685833172|emb|CEF68093.1|/8.90162e-36/Aldolase-type TIM barrel domain and Glycoside hydrolase, superfamily domain and Hyaluronidase family-containing protein [Strongyloides ratti]	gi|689542249|emb|LL999051.1|/0.0/Strongyloides stercoralis genome assembly S_stercoralis_PV0001 ,scaffold SSTP_contig0000002	NA	NA	NA	PF01630/6.7E-6/Hyaluronidase	NA
Unigene11783_All	279	0.29	1.76	2.60145	0.0692658	0.199151	gi|685825246|emb|CEF60298.1|/3.17325e-41/G protein-coupled receptor, rhodopsin-like family and Globin, structural domain and GPCR, rhodopsin-like, 7TM domain-containing protein [Strongyloides ratti]	gi|689542256|emb|LL999058.1|/1e-125/Strongyloides stercoralis genome assembly S_stercoralis_PV0001 ,scaffold SSTP_contig0000008	NA	NA	NA	NA	NA
Unigene11668_All	253	0.33	2	2.59946	0.0692658	0.199218	NA	gi|689542246|emb|LL999048.1|/1e-138/Strongyloides stercoralis genome assembly S_stercoralis_PV0001 ,scaffold SSTP_scaffold0000001	NA	NA	NA	NA	NA
Unigene11219_All	243	0.35	2.12	2.59864	0.0692658	0.199117	NA	gi|689542279|emb|LL999081.1|/1e-118/Strongyloides stercoralis genome assembly S_stercoralis_PV0001 ,scaffold SSTP_scaffold0000014	NA	NA	NA	NA	NA
Unigene7903_All	407	0.18	1.09	2.59826	0.0692658	0.19895	gi|221128855|ref|XP_002165357.1|/1.29385e-58/PREDICTED: succinate dehydrogenase [ubiquinone] iron-sulfur subunit, mitochondrial-like [Hydra vulgaris]	gi|998511361|ref|XM_015660716.1|/4e-07/PREDICTED: Neodiprion lecontei succinate dehydrogenase [ubiquinone] iron-sulfur subunit, mitochondrial-like (LOC107221647), mRNA	sp|B0BM36|SDHB_XENTR/3e-57/Succinate dehydrogenase [ubiquinone] iron-sulfur subunit, mitochondrial OS=Xenopus tropicalis GN=sdhb PE=2 SV=1	hmg:100206520/2e-59/succinate dehydrogenase [ubiquinone] iron-sulfur subunit, mitochondrial-like; K00235 succinate dehydrogenase (ubiquinone) iron-sulfur subunit [EC:1.3.5.1]	YLL041c/1e-68/---	PF13534/1.6E-10/4Fe-4S dicluster domain	NA
Unigene4735_All	279	0.58	3.51	2.59735	0.00718712	0.0364691	NA	gi|689542248|emb|LL999050.1|/1e-146/Strongyloides stercoralis genome assembly S_stercoralis_PV0001 ,scaffold SSTP_contig0000001	NA	NA	NA	NA	NA
Unigene1875_All	239	0.36	2.17	2.59163	0.0692658	0.199318	NA	gi|689542253|emb|LL999055.1|/1e-130/Strongyloides stercoralis genome assembly S_stercoralis_PV0001 ,scaffold SSTP_contig0000005	NA	NA	NA	NA	NA
Unigene6957_All	752	0.09	0.54	2.58496	0.0692658	0.19865	gi|685826939|emb|CEF61861.1|/8.12418e-41/Hypothetical protein SRAE_1000013700 [Strongyloides ratti]	gi|689542250|emb|LL999052.1|/0.0/Strongyloides stercoralis genome assembly S_stercoralis_PV0001 ,scaffold SSTP_contig0000003	NA	NA	NA	NA	NA
Unigene4598_All	479	0.15	0.9	2.58496	0.0692658	0.199017	gi|685827191|emb|CEF62113.1|/3.08127e-84/Ryanodine receptor 1 [Strongyloides ratti]	gi|689542266|emb|LL999068.1|/0.0/Strongyloides stercoralis genome assembly S_stercoralis_PV0001 ,scaffold SSTP_scaffold0000007	sp|Q24498|RY44_DROME/7e-52/Ryanodine receptor 44F OS=Drosophila melanogaster GN=Rya-r44F PE=1 SV=3	cel:CELE_K11C4.5/4e-76/unc-68; Uncharacterized protein; K04962 ryanodine receptor 2	NA	PTHR13715/8.4E-107/--	NA
Unigene4962_All	505	0.14	0.84	2.58496	0.0692658	0.198716	gi|685836660|emb|CEF71580.1|/1.25813e-70/Globin family and Globin-like domain and Globin, structural domain-containing protein [Strongyloides ratti]	gi|689542304|emb|LL999106.1|/0.0/Strongyloides stercoralis genome assembly S_stercoralis_PV0001 ,scaffold SSTP_contig0000043	sp|Q575T0|CYGB1_ORYLA/3e-07/Cytoglobin-1 OS=Oryzias latipes GN=cygb1 PE=2 SV=1	NA	NA	PTHR11442/3.0E-34/--	biological_process:GO:0006810//transport;molecular_function:GO:0005488//binding;
Unigene6768_All	298	0.27	1.61	2.57603	0.0692658	0.198883	gi|685824539|emb|CEF59593.1|/1.36235e-47/Globin family and Globin-like domain and Globin,structural domain-containing protein [Strongyloides ratti]	gi|689542252|emb|LL999054.1|/6e-82/Strongyloides stercoralis genome assembly S_stercoralis_PV0001 ,scaffold SSTP_contig0000004	NA	NA	NA	PTHR22924:SF38/2.2E-13/--	NA
Unigene9788_All	328	0.24	1.42	2.56478	0.0692658	0.198983	gi|685835981|emb|CEF70901.1|/1.42295e-41/Hypothetical protein SRAE_X000023100 [Strongyloides ratti]	gi|689542253|emb|LL999055.1|/0.0/Strongyloides stercoralis genome assembly S_stercoralis_PV0001 ,scaffold SSTP_contig0000005	NA	NA	NA	NA	NA
Unigene6212_All	956	5.48	32.24	2.5566	2.45e-68	5.9e-66	gi|685834343|emb|CEF69264.1|/1.38556e-95/Collagen alpha-5(IV) chain [Strongyloides ratti]	gi|689542246|emb|LL999048.1|/0.0/Strongyloides stercoralis genome assembly S_stercoralis_PV0001 ,scaffold SSTP_scaffold0000001	sp|P34687|COL34_CAEEL/1e-73/Cuticle collagen 34 OS=Caenorhabditis elegans GN=col-34 PE=2 SV=2	sko:102802851/4e-80/collagen alpha-1(III) chain-like; K06237 collagen, type IV, alpha	Cgl1939/2e-20/---	PTHR24023/1.4E-57/--	NA
Unigene752_All	460	0.16	0.94	2.55459	0.0692658	0.19875	gi|685834566|emb|CEF69487.1|/8.86667e-60/Hypothetical protein SRAE_2000413600 [Strongyloides ratti]	gi|689542246|emb|LL999048.1|/0.0/Strongyloides stercoralis genome assembly S_stercoralis_PV0001 ,scaffold SSTP_scaffold0000001	NA	NA	NA	NA	NA
Unigene2475_All	594	0.58	3.38	2.5429	2.1e-05	0.000236514	gi|685830354|emb|CEF65276.1|/1.32209e-96/Protein phosphatase PHLPP-like protein [Strongyloides ratti]	gi|689542291|emb|LL999093.1|/0.0/Strongyloides stercoralis genome assembly S_stercoralis_PV0001 ,scaffold SSTP_contig0000031	sp|Q09564|PHLPP_CAEEL/4e-30/Protein phosphatase PHLPP-like protein OS=Caenorhabditis elegans GN=F43C1.1 PE=3 SV=2	cel:CELE_F43C1.1/5e-29/F43C1.1; Protein phosphatase PHLPP-like protein; K16340 PH domain and leucine-rich repeat-containing protein phosphatase [EC:3.1.3.16]	MA2301_1/3e-10/---	PS51450/5.679/Leucine-rich repeat profile.	NA
Unigene7755_All	481	0.44	2.53	2.52356	0.0014356	0.00958376	gi|685824744|emb|CEF59798.1|/6.0259e-64/Neurotransmitter-gated ion-channel transmembrane domain and Neurotransmitter-gated ion-channel ligand-binding domain and Nicotinic acetylcholine-gated receptor, transmembrane domain-containing protein [Strongyloides ratti]	gi|689542255|emb|LL999057.1|/0.0/Strongyloides stercoralis genome assembly S_stercoralis_PV0001 ,scaffold SSTP_contig0000007	NA	NA	NA	NA	NA
CL313.Contig2_All	618	0.36	2.03	2.49541	0.000822462	0.00603775	gi|685831468|emb|CEF66389.1|/8.55308e-63/Transthyretin-like family-containing protein [Strongyloides ratti]	gi|689542260|emb|LL999062.1|/0.0/Strongyloides stercoralis genome assembly S_stercoralis_PV0001 ,scaffold SSTP_contig0000011	sp|Q03575|TTR5_CAEEL/5e-18/Transthyretin-like protein 5 OS=Caenorhabditis elegans GN=ttr-5 PE=3 SV=1	NA	NA	PF01060/5.3E-11/Transthyretin-like family	NA
CL243.Contig4_All	2290	0.23	1.29	2.48767	4.25e-08	7.82e-07	gi|685836678|emb|CEF71598.1|/0/Protein kinase C gamma type [Strongyloides ratti]	gi|689542304|emb|LL999106.1|/0.0/Strongyloides stercoralis genome assembly S_stercoralis_PV0001 ,scaffold SSTP_contig0000043	sp|P90980|KPC2_CAEEL/0.0/Protein kinase C-like 2 OS=Caenorhabditis elegans GN=pkc-2 PE=2 SV=2	cel:CELE_E01H11.1/0.0/pkc-2; Protein kinase C; K02677 classical protein kinase C alpha type [EC:2.7.11.13]	SPAC17G8.14c_2/7e-79/---	PR00008/1.6E-14/Diacylglycerol/phorbol-ester binding signature	biological_process:GO:0035556//intracellular signal transduction;GO:0018107//peptidyl-threonine phosphorylation;GO:0018105//peptidyl-serine phosphorylation;cellular_component:GO:0016020//membrane;GO:0043025//neuronal cell body;GO:0043005//neuron projection;GO:0005829//cytosol;molecular_function:GO:0005524//ATP binding;GO:0008270//zinc ion binding;GO:0004698//calcium-dependent protein kinase C act…
Unigene10024_All	350	0.43	2.41	2.48662	0.0126221	0.0564689	gi|685833443|emb|CEF68364.1|/6.07097e-56/SEA domain and Epidermal growth factor-like domain and EGF-like calcium-binding domain and von Willebrand factor, type A domain and Low-density lipoprotein (LDL) receptor class A repeat and Insulin-like growth factor binding protein, N-terminal domain-containing protein [Strongyloides ratti]	gi|689542268|emb|LL999070.1|/0.0/Strongyloides stercoralis genome assembly S_stercoralis_PV0001 ,scaffold SSTP_scaffold0000008	sp|P34576|MUA3_CAEEL/3e-16/Transmembrane cell adhesion receptor mua-3 OS=Caenorhabditis elegans GN=mua-3 PE=1 SV=2	loa:LOAG_08777/5e-11/hypothetical protein; K20053 very low-density lipoprotein receptor	NA	NA	NA
Unigene2453_All	558	0.25	1.38	2.46467	0.0126221	0.0564393	NA	gi|689542249|emb|LL999051.1|/0.0/Strongyloides stercoralis genome assembly S_stercoralis_PV0001 ,scaffold SSTP_contig0000002	NA	NA	NA	NA	NA
Unigene814_All	439	0.33	1.82	2.4634	0.0126221	0.0564541	gi|685835739|emb|CEF70660.1|/3.91441e-63/Nanchung [Strongyloides ratti]	gi|689542246|emb|LL999048.1|/0.0/Strongyloides stercoralis genome assembly S_stercoralis_PV0001 ,scaffold SSTP_scaffold0000001	NA	cel:CELE_T09A12.3/2e-29/ocr-2; Osm-9 and Capsaicin receptor-Related; K04974 transient receptor potential cation channel subfamily V member 5	NA	PTHR10582/4.8E-36/--	NA
Unigene3974_All	452	0.32	1.76	2.45943	0.0126221	0.0564836	gi|685835652|emb|CEF70573.1|/1.67712e-74/Neurotransmitter-gated ion-channel transmembrane domain and Neurotransmitter-gated ion-channel family and Neurotransmitter-gated ion-channel ligand-binding domain and Nicotinic acetylcholine-gated receptor, transmembrane domain-containing protein [Strongyloides ratti]	gi|689542313|emb|LL999115.1|/0.0/Strongyloides stercoralis genome assembly S_stercoralis_PV0001 ,scaffold SSTP_scaffold0000018	sp|Q19351|PBO6_CAEEL/3e-26/Proton-gated ion channel subunit pbo-6 OS=Caenorhabditis elegans GN=pbo-6 PE=1 SV=5	ecb:100072990/9e-08/CHRNB1; cholinergic receptor nicotinic beta 1 subunit; K04812 nicotinic acetylcholine receptor beta-1	NA	PF02932/1.6E-11/Neurotransmitter-gated ion-channel transmembrane region	biological_process:GO:0007165//signal transduction;GO:0034220//ion transmembrane transport;GO:0007268//chemical synaptic transmission;cellular_component:GO:0016021//integral component of membrane;molecular_function:GO:0005230//extracellular ligand-gated ion channel activity;
Unigene7066_All	853	0.93	5.07	2.44668	3.06e-10	7.43e-09	gi|685836148|emb|CEF71068.1|/1.37524e-109/Hypothetical protein SRAE_X000039500 [Strongyloides ratti]	gi|689542256|emb|LL999058.1|/0.0/Strongyloides stercoralis genome assembly S_stercoralis_PV0001 ,scaffold SSTP_contig0000008	sp|P18165|LORI_MOUSE/7e-36/Loricrin OS=Mus musculus GN=Lor PE=2 SV=2	rno:502541/3e-36/Lor, RGD1559993; loricrin; K10385 loricrin	XF0818/3e-28/---	PR01228/1.2E-7/Eggshell protein signature	NA
Unigene8906_All	585	0.35	1.9	2.44057	0.00248924	0.0151824	gi|685830009|emb|CEF64931.1|/2.68162e-78/UDP-glucuronosyl/UDP-glucosyltransferase family-containing protein [Strongyloides ratti]	gi|689542333|emb|LL999135.1|/0.0/Strongyloides stercoralis genome assembly S_stercoralis_PV0001 ,scaffold SSTP_contig0000068	sp|Q9TSL6|UDB23_MACFA/5e-07/UDP-glucuronosyltransferase 2B23 OS=Macaca fascicularis GN=UGT2B23 PE=1 SV=1	loa:LOAG_03428/2e-11/UDP-glucoronosyl and UDP-glucosyl transferase; K00699 glucuronosyltransferase [EC:2.4.1.17]	NA	PTHR11926/7.0E-12/--	NA
Unigene950_All	394	0.56	3.02	2.43105	0.00248924	0.0151716	gi|685829417|emb|CEF64339.1|/1.15784e-14/Hypothetical protein SRAE_1000259350 [Strongyloides ratti]	gi|689542250|emb|LL999052.1|/0.0/Strongyloides stercoralis genome assembly S_stercoralis_PV0001 ,scaffold SSTP_contig0000003	NA	NA	NA	NA	NA
Unigene6940_All	552	0.38	2.03	2.41741	0.00248924	0.0151662	gi|685836541|emb|CEF71461.1|/1.292e-78/Hypothetical protein SRAE_X000078600 [Strongyloides ratti]	gi|689542257|emb|LL999059.1|/0.0/Strongyloides stercoralis genome assembly S_stercoralis_PV0001 ,scaffold SSTP_contig0000009	NA	NA	NA	NA	NA
Unigene7882_All	445	0.49	2.61	2.4132	0.00248924	0.0151608	gi|918302374|gb|KOF75474.1|/2.47953e-09/hypothetical protein OCBIM_22034714mg [Octopus bimaculoides]	gi|689542319|emb|LL999121.1|/0.0/Strongyloides stercoralis genome assembly S_stercoralis_PV0001 ,scaffold SSTP_contig0000054	sp|P83212|HSP2_MURBR/3e-08/Sperm protamine P2 OS=Murex brandaris PE=1 SV=1	crg:105349010/1e-06/secreted frizzled-related protein 5-like; K02222 secreted frizzled-related protein 5	NA	NA	NA
Unigene640_All	793	0.59	3.13	2.40738	2.89e-06	3.81e-05	gi|685825492|emb|CEF60543.1|/1.64157e-143/Gamma-interferon-inducible lysosomal thiol reductase [Strongyloides ratti]	gi|689542256|emb|LL999058.1|/0.0/Strongyloides stercoralis genome assembly S_stercoralis_PV0001 ,scaffold SSTP_contig0000008	sp|O17861|YVRI_CAEEL/3e-28/GILT-like protein F37H8.5 OS=Caenorhabditis elegans GN=F37H8.5 PE=1 SV=1	cel:CELE_F37H8.5/4e-27/F37H8.5; GILT-like protein F37H8.5; K08059 interferon, gamma-inducible protein 30	NA	PF03227/3.2E-27/Gamma interferon inducible lysosomal thiol reductase (GILT)	NA
Unigene7208_All	711	0.38	2	2.39593	0.000510404	0.00395592	gi|685825512|emb|CEF60563.1|/6.37493e-100/Interleukin-17 family-containing protein [Strongyloides ratti]	gi|689542319|emb|LL999121.1|/1e-110/Strongyloides stercoralis genome assembly S_stercoralis_PV0001 ,scaffold SSTP_contig0000054	NA	NA	NA	PTHR21295/1.7E-44/--	NA
CL606.Contig2_All	526	0.2	1.05	2.39232	0.0383904	0.130022	gi|685833783|emb|CEF68704.1|/1.67056e-67/Hypothetical protein SRAE_2000335900 [Strongyloides ratti]	gi|689542299|emb|LL999101.1|/0.0/Strongyloides stercoralis genome assembly S_stercoralis_PV0001 ,scaffold SSTP_contig0000038	NA	NA	NA	NA	NA
CL754.Contig2_All	477	0.58	3.01	2.37564	0.000265212	0.00223495	gi|685827972|emb|CEF62894.1|/2.38183e-60/Hypothetical protein SRAE_1000116100 [Strongyloides ratti]	gi|689542267|emb|LL999069.1|/1e-170/Strongyloides stercoralis genome assembly S_stercoralis_PV0001 ,scaffold SSTP_contig0000015	NA	NA	NA	NA	NA
CL55.Contig2_All	1125	7.96	40.98	2.36408	7.92e-94	3.15e-91	gi|685831987|emb|CEF66908.1|/0/Nematode cuticle collagen, N-terminal domain and Collagen triple helix repeat-containing protein [Strongyloides ratti]	gi|689542254|emb|LL999056.1|/0.0/Strongyloides stercoralis genome assembly S_stercoralis_PV0001 ,scaffold SSTP_contig0000006	sp|P34803|COL36_CAEEL/1e-99/Cuticle collagen 36 OS=Caenorhabditis elegans GN=col-36 PE=3 SV=1	tsp:Tsp_05167/2e-54/cuticle collagen 6 protein; K08202 MFS transporter, OCT family, solute carrier family 22 (organic cation transporter), member 4/5	Cgl1939/2e-09/---	PTHR24023:SF374/1.3E-43/--	cellular_component:GO:0016020//membrane;
Unigene11877_All	283	0.28	1.44	2.36257	0.123428	0.302594	gi|685825486|emb|CEF60537.1|/2.05247e-32/Protein kinase domain and Leucine-rich repeat and Serine/threonine-/dual specificity protein kinase,catalytic domain and Immunoglobulin subtype 2 domain and Immunoglobulin subtype domain and Fibronectin, type III domain and Immunoglobulin-like domain and Protein kinase-like domain and Immunoglobulin I-set domain and Immunoglobulin-like fold domain-containi…	gi|689542351|emb|LL999153.1|/7e-88/Strongyloides stercoralis genome assembly S_stercoralis_PV0001 ,scaffold SSTP_contig0000083	NA	NA	NA	NA	NA
Unigene8873_All	340	0.22	1.13	2.36075	0.123428	0.302074	NA	gi|689542247|emb|LL999049.1|/0.0/Strongyloides stercoralis genome assembly S_stercoralis_PV0001 ,scaffold SSTP_scaffold0000002	NA	NA	NA	NA	NA
Unigene3897_All	341	0.22	1.13	2.36075	0.123428	0.300354	gi|685834732|emb|CEF69653.1|/4.8552e-45/Calmodulin-binding domain and Two pore domain potassium channel domain and Potassium channel, calcium-activated, SK family-containing protein [Strongyloides ratti]	gi|689542249|emb|LL999051.1|/0.0/Strongyloides stercoralis genome assembly S_stercoralis_PV0001 ,scaffold SSTP_contig0000002	NA	NA	NA	NA	NA
Unigene11570_All	319	0.24	1.23	2.35755	0.123428	0.301126	NA	gi|689542271|emb|LL999073.1|/1e-151/Strongyloides stercoralis genome assembly S_stercoralis_PV0001 ,scaffold SSTP_contig0000017	NA	NA	NA	NA	NA
Unigene5913_All	310	0.25	1.28	2.35614	0.123428	0.300825	NA	gi|689542247|emb|LL999049.1|/3e-81/Strongyloides stercoralis genome assembly S_stercoralis_PV0001 ,scaffold SSTP_scaffold0000002	NA	NA	NA	NA	NA
Unigene4881_All	403	0.18	0.92	2.35364	0.123428	0.302334	NA	gi|689542248|emb|LL999050.1|/0.0/Strongyloides stercoralis genome assembly S_stercoralis_PV0001 ,scaffold SSTP_contig0000001	NA	NA	NA	NA	NA
Unigene6777_All	402	0.18	0.92	2.35364	0.123428	0.300911	NA	gi|689542247|emb|LL999049.1|/0.0/Strongyloides stercoralis genome assembly S_stercoralis_PV0001 ,scaffold SSTP_scaffold0000002	NA	NA	NA	NA	NA
Unigene8033_All	236	0.36	1.84	2.35364	0.123428	0.301212	NA	gi|689542313|emb|LL999115.1|/1e-128/Strongyloides stercoralis genome assembly S_stercoralis_PV0001 ,scaffold SSTP_scaffold0000018	NA	NA	NA	NA	NA
CL34.Contig9_All	236	0.36	1.84	2.35364	0.123428	0.30104	NA	gi|689542260|emb|LL999062.1|/2e-90/Strongyloides stercoralis genome assembly S_stercoralis_PV0001 ,scaffold SSTP_contig0000011	NA	NA	NA	NA	NA
Unigene712_All	284	0.28	1.43	2.35252	0.123428	0.300997	NA	gi|689542275|emb|LL999077.1|/1e-157/Strongyloides stercoralis genome assembly S_stercoralis_PV0001 ,scaffold SSTP_contig0000019	NA	NA	NA	NA	NA
Unigene11920_All	270	0.3	1.53	2.3505	0.123428	0.302291	NA	gi|689542317|emb|LL999119.1|/1e-76/Strongyloides stercoralis genome assembly S_stercoralis_PV0001 ,scaffold SSTP_contig0000053	NA	NA	NA	NA	NA
Unigene802_All	369	0.2	1.02	2.3505	0.123428	0.302161	NA	gi|689542270|emb|LL999072.1|/0.0/Strongyloides stercoralis genome assembly S_stercoralis_PV0001 ,scaffold SSTP_scaffold0000009	NA	NA	NA	NA	NA
Unigene6022_All	264	0.31	1.58	2.34958	0.123428	0.300439	gi|685824439|emb|CEF59493.1|/7.3795e-46/Zinc finger protein 596 [Strongyloides ratti]	gi|689542252|emb|LL999054.1|/1e-112/Strongyloides stercoralis genome assembly S_stercoralis_PV0001 ,scaffold SSTP_contig0000004	sp|A6NJL1|ZSA5B_HUMAN/6e-22/Zinc finger and SCAN domain-containing protein 5B OS=Homo sapiens GN=ZSCAN5B PE=2 SV=1	ngi:103744835/8e-22/Zscan5b; zinc finger and SCAN domain containing 5B; K09230 SCAN domain-containing zinc finger protein	SPAC144.09c/7e-11/---	PS00028/-/Zinc finger C2H2 type domain signature.	NA
Unigene11921_All	445	0.32	1.63	2.34873	0.0219616	0.0860834	gi|685825366|emb|CEF60418.1|/1.38554e-68/Gamma-aminobutyric acid A receptor/Glycine receptor alpha family and Neurotransmitter-gated ion-channel transmembrane domain and Neurotransmitter-gated ion-channel family and Neurotransmitter-gated ion-channel ligand-binding domain-containing protein [Strongyloides ratti]	gi|689542334|emb|LL999136.1|/1e-111/Strongyloides stercoralis genome assembly S_stercoralis_PV0001 ,scaffold SSTP_contig0000069	sp|P41849|LGC50_CAEEL/6e-21/Ligand-gated ion channel 50 OS=Caenorhabditis elegans GN=lgc-50 PE=3 SV=3	xla:108696543/4e-08/gabrd.L; gamma-aminobutyric acid (GABA) A receptor, delta L homeolog; K05184 gamma-aminobutyric acid receptor subunit delta	NA	PTHR18945:SF487/7.7E-30/--	biological_process:GO:0034220//ion transmembrane transport;cellular_component:GO:0016021//integral component of membrane;GO:0030054//cell junction;GO:0045202//synapse;GO:0005886//plasma membrane;molecular_function:GO:0005230//extracellular ligand-gated ion channel activity;
Unigene11403_All	205	0.44	2.24	2.34792	0.123428	0.301945	NA	gi|689542284|emb|LL999086.1|/1e-110/Strongyloides stercoralis genome assembly S_stercoralis_PV0001 ,scaffold SSTP_contig0000025	NA	NA	NA	NA	NA
Unigene11540_All	343	0.22	1.12	2.34792	0.123428	0.301298	NA	gi|689542250|emb|LL999052.1|/0.0/Strongyloides stercoralis genome assembly S_stercoralis_PV0001 ,scaffold SSTP_contig0000003	NA	NA	NA	NA	NA
Unigene11538_All	202	0.45	2.29	2.34735	0.123428	0.301556	gi|685827938|emb|CEF62860.1|/1.04396e-15/Hypothetical protein SRAE_1000112700 [Strongyloides ratti]	gi|689542294|emb|LL999096.1|/5e-97/Strongyloides stercoralis genome assembly S_stercoralis_PV0001 ,scaffold SSTP_contig0000033	NA	NA	NA	NA	NA
Unigene2916_All	321	0.24	1.22	2.34577	0.123428	0.301901	gi|685829709|emb|CEF64631.1|/8.93299e-52/Spectrin beta chain, erythrocytic [Strongyloides ratti]	gi|689542281|emb|LL999083.1|/1e-101/Strongyloides stercoralis genome assembly S_stercoralis_PV0001 ,scaffold SSTP_contig0000022	sp|Q9N4M4|ANC1_CAEEL/1e-15/Nuclear anchorage protein 1 OS=Caenorhabditis elegans GN=anc-1 PE=1 SV=3	NA	NA	NA	biological_process:GO:0006997//nucleus organization;GO:0035046//pronuclear migration;GO:0007010//cytoskeleton organization;cellular_component:GO:0005635//nuclear envelope;GO:0048471//perinuclear region of cytoplasm;molecular_function:GO:0005515//protein binding;
CL588.Contig1_All	216	0.41	2.08	2.34289	0.123428	0.302204	gi|685834583|emb|CEF69504.1|/1.49008e-18/Cytochrome P450 family and Cytochrome P450, E-class, group I family-containing protein [Strongyloides ratti]	gi|689542264|emb|LL999066.1|/1e-85/Strongyloides stercoralis genome assembly S_stercoralis_PV0001 ,scaffold SSTP_scaffold0000006	NA	NA	NA	NA	NA
Unigene11602_All	500	0.28	1.42	2.34239	0.0219616	0.0860242	gi|685833227|emb|CEF68148.1|/1.9549e-76/Hypothetical protein SRAE_2000280600 [Strongyloides ratti]	gi|689542247|emb|LL999049.1|/1e-176/Strongyloides stercoralis genome assembly S_stercoralis_PV0001 ,scaffold SSTP_scaffold0000002	NA	NA	NA	NA	NA
Unigene11836_All	209	0.43	2.18	2.34192	0.123428	0.300482	NA	gi|689542252|emb|LL999054.1|/1e-112/Strongyloides stercoralis genome assembly S_stercoralis_PV0001 ,scaffold SSTP_contig0000004	NA	NA	NA	NA	NA
Unigene11634_All	228	0.76	3.85	2.34079	0.0219616	0.0859454	NA	gi|689542246|emb|LL999048.1|/1e-124/Strongyloides stercoralis genome assembly S_stercoralis_PV0001 ,scaffold SSTP_scaffold0000001	NA	NA	NA	NA	NA
CL196.Contig3_All	328	0.31	1.57	2.34042	0.0692658	0.198816	gi|685828117|emb|CEF63039.1|/1.53798e-11/Homeobox protein prophet of Pit-1 [Strongyloides ratti]	gi|689542248|emb|LL999050.1|/0.0/Strongyloides stercoralis genome assembly S_stercoralis_PV0001 ,scaffold SSTP_contig0000001	NA	NA	NA	NA	NA
CL2048.Contig1_All	446	0.16	0.81	2.33985	0.123428	0.301988	NA	gi|689542299|emb|LL999101.1|/0.0/Strongyloides stercoralis genome assembly S_stercoralis_PV0001 ,scaffold SSTP_contig0000038	NA	NA	NA	NA	NA
Unigene9781_All	426	0.34	1.72	2.3388	0.0219616	0.0859061	gi|685832593|emb|CEF67514.1|/2.67693e-35/Hypothetical protein SRAE_2000217600 [Strongyloides ratti]	gi|689542246|emb|LL999048.1|/0.0/Strongyloides stercoralis genome assembly S_stercoralis_PV0001 ,scaffold SSTP_scaffold0000001	NA	NA	NA	NA	NA
Unigene11915_All	242	0.35	1.77	2.33832	0.123428	0.300739	NA	gi|689542355|emb|LL999157.1|/1e-132/Strongyloides stercoralis genome assembly S_stercoralis_PV0001 ,scaffold SSTP_contig0000086	NA	NA	NA	NA	NA
Unigene9708_All	277	1.17	5.91	2.33665	0.000873134	0.00634703	gi|685830839|emb|CEF65760.1|/1.0208e-39/Hypothetical protein SRAE_2000043600 [Strongyloides ratti]	gi|689542249|emb|LL999051.1|/1e-153/Strongyloides stercoralis genome assembly S_stercoralis_PV0001 ,scaffold SSTP_contig0000002	NA	NA	NA	NA	NA
Unigene2956_All	347	0.22	1.11	2.33498	0.123428	0.302551	gi|685832840|emb|CEF67761.1|/7.22156e-41/Transposase, ISXO2-like domain-containing protein [Strongyloides ratti]	gi|689542276|emb|LL999078.1|/0.0/Strongyloides stercoralis genome assembly S_stercoralis_PV0001 ,scaffold SSTP_scaffold0000012	NA	NA	NMB1401/8e-06/---	NA	NA
Unigene2784_All	575	0.24	1.21	2.3339	0.0219616	0.0859651	NA	gi|689542262|emb|LL999064.1|/0.0/Strongyloides stercoralis genome assembly S_stercoralis_PV0001 ,scaffold SSTP_scaffold0000005	NA	NA	NA	NA	NA
Unigene11894_All	304	0.26	1.31	2.33298	0.123428	0.302377	gi|693011218|emb|CEF61546.2|/4.40382e-06/Reverse transcriptase domain and Integrase,catalytic core domain and Ribonuclease H-like domain and AT hook-like family and Aspartic peptidase domain-containing protein [Strongyloides ratti]	gi|689542324|emb|LL999126.1|/1e-169/Strongyloides stercoralis genome assembly S_stercoralis_PV0001 ,scaffold SSTP_contig0000059	NA	NA	NA	NA	NA
Unigene10975_All	280	0.29	1.46	2.33184	0.123428	0.300653	gi|685833958|emb|CEF68879.1|/9.84247e-43/Adenylyl cyclase class-3/4/guanylyl cyclase domain-containing protein [Strongyloides ratti]	gi|689542246|emb|LL999048.1|/1e-152/Strongyloides stercoralis genome assembly S_stercoralis_PV0001 ,scaffold SSTP_scaffold0000001	NA	NA	NA	PTHR11920/3.8E-21/--	biological_process:GO:0044763//single-organism cellular process;cellular_component:GO:0016020//membrane;molecular_function:GO:0016829//lyase activity;
Unigene11587_All	266	0.31	1.56	2.33121	0.123428	0.302421	gi|685833296|emb|CEF68217.1|/4.78385e-37/Sulfotransferase domain and P-loop containing nucleoside triphosphate hydrolase domain-containing protein [Strongyloides ratti]	gi|686683544|emb|LL999199.1|/1e-146/Strongyloides stercoralis genome assembly S_stercoralis_PV0001 ,scaffold SSTP_contig0000125	sp|Q9VYB7|TPST_DROME/5e-19/Protein-tyrosine sulfotransferase OS=Drosophila melanogaster GN=Tango13 PE=2 SV=2	bim:100745484/6e-19/protein-tyrosine sulfotransferase; K01021 protein-tyrosine sulfotransferase [EC:2.8.2.20]	NA	PTHR12788/1.4E-30/--	NA
Unigene3990_All	451	0.32	1.61	2.33092	0.0219616	0.0860045	gi|685827705|emb|CEF62627.1|/1.80018e-60/Alkaline phosphatase family and Alkaline phosphatase-like, alpha/beta/alpha domain and Alkaline-phosphatase-like, core domain-containing protein [Strongyloides ratti]	gi|689542292|emb|LL999094.1|/0.0/Strongyloides stercoralis genome assembly S_stercoralis_PV0001 ,scaffold SSTP_scaffold0000016	sp|P19111|PPBI_BOVIN/3e-13/Intestinal-type alkaline phosphatase OS=Bos taurus GN=ALPI PE=1 SV=2	der:Dere_GG15276/6e-15/GG15276 gene product from transcript GG15276-RA; K01077 alkaline phosphatase [EC:3.1.3.1]	XF0657/8e-10/---	PTHR11596:SF45/4.6E-23/--	NA
Unigene11671_All	249	0.34	1.71	2.33039	0.123428	0.302507	gi|685825228|emb|CEF60280.1|/1.9107e-17/JNK-interacting protein 1 [Strongyloides ratti]	gi|689542321|emb|LL999123.1|/1e-136/Strongyloides stercoralis genome assembly S_stercoralis_PV0001 ,scaffold SSTP_contig0000056	NA	NA	NA	NA	NA
Unigene5896_All	427	0.34	1.71	2.33039	0.0219616	0.0859258	gi|685829372|emb|CEF64294.1|/5.74947e-46/Hypothetical protein SRAE_1000254900 [Strongyloides ratti]	gi|689542251|emb|LL999053.1|/1e-167/Strongyloides stercoralis genome assembly S_stercoralis_PV0001 ,scaffold SSTP_scaffold0000003	NA	NA	NA	NA	NA
Unigene5971_All	417	0.35	1.76	2.33015	0.0219616	0.0860637	gi|685826666|emb|CEF61668.1|/1.48669e-14/Reverse transcriptase domain and Integrase,catalytic core domain and Ribonuclease H-like domain-containing protein, partial [Strongyloides ratti]	gi|689542246|emb|LL999048.1|/0.0/Strongyloides stercoralis genome assembly S_stercoralis_PV0001 ,scaffold SSTP_scaffold0000001	NA	NA	NA	NA	NA
Unigene6894_All	357	0.85	4.27	2.3287	0.000873134	0.00634433	gi|685836680|emb|CEF71600.1|/1.21756e-56/Hypothetical protein SRAE_X000092400 [Strongyloides ratti]	gi|689542304|emb|LL999106.1|/1e-139/Strongyloides stercoralis genome assembly S_stercoralis_PV0001 ,scaffold SSTP_contig0000043	sp|Q09351|YRU5_CAEEL/2e-10/Uncharacterized protein T09B9.5 OS=Caenorhabditis elegans GN=T09B9.5 PE=4 SV=1	NA	NA	NA	NA
Unigene987_All	565	0.46	2.31	2.32819	0.000822462	0.00604034	NA	gi|689542394|emb|LL999380.1|/0.0/Strongyloides stercoralis genome assembly S_stercoralis_PV0001 ,scaffold SSTP_contig0000299	NA	NA	NA	NA	NA
Unigene4836_All	319	0.49	2.46	2.3278	0.0219616	0.0858472	gi|685831773|emb|CEF66694.1|/1.87117e-49/GPCR, family 3, C-terminal domain-containing protein [Strongyloides ratti]	gi|689542254|emb|LL999056.1|/1e-178/Strongyloides stercoralis genome assembly S_stercoralis_PV0001 ,scaffold SSTP_contig0000006	sp|P34352|YK86_CAEEL/4e-14/Uncharacterized protein C30A5.10 OS=Caenorhabditis elegans GN=C30A5.10 PE=4 SV=4	NA	NA	NA	NA
Unigene5198_All	699	0.58	2.91	2.32689	3.88e-05	0.000406857	gi|685825688|emb|CEF60737.1|/2.13548e-98/Hypothetical protein SRAE_X000252000 [Strongyloides ratti]	gi|689542261|emb|LL999063.1|/1e-144/Strongyloides stercoralis genome assembly S_stercoralis_PV0001 ,scaffold SSTP_contig0000012	NA	NA	NA	NA	NA
Unigene11613_All	331	0.47	2.35	2.32193	0.0219616	0.0859848	gi|685832186|emb|CEF67107.1|/1.40983e-65/Megalin [Strongyloides ratti]	gi|689542297|emb|LL999099.1|/0.0/Strongyloides stercoralis genome assembly S_stercoralis_PV0001 ,scaffold SSTP_contig0000036	sp|Q04833|LRP_CAEEL/7e-52/Low-density lipoprotein receptor-related protein OS=Caenorhabditis elegans GN=lrp-1 PE=1 SV=1	cel:CELE_F29D11.1/1e-50/lrp-1; Low-density lipoprotein receptor-related protein; K06233 low density lipoprotein-related protein 2	NA	PF00057/9.9E-7/Low-density lipoprotein receptor domain class A	NA
Unigene11536_All	349	0.22	1.1	2.32193	0.123428	0.302464	gi|685829054|emb|CEF63976.1|/3.33125e-54/Immunoglobulin subtype 2 domain and Immunoglobulin subtype domain and Fibronectin, type III domain and Immunoglobulin-like domain and Immunoglobulin I-set domain and Immunoglobulin-like fold domain-containing protein [Strongyloides ratti]	gi|689542338|emb|LL999140.1|/0.0/Strongyloides stercoralis genome assembly S_stercoralis_PV0001 ,scaffold SSTP_scaffold0000022	NA	NA	NA	NA	NA
Unigene10743_All	337	0.23	1.15	2.32193	0.123428	0.302247	gi|685836076|emb|CEF70996.1|/6.77483e-55/Probable G-protein coupled receptor 83 [Strongyloides ratti]	gi|689542257|emb|LL999059.1|/1e-149/Strongyloides stercoralis genome assembly S_stercoralis_PV0001 ,scaffold SSTP_contig0000009	sp|P16177|NK3R_RAT/5e-17/Neuromedin-K receptor OS=Rattus norvegicus GN=Tacr3 PE=2 SV=1	cbr:CBG19991/8e-29/Cbr-tag-49; C. briggsae CBR-TAG-49 protein; K14071 leucokinin receptor	NA	PF00001/1.5E-16/7 transmembrane receptor (rhodopsin family)	biological_process:GO:0007218//neuropeptide signaling pathway;cellular_component:GO:0016021//integral component of membrane;molecular_function:GO:0004983//neuropeptide Y receptor activity;
Unigene2846_All	430	0.17	0.85	2.32193	0.123428	0.302031	NA	gi|689542264|emb|LL999066.1|/0.0/Strongyloides stercoralis genome assembly S_stercoralis_PV0001 ,scaffold SSTP_scaffold0000006	NA	NA	NA	NA	NA
Unigene11506_All	411	0.18	0.9	2.32193	0.123428	0.301858	gi|685836457|emb|CEF71377.1|/3.87671e-55/Astacin-like metalloendopeptidase [Strongyloides ratti]	gi|689542312|emb|LL999114.1|/0.0/Strongyloides stercoralis genome assembly S_stercoralis_PV0001 ,scaffold SSTP_contig0000050	sp|P55115|NAS15_CAEEL/5e-26/Zinc metalloproteinase nas-15 OS=Caenorhabditis elegans GN=nas-15 PE=2 SV=2	cel:CELE_T04G9.2/6e-25/nas-15; Zinc metalloproteinase nas-15; K08076 astacin [EC:3.4.24.21]	NA	PS51670/6.623/ShKT domain profile.	molecular_function:GO:0016787//hydrolase activity;
CL496.Contig4_All	261	0.32	1.6	2.32193	0.123428	0.301815	gi|685832347|emb|CEF67268.1|/1.1491e-14/Armadillo-type fold domain-containing protein [Strongyloides ratti]	gi|689542257|emb|LL999059.1|/1e-143/Strongyloides stercoralis genome assembly S_stercoralis_PV0001 ,scaffold SSTP_contig0000009	NA	NA	NA	NA	NA
Unigene7811_All	623	0.11	0.55	2.32193	0.123428	0.301772	gi|685824646|emb|CEF59700.1|/7.77567e-77/Hypothetical protein SRAE_X000144600 [Strongyloides ratti]	gi|689542297|emb|LL999099.1|/0.0/Strongyloides stercoralis genome assembly S_stercoralis_PV0001 ,scaffold SSTP_contig0000036	NA	NA	NA	NA	NA
Unigene2989_All	392	0.19	0.95	2.32193	0.123428	0.301729	gi|693011587|emb|CEG06140.1|/4.08042e-52/Atrial natriuretic peptide receptor 1 [Strongyloides ratti]	gi|689542264|emb|LL999066.1|/0.0/Strongyloides stercoralis genome assembly S_stercoralis_PV0001 ,scaffold SSTP_scaffold0000006	sp|Q09435|GCY1_CAEEL/1e-10/Guanylate cyclase receptor-type gcy-1 OS=Caenorhabditis elegans GN=gcy-1 PE=3 SV=1	cel:CELE_ZC412.2/2e-18/gcy-14; Receptor-type guanylate cyclase gcy-14; K01769 guanylate cyclase, other [EC:4.6.1.2]	NA	PTHR11920/3.5E-23/--	NA
Unigene11601_All	297	0.27	1.35	2.32193	0.123428	0.301642	gi|685829956|emb|CEF64878.1|/1.901e-49/Zona pellucida domain-containing protein [Strongyloides ratti]	gi|689542277|emb|LL999079.1|/1e-160/Strongyloides stercoralis genome assembly S_stercoralis_PV0001 ,scaffold SSTP_scaffold0000013	sp|Q03755|CUT1_CAEEL/1e-13/Cuticlin-1 OS=Caenorhabditis elegans GN=cut-1 PE=2 SV=2	tsp:Tsp_09265/7e-18/hypothetical protein; K04499 RuvB-like protein 1 (pontin 52)	NA	PTHR22907:SF24/3.0E-63/--	cellular_component:GO:0016021//integral component of membrane;
Unigene11439_All	250	0.34	1.7	2.32193	0.123428	0.301427	gi|685833913|emb|CEF68834.1|/4.24611e-33/PAN-1 domain and Apple-like domain-containing protein [Strongyloides ratti]	gi|689542249|emb|LL999051.1|/1e-137/Strongyloides stercoralis genome assembly S_stercoralis_PV0001 ,scaffold SSTP_contig0000002	NA	NA	NA	NA	NA
Unigene11750_All	230	0.38	1.9	2.32193	0.123428	0.301384	gi|685825259|emb|CEF60311.1|/1.33143e-31/Bardet-Biedl syndrome 1 ortholog [Strongyloides ratti]	gi|689542256|emb|LL999058.1|/1e-125/Strongyloides stercoralis genome assembly S_stercoralis_PV0001 ,scaffold SSTP_contig0000008	NA	NA	NA	NA	NA
Unigene4896_All	288	0.28	1.4	2.32193	0.123428	0.301169	gi|685824515|emb|CEF59569.1|/3.87442e-26/Protein unc-93 homolog A [Strongyloides ratti]	gi|689542252|emb|LL999054.1|/1e-157/Strongyloides stercoralis genome assembly S_stercoralis_PV0001 ,scaffold SSTP_contig0000004	NA	NA	NA	NA	NA
Unigene6358_All	518	0.41	2.05	2.32193	0.00428474	0.0237979	gi|685825347|emb|CEF60399.1|/4.32379e-80/Aromatic amino acid hydroxylase family and Tyrosine 3-monooxygenase-like family and Aromatic amino acid hydroxylase, C-terminal domain-containing protein [Strongyloides ratti]	gi|689542280|emb|LL999082.1|/1e-117/Strongyloides stercoralis genome assembly S_stercoralis_PV0001 ,scaffold SSTP_contig0000021	NA	NA	NA	NA	biological_process:GO:0031103//axon regeneration;GO:0008340//determination of adult lifespan;GO:0019915//lipid storage;GO:0046662//regulation of oviposition;GO:0040024//dauer larval development;GO:0043051//regulation of pharyngeal pumping;GO:0030511//positive regulation of transforming growth factor beta receptor signaling pathway;GO:0006587//serotonin biosynthetic process from tryptophan;cellula…
Unigene9759_All	297	0.27	1.35	2.32193	0.123428	0.300525	NA	gi|689542249|emb|LL999051.1|/1e-151/Strongyloides stercoralis genome assembly S_stercoralis_PV0001 ,scaffold SSTP_contig0000002	NA	NA	NA	NA	NA
Unigene914_All	410	0.36	1.8	2.32193	0.0219616	0.0858668	gi|685828177|emb|CEF63099.1|/2.58863e-75/Nicotinic acetylcholine receptor family and Neurotransmitter-gated ion-channel transmembrane domain and Neurotransmitter-gated ion-channel family and Neurotransmitter-gated ion-channel ligand-binding domain and Nicotinic acetylcholine-gated receptor, transmembrane domain-containing protein [Strongyloides ratti]	gi|689542251|emb|LL999053.1|/0.0/Strongyloides stercoralis genome assembly S_stercoralis_PV0001 ,scaffold SSTP_scaffold0000003	sp|A8XNX8|LGC4_CAEBR/5e-58/Ligand-gated ion channel 4 OS=Caenorhabditis briggsae GN=lgc-4 PE=3 SV=2	obi:106881121/5e-36/neuronal acetylcholine receptor subunit alpha-10-like; K05312 nicotinic acetylcholine receptor, invertebrate	NA	PR00254/4.14E-10/Nicotinic acetylcholine receptor signature	NA
Unigene1864_All	256	0.33	1.64	2.31316	0.123428	0.301685	NA	gi|689542249|emb|LL999051.1|/1e-138/Strongyloides stercoralis genome assembly S_stercoralis_PV0001 ,scaffold SSTP_contig0000002	NA	NA	NA	NA	NA
Unigene11552_All	262	0.32	1.59	2.31288	0.123428	0.301513	gi|685835175|emb|CEF70096.1|/1.94648e-38/Domain of unknown function DUF23 domain-containing protein [Strongyloides ratti]	gi|689542265|emb|LL999067.1|/1e-144/Strongyloides stercoralis genome assembly S_stercoralis_PV0001 ,scaffold SSTP_contig0000014	NA	NA	NA	PF01697/3.0E-14/Glycosyltransferase family 92	NA
Unigene11882_All	275	0.3	1.49	2.31228	0.123428	0.302118	gi|685836360|emb|CEF71280.1|/4.75231e-37/Hypothetical protein SRAE_X000060700 [Strongyloides ratti]	gi|689542336|emb|LL999138.1|/1e-152/Strongyloides stercoralis genome assembly S_stercoralis_PV0001 ,scaffold SSTP_scaffold0000021	NA	NA	NA	NA	NA
CL487.Contig1_All	291	0.29	1.44	2.31194	0.123428	0.301341	gi|685832420|emb|CEF67341.1|/7.843e-11/Histidine phosphatase superfamily, clade-2-containing protein [Strongyloides ratti]	gi|689542274|emb|LL999076.1|/1e-161/Strongyloides stercoralis genome assembly S_stercoralis_PV0001 ,scaffold SSTP_contig0000018	NA	NA	NA	NA	NA
Unigene11329_All	328	0.24	1.19	2.30986	0.123428	0.300611	NA	gi|689542277|emb|LL999079.1|/1e-176/Strongyloides stercoralis genome assembly S_stercoralis_PV0001 ,scaffold SSTP_scaffold0000013	NA	NA	NA	NA	NA
Unigene1811_All	327	0.24	1.19	2.30986	0.123428	0.300568	gi|685836285|emb|CEF71205.1|/1.67698e-50/Tyramine/octopamine receptor [Strongyloides ratti]	gi|689542315|emb|LL999117.1|/0.0/Strongyloides stercoralis genome assembly S_stercoralis_PV0001 ,scaffold SSTP_contig0000052	sp|O02213|SER2_CAEEL/1e-29/Tyramine receptor Ser-2 OS=Caenorhabditis elegans GN=ser-2 PE=1 SV=4	cbr:CBG07677/1e-28/Cbr-ser-2; C. briggsae CBR-SER-2 protein; K04153 5-hydroxytryptamine receptor 1	NA	PTHR24248/1.4E-22/--	biological_process:GO:0007186//G-protein coupled receptor signaling pathway;cellular_component:GO:0016021//integral component of membrane;molecular_function:GO:0004989//octopamine receptor activity;
Unigene8904_All	339	0.23	1.14	2.30933	0.123428	0.300397	NA	gi|689542324|emb|LL999126.1|/0.0/Strongyloides stercoralis genome assembly S_stercoralis_PV0001 ,scaffold SSTP_contig0000059	NA	NA	NA	NA	NA
Unigene11336_All	365	0.21	1.04	2.30812	0.123428	0.300954	NA	gi|689542250|emb|LL999052.1|/0.0/Strongyloides stercoralis genome assembly S_stercoralis_PV0001 ,scaffold SSTP_contig0000003	NA	NA	NA	NA	NA
CL1135.Contig1_All	4140	0.92	4.55	2.30616	3.56e-40	4.76e-38	gi|685833051|emb|CEF67972.1|/0/Putative RNA methyltransferase family and Nucleic acid-binding, OB-fold domain-containing protein [Strongyloides ratti]	gi|689542298|emb|LL999100.1|/0.0/Strongyloides stercoralis genome assembly S_stercoralis_PV0001 ,scaffold SSTP_contig0000037	sp|Q10949|PISD_CAEEL/9e-86/Phosphatidylserine decarboxylase proenzyme OS=Caenorhabditis elegans GN=psd-1 PE=3 SV=2	cel:CELE_B0361.5/1e-84/psd-1; Phosphatidylserine decarboxylase beta chain; K01613 phosphatidylserine decarboxylase [EC:4.1.1.65]	YNL169c/2e-29/---	PTHR12150/5.3E-105/--	NA
Unigene5209_All	433	0.17	0.84	2.30485	0.123428	0.30147	NA	gi|689542250|emb|LL999052.1|/0.0/Strongyloides stercoralis genome assembly S_stercoralis_PV0001 ,scaffold SSTP_contig0000003	NA	NA	NA	NA	NA
Unigene1922_All	694	0.1	0.49	2.29278	0.123428	0.301599	gi|685825824|emb|CEF60869.1|/1.72404e-36/ShKT domain-containing protein [Strongyloides ratti]	gi|689542246|emb|LL999048.1|/0.0/Strongyloides stercoralis genome assembly S_stercoralis_PV0001 ,scaffold SSTP_scaffold0000001	NA	NA	NA	PS51670/8.799/ShKT domain profile.	NA
Unigene1063_All	2648	0.29	1.42	2.29177	7.17e-09	1.49e-07	gi|685833919|emb|CEF68840.1|/0/Slipper [Strongyloides ratti]	gi|689542249|emb|LL999051.1|/0.0/Strongyloides stercoralis genome assembly S_stercoralis_PV0001 ,scaffold SSTP_contig0000002	sp|Q66L42|M3K10_MOUSE/5e-33/Mitogen-activated protein kinase kinase kinase 10 OS=Mus musculus GN=Map3k10 PE=2 SV=2	nvi:100117604/3e-33/mitogen-activated protein kinase kinase kinase 11; K04417 mitogen-activated protein kinase kinase kinase 9 [EC:2.7.11.25]	ECU01g0630/6e-18/---	PS50011/37.828/Protein kinase domain profile.	NA
CL19.Contig2_All	499	0.28	1.36	2.28011	0.037805	0.129088	gi|685829436|emb|CEF64358.1|/1.67035e-43/Astacin-like metalloendopeptidase [Strongyloides ratti]	gi|689542248|emb|LL999050.1|/1e-149/Strongyloides stercoralis genome assembly S_stercoralis_PV0001 ,scaffold SSTP_contig0000001	NA	NA	NA	PF01549/7.7E-4/ShK domain-like	molecular_function:GO:0008233//peptidase activity;
Unigene3757_All	566	0.61	2.96	2.27872	0.000309302	0.00255361	gi|685826182|emb|CEF61226.1|/3.39054e-72/Ankyrin repeat and Ankyrin repeat-containing domain-containing protein [Strongyloides ratti]	gi|689542250|emb|LL999052.1|/0.0/Strongyloides stercoralis genome assembly S_stercoralis_PV0001 ,scaffold SSTP_contig0000003	sp|Q9Y283|INVS_HUMAN/7e-14/Inversin OS=Homo sapiens GN=INVS PE=1 SV=2	crg:105346274/9e-15/uncharacterized LOC105346274; K11420 euchromatic histone-lysine N-methyltransferase [EC:2.1.1.43]	TP0835/4e-08/---	PTHR24198/2.3E-30/--	NA
CL2178.Contig1_All	466	0.19	0.92	2.27563	0.123428	0.301083	gi|685824659|emb|CEF59713.1|/4.56335e-40/Astacin-like metalloendopeptidase [Strongyloides ratti]	gi|689542253|emb|LL999055.1|/1e-136/Strongyloides stercoralis genome assembly S_stercoralis_PV0001 ,scaffold SSTP_contig0000005	sp|P07584|ASTA_ASTAS/6e-17/Astacin OS=Astacus astacus PE=1 SV=2	crg:105344183/6e-18/tolloid-like protein 1; K13046 tolkin [EC:3.4.24.-]	NA	PF01400/6.6E-38/Astacin (Peptidase family M12A)	NA
CL2240.Contig1_All	899	0.09	0.43	2.25634	0.123428	0.300311	NA	gi|689542251|emb|LL999053.1|/0.0/Strongyloides stercoralis genome assembly S_stercoralis_PV0001 ,scaffold SSTP_scaffold0000003	NA	NA	NA	NA	NA
CL413.Contig2_All	1142	0.85	4.03	2.24525	2.11e-10	5.24e-09	gi|685828113|emb|CEF63035.1|/7.04123e-172/Hypothetical protein SRAE_1000130100 [Strongyloides ratti]	gi|689542248|emb|LL999050.1|/0.0/Strongyloides stercoralis genome assembly S_stercoralis_PV0001 ,scaffold SSTP_contig0000001	sp|Q9P1Z9|CC180_HUMAN/1e-06/Coiled-coil domain-containing protein 180 OS=Homo sapiens GN=CCDC180 PE=2 SV=2	spu:576932/1e-06/nephrocystin-1; K19657 nephrocystin-1	NA	NA	NA
Unigene9853_All	738	0.27	1.28	2.24511	0.00731602	0.0368931	gi|685834787|emb|CEF69708.1|/3.62855e-131/Proteinase inhibitor I2, Kunitz metazoa domain and Cysteine-rich repeat and Lustrin, cysteine-rich repeated domain-containing protein [Strongyloides ratti]	gi|689542295|emb|LL999097.1|/0.0/Strongyloides stercoralis genome assembly S_stercoralis_PV0001 ,scaffold SSTP_contig0000034	sp|Q02445|TFPI1_RAT/3e-18/Tissue factor pathway inhibitor OS=Rattus norvegicus GN=Tfpi PE=2 SV=1	shr:100932876/3e-17/TFPI; tissue factor pathway inhibitor; K03909 tissue factor pathway inhibitor	NA	PS50279/12.838/Pancreatic trypsin inhibitor (Kunitz) family profile.	NA
CL556.Contig2_All	296	0.92	4.36	2.24462	0.00248924	0.015177	gi|685825107|emb|CEF60160.1|/1.6731e-29/Protein HID1 [Strongyloides ratti]	gi|689542339|emb|LL999141.1|/1e-160/Strongyloides stercoralis genome assembly S_stercoralis_PV0001 ,scaffold SSTP_contig0000072	sp|Q8R1F6|HID1_MOUSE/3e-29/Protein HID1 OS=Mus musculus GN=Hid1 PE=1 SV=1	NA	NA	PF09742/4.0E-21/Dyggve-Melchior-Clausen syndrome protein	NA
Unigene8401_All	416	1.05	4.96	2.23995	0.000110419	0.00103571	gi|685827577|emb|CEF62499.1|/2.12695e-45/Barrier-to-autointegration factor, BAF family-containing protein [Strongyloides ratti]	gi|689542250|emb|LL999052.1|/1e-133/Strongyloides stercoralis genome assembly S_stercoralis_PV0001 ,scaffold SSTP_contig0000003	NA	NA	NA	PF02961/1.4E-7/Barrier to autointegration factor	NA
Unigene11428_All	284	0.85	4.01	2.23807	0.00731602	0.036904	NA	gi|689542278|emb|LL999080.1|/1e-147/Strongyloides stercoralis genome assembly S_stercoralis_PV0001 ,scaffold SSTP_contig0000020	NA	NA	NA	NA	NA
Unigene5466_All	589	0.35	1.65	2.23704	0.00731602	0.0368822	gi|685826814|emb|CEF61736.1|/1.97036e-105/Cyclin-dependent kinase-like 1 [Strongyloides ratti]	gi|689542250|emb|LL999052.1|/0.0/Strongyloides stercoralis genome assembly S_stercoralis_PV0001 ,scaffold SSTP_contig0000003	sp|Q3TZA2|CDKL4_MOUSE/7e-52/Cyclin-dependent kinase-like 4 OS=Mus musculus GN=Cdkl4 PE=2 SV=1	cel:CELE_Y42A5A.4/9e-53/cdkl-1; Cyclin-Dependent Kinase-Like; K08824 cyclin-dependent kinase-like [EC:2.7.11.22]	SPAC1687.15/1e-22/---	PS50011/22.888/Protein kinase domain profile.	NA
Unigene11827_All	402	0.55	2.58	2.22987	0.00731602	0.0369149	gi|685832830|emb|CEF67751.1|/1.9428e-54/Hypothetical protein SRAE_2000241200 [Strongyloides ratti]	gi|689542246|emb|LL999048.1|/0.0/Strongyloides stercoralis genome assembly S_stercoralis_PV0001 ,scaffold SSTP_scaffold0000001	NA	NA	NA	NA	NA
CL143.Contig1_All	1219	0.31	1.45	2.22571	6.26e-05	0.000624873	gi|685835634|emb|CEF70555.1|/3.12424e-112/Dopamine/Ecdysteroid receptor [Strongyloides ratti]	gi|689542246|emb|LL999048.1|/0.0/Strongyloides stercoralis genome assembly S_stercoralis_PV0001 ,scaffold SSTP_scaffold0000001	sp|P29371|NK3R_HUMAN/7e-17/Neuromedin-K receptor OS=Homo sapiens GN=TACR3 PE=1 SV=1	lve:103087337/1e-16/TACR3; tachykinin receptor 3; K04224 tachykinin receptor 3	NA	PTHR24249/5.8E-50/--	biological_process:GO:0001963//synaptic transmission, dopaminergic;GO:0007212//dopamine receptor signaling pathway;cellular_component:GO:0016020//membrane;molecular_function:GO:0001588//dopamine neurotransmitter receptor activity, coupled via Gs;GO:0035240//dopamine binding;
CL499.Contig3_All	708	0.4	1.87	2.22497	0.00148399	0.00986441	gi|685828017|emb|CEF62939.1|/1.09962e-41/Hypothetical protein SRAE_1000120600 [Strongyloides ratti]	gi|689542258|emb|LL999060.1|/0.0/Strongyloides stercoralis genome assembly S_stercoralis_PV0001 ,scaffold SSTP_scaffold0000004	NA	NA	NA	NA	NA
[truncated: 16,063 more rows]

## Sheet: Ss-McVSMt
S2 Table. Differentially expressed genes between sample based on the de novo genome assembly. (Mc versus Mt)
[truncated: 16,961 more rows]

## Sheet: Ss-McVSFc
S2 Table. Differentially expressed genes between sample based on the de novo genome assembly. (Mc versus Fc)
[truncated: 17,514 more rows]

[truncated: 1 more sheets: Ss-FtVSMt]
