# Supplementary material for: Exposure to dexamethasone modifies transcriptomic responses of free-living stages of Strongyloides stercoralis
Source: PLoS One. 2021 Jun 28;16(6):e0253701. doi: 10.1371/journal.pone.0253701 (PMC8238218; doi:10.1371/journal.pone.0253701)
Supplement: S4 Table — (XLSX) [file pone.0253701.s009.xlsx]

## Sheet: DEG of Female VS Male_Down-reg
S4 Table. Differentially expressed genes between male and female based on the reference genome mapping. (Downregulated)
Gene ID	baseMean	log2FoldChange	lfcSE	stat	pvalue	padj
SSTP_0001057400	173.951	-10.6	3.9647	-2.66579	0.00768078	0.0181023
SSTP_0000847700	173.441	-10.6	3.9647	-2.66446	0.00771115	0.0181704
SSTP_0000048500	173.092	-10.6	3.9647	-2.66272	0.0077513	0.018253
SSTP_0000533400	145.078	-10.3	3.96476	-2.59873	0.00935698	0.0215722
SSTP_0001269800	2898.8	-10.1	3.41437	-2.94492	0.00323037	0.00830048
SSTP_0000499950	115.216	-10	3.96485	-2.51211	0.0120011	0.0268836
SSTP_0000354200	113.356	-9.9	3.96486	-2.50911	0.0121036	0.0270802
SSTP_0000506000	113.623	-9.9	3.96486	-2.50694	0.012178	0.0272369
SSTP_0000509000	73.7495	-9.3	1.70319	-5.47374	4.41e-08	2.4e-07
SSTP_0001117600	72.8845	-9.3	1.70562	-5.45977	4.77e-08	2.59e-07
SSTP_0000853500	69.0452	-9.2	1.71748	-5.37483	7.67e-08	4.08e-07
SSTP_0000708700	67.9562	-9.2	1.72139	-5.35103	8.75e-08	4.63e-07
SSTP_0000674800	503.509	-9.1	1.11892	-8.17627	2.93e-16	2.68e-15
SSTP_0000477300	65.0504	-9.1	1.73125	-5.28144	1.28e-07	6.71e-07
SSTP_0001166600	59.8857	-9	1.7516	-5.15158	2.58e-07	1.31e-06
SSTP_0001212800	637.404	-9	2.7402	-3.27908	0.00104146	0.00299879
SSTP_0001235800	54.8639	-8.8	1.77984	-4.95997	7.05e-07	3.38e-06
SSTP_0000949400	50.3465	-8.8	1.79949	-4.87953	1.06e-06	4.99e-06
SSTP_0000443600	126.329	-8.7	1.53312	-5.67026	1.43e-08	8.15e-08
SSTP_0000244900	48.965	-8.7	1.80903	-4.8233	1.41e-06	6.5e-06
SSTP_0000509200	44.939	-8.6	1.83839	-4.65919	3.17e-06	1.38e-05
SSTP_0000256900	41.7221	-8.5	1.86073	-4.55885	5.14e-06	2.18e-05
SSTP_0000641750	41.5231	-8.4	1.8648	-4.51149	6.44e-06	2.69e-05
SSTP_0000967300	38.9965	-8.4	1.88593	-4.45033	8.57e-06	3.51e-05
SSTP_0000067400	37.3974	-8.4	1.9004	-4.39476	1.11e-05	4.48e-05
SSTP_0000964700	36.8622	-8.3	1.90822	-4.34768	1.38e-05	5.49e-05
SSTP_0000223500	35.543	-8.3	1.92104	-4.30443	1.67e-05	6.59e-05
SSTP_0000273500	15874.2	-8.2	0.556068	-14.7544	2.88e-49	1.16e-47
SSTP_0000592800	1102.49	-8.2	0.629799	-12.968	1.86e-38	4.15e-37
SSTP_0000260800	45.0451	-8.2	1.8536	-4.45061	8.56e-06	3.5e-05
SSTP_0000830900	332.365	-8.2	2.73391	-3.0023	0.00267944	0.0070201
SSTP_0000401200	30.9011	-8.1	1.97985	-4.07262	4.65e-05	0.000171115
SSTP_0000494100	35021.7	-8	0.291081	-27.619	6.57e-168	8.07e-164
SSTP_0000638700	30.8512	-8	1.98257	-4.05554	5e-05	0.00018329
SSTP_0000700000	31.1686	-8	1.98092	-4.04144	5.31e-05	0.000193911
SSTP_0000436000	29.7374	-8	1.99768	-4.01181	6.03e-05	0.000217628
SSTP_0000872600	28.9658	-8	2.01026	-3.96553	7.32e-05	0.000261176
SSTP_0001172700	310.305	-8	2.69816	-2.96906	0.00298708	0.00774507
SSTP_0001131300	28.58	-7.9	2.0168	-3.94166	8.09e-05	0.000286103
SSTP_0000841600	28.4618	-7.9	2.02022	-3.91992	8.86e-05	0.000310931
SSTP_0001165300	315.765	-7.8	1.07967	-7.18167	6.89e-13	5.3e-12
SSTP_0000002800	25.8733	-7.8	2.06525	-3.78661	0.000152714	0.000516162
SSTP_0000809200	24.9212	-7.8	2.08495	-3.72354	0.000196449	0.000650693
SSTP_0000647700	589.686	-7.7	0.637756	-12.091	1.18e-33	2.05e-32
SSTP_0000392300	25.1452	-7.7	2.08525	-3.68861	0.000225487	0.000739689
SSTP_0000854800	23.9257	-7.7	2.10726	-3.64495	0.000267443	0.000862792
SSTP_0001124200	23.4216	-7.7	2.11848	-3.62192	0.000292424	0.000936491
SSTP_0000262900	23.3905	-7.7	2.12018	-3.61243	0.000303345	0.000967928
SSTP_0000154300	22377	-7.6	0.433974	-17.573	3.97e-69	6.49e-67
SSTP_0000445400	62836	-7.6	0.496345	-15.347	3.71e-53	1.91e-51
SSTP_0000838800	23.4775	-7.6	2.12013	-3.59848	0.000320078	0.00101735
SSTP_0000312800	22.5256	-7.6	2.14116	-3.54355	0.000394773	0.00123086
SSTP_0000458300	22.1708	-7.6	2.15018	-3.52868	0.000417633	0.00129686
SSTP_0000443700	3860.2	-7.5	0.829352	-8.98308	2.63e-19	2.77e-18
SSTP_0000066900	20.7957	-7.5	2.18841	-3.42181	0.00062206	0.0018706
SSTP_0001157700	20.5281	-7.5	2.19532	-3.40936	0.000651148	0.001949
SSTP_0000871700	20.105	-7.5	2.20818	-3.37671	0.000733589	0.00217823
SSTP_0000875200	2487.06	-7.4	0.38739	-19.1081	2.16e-81	9.15e-79
SSTP_0001099100	1598.07	-7.4	0.434609	-16.934	2.52e-64	2.74e-62
SSTP_0001089700	1065.25	-7.4	0.48139	-15.2964	8.08e-53	4.08e-51
SSTP_0000658675	19.688	-7.4	2.22485	-3.30853	0.000937863	0.00272865
SSTP_0001285200	19.041	-7.4	2.2425	-3.28717	0.00101199	0.00292284
SSTP_0001285100	18.9351	-7.4	2.24605	-3.28042	0.00103652	0.00298667
SSTP_0000494200	40387.4	-7.3	0.62376	-11.7537	6.76e-32	1.1e-30
SSTP_0000866400	627.542	-7.3	0.640666	-11.3797	5.28e-30	7.87e-29
SSTP_0000644100	2867.56	-7.3	0.693205	-10.4821	1.04e-25	1.33e-24
SSTP_0001226700	360.053	-7.3	0.955513	-7.59135	3.17e-14	2.64e-13
SSTP_0000273550	18.68	-7.3	2.25493	-3.2593	0.00111687	0.00319268
SSTP_0000959700	3083.09	-7.2	0.361203	-19.9959	5.97e-89	4.58e-86
SSTP_0000260900	7990.11	-7.2	0.45262	-16.0069	1.14e-57	7.76e-56
SSTP_0000647600	163.146	-7.2	1.0687	-6.76283	1.35e-11	9.6e-11
SSTP_0000064700	17.2675	-7.2	2.30751	-3.13455	0.00172121	0.00472754
SSTP_0000469700	17.0124	-7.2	2.31817	-3.1028	0.00191702	0.00520365
SSTP_0000002700	17.0559	-7.2	2.3186	-3.09262	0.00198401	0.00536176
SSTP_0000643600	4594.72	-7.1	0.433191	-16.4617	6.91e-61	5.85e-59
SSTP_0000481600	1514.44	-7.1	0.615042	-11.6135	3.52e-31	5.53e-30
SSTP_0000641700	79.921	-7.1	1.35063	-5.264	1.41e-07	7.33e-07
SSTP_0000002600	16.0541	-7.1	2.36137	-2.99932	0.00270583	0.00707864
SSTP_0000852700	15.4007	-7.1	2.38999	-2.95153	0.00316208	0.00813523
SSTP_0000532300	32842.4	-7	0.285415	-24.3883	2.28e-131	9.31e-128
SSTP_0000963500	5033.84	-7	0.351419	-19.9776	8.63e-89	6.23e-86
SSTP_0000668200	14.9963	-7	2.41016	-2.89856	0.00374882	0.00949546
SSTP_0000683600	2042.56	-6.9	0.468614	-14.6738	9.49e-49	3.7e-47
SSTP_0000080650	37.3501	-6.9	1.83439	-3.76675	0.000165388	0.000554394
SSTP_0001077000	13.5153	-6.9	2.48997	-2.76424	0.00570562	0.0138817
SSTP_0000944500	17156.9	-6.8	0.441374	-15.5168	2.67e-54	1.46e-52
SSTP_0000684600	3507.75	-6.8	0.445706	-15.3331	4.6e-53	2.36e-51
SSTP_0000638900	358.572	-6.8	0.659716	-10.2625	1.04e-24	1.29e-23
SSTP_0001133400	114.378	-6.8	1.11598	-6.08767	1.15e-09	7.05e-09
SSTP_0000066100	12.9118	-6.8	2.52716	-2.69706	0.00699551	0.0166342
SSTP_0000455900	12.6815	-6.8	2.5421	-2.66722	0.00764817	0.0180323
SSTP_0000643700	8342.18	-6.7	0.32813	-20.2755	2.12e-91	1.73e-88
SSTP_0000001700	12.3206	-6.7	2.56636	-2.62982	0.00854305	0.0199354
SSTP_0000841500	12.2024	-6.7	2.57516	-2.60877	0.00908686	0.0210285
SSTP_0000571800	105977	-6.6	0.378306	-17.402	7.96e-68	1.12e-65
SSTP_0001132000	6765.52	-6.6	0.412586	-16.0907	2.96e-58	2.09e-56
SSTP_0000790400	787.992	-6.6	0.522845	-12.714	4.95e-37	1.02e-35
SSTP_0001053600	102.126	-6.6	1.14985	-5.77904	7.51e-09	4.4e-08
SSTP_0000707000	11.8414	-6.6	2.60253	-2.55284	0.0106848	0.0242418
SSTP_0001053500	11.2815	-6.6	2.6432	-2.4986	0.0124683	0.0278303
SSTP_0001282700	11.269	-6.6	2.64441	-2.49357	0.0126467	0.0281925
SSTP_0000707366	11.1881	-6.6	2.65059	-2.49027	0.0127648	0.0284351
SSTP_0000503400	10.9828	-6.6	2.66715	-2.46572	0.0136738	0.0302514
SSTP_0000874800	10.933	-6.6	2.67126	-2.46219	0.0138092	0.0305071
SSTP_0000956300	10.933	-6.6	2.67126	-2.46219	0.0138092	0.0305071
SSTP_0000776200	82525.6	-6.5	0.329604	-19.7646	6.01e-87	3.69e-84
SSTP_0000769600	4432.33	-6.5	0.358804	-18.1185	2.28e-73	5.18e-71
SSTP_0000639200	778.272	-6.5	0.466752	-13.9716	2.32e-44	7e-43
SSTP_0000673800	721.092	-6.5	0.475639	-13.7211	7.59e-43	2.15e-41
SSTP_0001128100	147.5	-6.5	1.22451	-5.27908	1.3e-07	6.79e-07
SSTP_0000783200	109.261	-6.5	1.2483	-5.22542	1.74e-07	8.95e-07
SSTP_0000674200	70.4047	-6.5	1.30311	-5.01344	5.35e-07	2.61e-06
SSTP_0000643100	10.8396	-6.5	2.68119	-2.42992	0.0151021	0.0330303
SSTP_0000366000	10.8335	-6.5	2.68138	-2.42207	0.0154325	0.0336509
SSTP_0000421012	10.6094	-6.5	2.6995	-2.41212	0.01586	0.0344547
SSTP_0000699100	10.6467	-6.5	2.6981	-2.40172	0.016318	0.0353557
SSTP_0000844400	10.3667	-6.5	2.72028	-2.38905	0.0168918	0.0364883
SSTP_0000811800	10.1489	-6.5	2.74024	-2.36128	0.0182118	0.039018
SSTP_0000987900	15009.1	-6.4	0.303479	-21.065	1.67e-98	2.56e-95
SSTP_0000741500	5804.52	-6.4	0.312239	-20.5517	7.43e-94	7.01e-91
SSTP_0000240100	5974.78	-6.4	0.334142	-19.1775	5.7e-82	2.5e-79
SSTP_0000681900	1281.01	-6.4	0.395401	-16.067	4.35e-58	3e-56
SSTP_0000104800	3372.64	-6.4	0.53086	-12.0488	1.97e-33	3.39e-32
SSTP_0000679300	95.7842	-6.4	1.16444	-5.47122	4.47e-08	2.44e-07
SSTP_0000989800	10.0992	-6.4	2.74502	-2.34903	0.0188222	0.0401506
SSTP_0000827500	10.0867	-6.4	2.74639	-2.34397	0.0190797	0.0406433
SSTP_0000744700	66410.3	-6.3	0.305925	-20.5606	6.19e-94	6.33e-91
SSTP_0001032900	4024.55	-6.3	0.319266	-19.6051	1.4e-85	7.15e-83
SSTP_0000021900	140137	-6.3	0.394437	-15.8794	8.81e-57	5.72e-55
SSTP_0001209800	76.5453	-6.3	1.21817	-5.16035	2.46e-07	1.25e-06
SSTP_0001270700	42.3183	-6.3	1.54674	-4.06979	4.71e-05	0.000172994
SSTP_0000634900	33756.7	-6.2	0.400405	-15.5592	1.38e-54	7.69e-53
SSTP_0001099300	1176.73	-6.2	0.408305	-15.1312	1.01e-51	4.66e-50
SSTP_0001169000	472.492	-6.2	0.583196	-10.6592	1.58e-26	2.08e-25
SSTP_0000834200	2257.68	-6.1	0.345445	-17.721	2.89e-70	5.29e-68
SSTP_0001091500	131693	-6.1	0.382038	-16.0202	9.24e-58	6.3e-56
SSTP_0000958700	2082.35	-6.1	0.449883	-13.6144	3.29e-42	8.84e-41
SSTP_0000034100	692.527	-6.1	0.492197	-12.3302	6.23e-35	1.16e-33
SSTP_0000734800	2770.39	-6.1	0.495141	-12.3252	6.63e-35	1.23e-33
SSTP_0000507300	563.74	-6.1	0.645773	-9.49676	2.17e-21	2.41e-20
SSTP_0000528400	2090.53	-6.1	0.741566	-8.25729	1.49e-16	1.38e-15
SSTP_0000429900	103.809	-6.1	1.2422	-4.94911	7.46e-07	3.57e-06
SSTP_0000459200	270576	-6	0.284728	-21.082	1.16e-98	2.04e-95
SSTP_0001099200	4985.27	-6	0.308101	-19.5346	5.58e-85	2.74e-82
SSTP_0000467300	7557.94	-6	0.35564	-17.006	7.41e-65	8.5e-63
SSTP_0001239000	2172.72	-6	0.360476	-16.6097	5.93e-62	5.2e-60
SSTP_0000971900	24185.1	-6	0.361307	-16.4849	4.71e-61	4.05e-59
SSTP_0000948800	941.369	-6	0.456799	-13.1927	9.67e-40	2.32e-38
SSTP_0000672800	831.105	-6	0.503891	-11.9786	4.6e-33	7.82e-32
SSTP_0000473800	580.251	-6	0.627269	-9.56946	1.07e-21	1.21e-20
SSTP_0000468900	469.496	-6	0.70583	-8.49277	2.02e-17	1.95e-16
SSTP_0001116200	178.133	-6	1.26106	-4.74487	2.09e-06	9.34e-06
SSTP_0000031625	150.449	-6	1.27481	-4.69406	2.68e-06	1.18e-05
SSTP_0000707200	47.0872	-6	1.50787	-3.95038	7.8e-05	0.000276594
SSTP_0000991200	26719.2	-5.9	0.287861	-20.3719	2.97e-92	2.6e-89
SSTP_0000395000	31102.6	-5.9	0.307372	-19.0986	2.59e-81	1.06e-78
SSTP_0001275700	6009.92	-5.9	0.329316	-17.7951	7.72e-71	1.5e-68
SSTP_0001099400	842.574	-5.9	0.447514	-13.1389	1.97e-39	4.63e-38
SSTP_0000256100	598.92	-5.9	0.468565	-12.5419	4.4e-36	8.74e-35
SSTP_0000025200	694.43	-5.9	0.537159	-10.9012	1.14e-27	1.57e-26
SSTP_0000537700	474.847	-5.9	0.558114	-10.6256	2.26e-26	2.96e-25
SSTP_0000849400	319.813	-5.9	0.662607	-8.97498	2.83e-19	2.97e-18
SSTP_0001090400	100.441	-5.9	1.24805	-4.71931	2.37e-06	1.05e-05
SSTP_0000863700	19.5191	-5.9	2.08156	-2.82854	0.00467604	0.0115998
SSTP_0000821400	15802.5	-5.8	0.290637	-19.8768	6.46e-88	4.17e-85
SSTP_0001200200	5110.91	-5.8	0.31317	-18.3883	1.63e-75	3.85e-73
SSTP_0000834100	56459	-5.8	0.322006	-18.0573	6.91e-73	1.49e-70
SSTP_0000313700	1394.39	-5.8	0.36778	-15.7884	3.74e-56	2.33e-54
SSTP_0000528300	886.502	-5.8	0.453994	-12.8581	7.75e-38	1.66e-36
SSTP_0000998300	412.61	-5.8	0.595443	-9.73286	2.18e-22	2.51e-21
SSTP_0000863400	296.433	-5.8	0.60825	-9.45387	3.27e-21	3.62e-20
SSTP_0001226400	154.66	-5.8	0.818814	-7.04124	1.91e-12	1.43e-11
SSTP_0000948600	85.4145	-5.8	1.28946	-4.49284	7.03e-06	2.92e-05
SSTP_0000671000	62.6423	-5.8	1.39335	-4.17218	3.02e-05	0.000113851
SSTP_0001284800	16.6353	-5.8	2.09177	-2.78315	0.00538334	0.0131655
SSTP_0001183400	6228.18	-5.7	0.312922	-18.0915	3.72e-73	8.14e-71
SSTP_0001056100	9200.45	-5.7	0.329574	-17.2277	1.65e-66	2.15e-64
SSTP_0000842500	1074.92	-5.7	0.386471	-14.7768	2.07e-49	8.45e-48
SSTP_0001130800	967.528	-5.7	0.395883	-14.4	5.17e-47	1.81e-45
SSTP_0000395500	897.524	-5.7	0.407145	-14.0883	4.48e-45	1.42e-43
SSTP_0000766900	856.766	-5.7	0.412997	-13.8689	9.77e-44	2.89e-42
SSTP_0000881900	5584.55	-5.7	0.432738	-13.1722	1.27e-39	3.02e-38
SSTP_0000750500	1138.16	-5.7	0.452802	-12.6505	1.11e-36	2.28e-35
SSTP_0000543500	1604.11	-5.7	0.456077	-12.4819	9.37e-36	1.82e-34
SSTP_0001277900	640.529	-5.7	0.460467	-12.3197	7.1e-35	1.31e-33
SSTP_0000508300	46.4594	-5.7	1.42352	-4.00318	6.25e-05	0.000225113
SSTP_0000274900	179.786	-5.7	1.46914	-3.90018	9.61e-05	0.000335397
SSTP_0000448500	10533.8	-5.6	0.311746	-17.9911	2.29e-72	4.76e-70
SSTP_0000605500	4164.87	-5.6	0.313535	-17.7809	9.94e-71	1.88e-68
SSTP_0000325600	5585.04	-5.6	0.326997	-16.9901	9.72e-65	1.08e-62
SSTP_0000673900	8434.48	-5.6	0.343827	-16.3502	4.34e-60	3.45e-58
SSTP_0000104700	2486.12	-5.6	0.352493	-15.9926	1.44e-57	9.65e-56
SSTP_0000565200	858.577	-5.6	0.430631	-13.0954	3.5e-39	8.1e-38
SSTP_0001094400	762.874	-5.6	0.440318	-12.6086	1.89e-36	3.84e-35
SSTP_0000904900	6529.87	-5.6	0.482668	-11.5791	5.26e-31	8.16e-30
SSTP_0000938300	449.069	-5.6	0.543372	-10.3642	3.61e-25	4.53e-24
SSTP_0001197800	667.587	-5.6	0.553687	-10.0876	6.27e-24	7.6e-23
SSTP_0000534000	264.307	-5.6	0.642568	-8.66043	4.7e-18	4.64e-17
SSTP_0001051800	57.0321	-5.6	1.45165	-3.83533	0.000125396	0.000429371
SSTP_0000668100	14.541	-5.6	2.16883	-2.59144	0.00955759	0.0219728
SSTP_0001147200	4480.17	-5.5	0.30798	-17.7002	4.18e-70	7.43e-68
SSTP_0000362100	7557.52	-5.5	0.316414	-17.4292	4.95e-68	7.15e-66
SSTP_0001278000	2906.52	-5.5	0.323875	-17.005	7.54e-65	8.56e-63
SSTP_0000530200	4268.5	-5.5	0.347152	-15.815	2.45e-56	1.55e-54
SSTP_0001191900	7047.52	-5.5	0.354474	-15.5858	9.09e-55	5.12e-53
SSTP_0000300000	3520.48	-5.5	0.365101	-15.071	2.51e-51	1.13e-49
SSTP_0000261000	1555.61	-5.5	0.368328	-15.0472	3.6e-51	1.61e-49
SSTP_0001228900	2454.87	-5.5	0.378757	-14.6514	1.32e-48	5.04e-47
SSTP_0000645800	1054.99	-5.5	0.396204	-13.7881	3.01e-43	8.72e-42
SSTP_0001269700	1094.19	-5.5	0.410039	-13.3433	1.3e-40	3.22e-39
SSTP_0000474400	1754.93	-5.5	0.434626	-12.6087	1.89e-36	3.84e-35
SSTP_0000705500	777.113	-5.5	0.505061	-10.8556	1.88e-27	2.56e-26
SSTP_0001215100	951.056	-5.5	0.523348	-10.4966	8.95e-26	1.14e-24
SSTP_0000890900	466.592	-5.5	0.610551	-9.00263	2.2e-19	2.32e-18
SSTP_0000452900	47.9518	-5.5	1.45426	-3.78894	0.000151291	0.000512036
SSTP_0001197600	33.9203	-5.5	1.63066	-3.40127	0.000670724	0.00200222
SSTP_0000443200	33.1132	-5.5	1.63826	-3.36682	0.000760394	0.00225128
SSTP_0000113100	3214.36	-5.4	0.314804	-17.1094	1.26e-65	1.53e-63
SSTP_0000884800	2119.64	-5.4	0.334637	-16.2735	1.52e-59	1.16e-57
SSTP_0000022900	10603.4	-5.4	0.332509	-16.2543	2.08e-59	1.58e-57
SSTP_0000804500	1687.25	-5.4	0.344246	-15.7539	6.46e-56	3.93e-54
SSTP_0000247400	1082.83	-5.4	0.392546	-13.652	1.96e-42	5.37e-41
SSTP_0001155700	1189.53	-5.4	0.396014	-13.6439	2.19e-42	5.95e-41
SSTP_0001282100	1978.67	-5.4	0.416643	-12.9658	1.91e-38	4.27e-37
SSTP_0001124000	3474.85	-5.4	0.435722	-12.3274	6.45e-35	1.2e-33
SSTP_0000881200	673.042	-5.4	0.509629	-10.6384	1.98e-26	2.59e-25
SSTP_0001056900	2164.49	-5.4	0.551074	-9.74136	2.01e-22	2.31e-21
SSTP_0000611500	154.428	-5.4	0.748691	-7.27011	3.59e-13	2.82e-12
SSTP_0000860900	67.6031	-5.4	1.26409	-4.28259	1.85e-05	7.22e-05
SSTP_0001074000	53.4701	-5.4	1.36599	-3.98393	6.78e-05	0.000243091
SSTP_0001076933	44.5355	-5.4	1.39487	-3.87728	0.000105632	0.000366189
SSTP_0000520900	28.121	-5.4	1.68779	-3.17724	0.00148683	0.00413095
SSTP_0000080300	5856.9	-5.3	0.305451	-17.244	1.24e-66	1.64e-64
SSTP_0001025400	150407	-5.3	0.318167	-16.7754	3.69e-63	3.6e-61
SSTP_0001135100	2365.28	-5.3	0.326968	-16.2313	3.03e-59	2.25e-57
SSTP_0000898200	4463.7	-5.3	0.331009	-16.1366	1.41e-58	1.03e-56
SSTP_0000062100	988.253	-5.3	0.402967	-13.2578	4.07e-40	9.94e-39
SSTP_0000233500	34560.9	-5.3	0.42647	-12.4956	7.89e-36	1.54e-34
SSTP_0000644000	1130.13	-5.3	0.427226	-12.3307	6.19e-35	1.15e-33
SSTP_0001116100	3037.73	-5.3	0.509331	-10.3277	5.28e-25	6.6e-24
SSTP_0000809000	157.49	-5.3	0.70007	-7.52959	5.09e-14	4.19e-13
SSTP_0000300600	33.8961	-5.3	1.58609	-3.36467	0.000766347	0.00226781
SSTP_0001282200	29.0729	-5.3	1.72977	-3.06112	0.00220514	0.00588292
SSTP_0000107300	20651.5	-5.2	0.28857	-18.107	2.8e-73	6.26e-71
SSTP_0001051200	4556.57	-5.2	0.307427	-16.8975	4.7e-64	4.88e-62
SSTP_0000484000	3918.96	-5.2	0.30955	-16.7654	4.37e-63	4.19e-61
SSTP_0000849500	6767.77	-5.2	0.375722	-13.8104	2.21e-43	6.46e-42
SSTP_0000977500	9217.97	-5.2	0.403914	-12.9631	1.98e-38	4.39e-37
SSTP_0000650200	578.415	-5.2	0.451296	-11.4719	1.83e-30	2.76e-29
SSTP_0000482100	564.664	-5.2	0.469315	-11.0941	1.34e-28	1.91e-27
SSTP_0000193700	741.911	-5.2	0.478383	-10.8226	2.69e-27	3.64e-26
SSTP_0000439200	461.067	-5.2	0.62406	-8.26515	1.4e-16	1.3e-15
SSTP_0001088900	207.292	-5.2	0.644688	-7.99659	1.28e-15	1.14e-14
SSTP_0001095400	407.016	-5.2	0.675425	-7.7703	7.83e-15	6.7e-14
SSTP_0001015900	75.5267	-5.2	1.44333	-3.62632	0.000287485	0.000923082
SSTP_0001025300	119855	-5.1	0.295749	-17.3726	1.33e-67	1.85e-65
SSTP_0001215800	21613.9	-5.1	0.291408	-17.3722	1.34e-67	1.85e-65
SSTP_0000673700	6011.8	-5.1	0.298483	-17.198	2.75e-66	3.55e-64
SSTP_0001139100	5754.91	-5.1	0.300328	-17.1195	1.06e-65	1.3e-63
SSTP_0000785800	11630.1	-5.1	0.300825	-17.0263	5.24e-65	6.12e-63
SSTP_0000273300	1539.25	-5.1	0.368918	-13.909	5.59e-44	1.67e-42
SSTP_0000811000	1433.88	-5.1	0.381891	-13.4498	3.09e-41	7.86e-40
SSTP_0000140000	1816.18	-5.1	0.386222	-13.1129	2.78e-39	6.48e-38
SSTP_0000259000	2297.7	-5.1	0.3856	-13.0969	3.43e-39	7.97e-38
SSTP_0001119000	962.458	-5.1	0.397294	-12.8455	9.12e-38	1.95e-36
SSTP_0000037400	770.76	-5.1	0.431765	-11.7617	6.15e-32	1e-30
SSTP_0001229500	3460.54	-5.1	0.497202	-10.2884	7.95e-25	9.92e-24
SSTP_0000530000	3297.13	-5.1	0.552283	-9.2046	3.43e-20	3.71e-19
SSTP_0000345400	223.689	-5.1	0.589447	-8.57513	9.9e-18	9.67e-17
SSTP_0001254600	291.408	-5.1	0.620416	-8.25022	1.58e-16	1.46e-15
SSTP_0000033600	184.664	-5.1	0.637296	-7.98056	1.46e-15	1.3e-14
SSTP_0000505900	111.967	-5.1	0.792942	-6.46451	1.02e-10	6.82e-10
SSTP_0000509100	46.1576	-5.1	1.47474	-3.48848	0.000485768	0.00148699
SSTP_0000869300	39.1299	-5.1	1.58629	-3.18484	0.00144834	0.00403681
SSTP_0000455800	18.1188	-5.1	1.99179	-2.57232	0.010102	0.0230859
SSTP_0000173900	5961.61	-5	0.295887	-16.7595	4.83e-63	4.59e-61
SSTP_0000026900	14817.2	-5	0.311405	-15.955	2.63e-57	1.75e-55
SSTP_0000803800	3269.83	-5	0.352731	-14.2727	3.24e-46	1.08e-44
SSTP_0001178000	7671.15	-5	0.361244	-13.8562	1.17e-43	3.44e-42
SSTP_0000379300	17231.2	-5	0.369038	-13.4834	1.96e-41	5.05e-40
SSTP_0001090700	872.765	-5	0.384231	-13.0756	4.54e-39	1.05e-37
SSTP_0000839000	673.397	-5	0.450711	-11.1616	6.28e-29	9.07e-28
SSTP_0000189900	444.148	-5	0.466598	-10.734	7.05e-27	9.43e-26
SSTP_0001211500	29192.1	-5	0.488773	-10.1889	2.22e-24	2.73e-23
SSTP_0000527900	516.208	-5	0.670817	-7.51593	5.65e-14	4.65e-13
SSTP_0000916700	181.309	-5	0.917006	-5.44597	5.15e-08	2.79e-07
SSTP_0001054300	45.9014	-5	1.59062	-3.11476	0.00184094	0.00501377
SSTP_0000426200	13609	-4.9	0.284501	-17.2913	5.47e-67	7.42e-65
SSTP_0000765000	6158.5	-4.9	0.296038	-16.7195	9.45e-63	8.78e-61
SSTP_0000722400	5269.54	-4.9	0.297487	-16.6133	5.58e-62	4.93e-60
SSTP_0000720700	6554.98	-4.9	0.311852	-15.622	5.15e-55	2.97e-53
SSTP_0000528000	6301.87	-4.9	0.333383	-14.6412	1.53e-48	5.83e-47
SSTP_0000247500	1123.6	-4.9	0.360142	-13.5768	5.5e-42	1.45e-40
SSTP_0000219700	1037.54	-4.9	0.430114	-11.3754	5.54e-30	8.25e-29
SSTP_0000324800	498.998	-4.9	0.467627	-10.4697	1.19e-25	1.51e-24
SSTP_0001229000	527.022	-4.9	0.503568	-9.81169	1e-22	1.17e-21
SSTP_0000500000	521.86	-4.9	0.555265	-8.85534	8.34e-19	8.5e-18
SSTP_0001102500	254.364	-4.9	0.557035	-8.72146	2.75e-18	2.74e-17
SSTP_0000455700	77.3191	-4.9	1.43965	-3.42055	0.000624937	0.00187741
SSTP_0000474800	33.3962	-4.9	1.55603	-3.14967	0.00163458	0.0045108
SSTP_0000828600	29.2779	-4.9	1.63832	-3.0131	0.00258593	0.00679541
SSTP_0000986300	25.0184	-4.9	1.74327	-2.81089	0.00494052	0.0121894
SSTP_0001208600	114024	-4.8	0.277454	-17.1225	1.01e-65	1.25e-63
SSTP_0000792800	36915.5	-4.8	0.283248	-16.7736	3.81e-63	3.68e-61
SSTP_0001155800	3546.63	-4.8	0.31012	-15.539	1.89e-54	1.04e-52
SSTP_0001216400	1555.24	-4.8	0.349208	-13.6027	3.86e-42	1.03e-40
SSTP_0000292300	3549.08	-4.8	0.385972	-12.3739	3.62e-35	6.8e-34
SSTP_0001262500	738.616	-4.8	0.439224	-11.0377	2.51e-28	3.55e-27
SSTP_0000307000	518.176	-4.8	0.441744	-10.9403	7.4e-28	1.03e-26
SSTP_0000850500	672.259	-4.8	0.462664	-10.4579	1.35e-25	1.71e-24
SSTP_0000128000	352.212	-4.8	0.494281	-9.80628	1.06e-22	1.23e-21
SSTP_0001026500	397.132	-4.8	0.490413	-9.79179	1.22e-22	1.42e-21
SSTP_0000474700	531.798	-4.8	0.540501	-8.79126	1.48e-18	1.49e-17
SSTP_0000702100	109.758	-4.8	0.767962	-6.30551	2.87e-10	1.86e-09
SSTP_0000522300	70.4911	-4.8	0.932382	-5.14838	2.63e-07	1.33e-06
SSTP_0000649500	52.3675	-4.8	1.54858	-3.11628	0.00183148	0.00499132
SSTP_0000620200	35.6156	-4.8	1.66795	-2.86507	0.00416917	0.0104651
SSTP_0000348700	21.9756	-4.8	1.87413	-2.56082	0.0104426	0.0237537
SSTP_0000443400	17.2021	-4.8	1.98754	-2.42325	0.0153822	0.0335591
SSTP_0000149500	2090.64	-4.7	0.324716	-14.5211	8.9e-48	3.24e-46
SSTP_0000540600	1846.34	-4.7	0.333903	-14.0907	4.33e-45	1.37e-43
SSTP_0001188800	748.07	-4.7	0.391644	-11.9337	7.9e-33	1.33e-31
SSTP_0001091700	702.741	-4.7	0.422642	-11.1559	6.7e-29	9.66e-28
SSTP_0000960600	526.968	-4.7	0.434087	-10.8864	1.34e-27	1.84e-26
SSTP_0001230300	474.901	-4.7	0.440685	-10.6937	1.09e-26	1.44e-25
SSTP_0000493400	325.347	-4.7	0.498304	-9.50334	2.03e-21	2.27e-20
SSTP_0000663400	710.214	-4.7	0.489808	-9.50013	2.1e-21	2.34e-20
SSTP_0000302800	234.346	-4.7	0.56583	-8.39021	4.85e-17	4.61e-16
SSTP_0000259900	137.119	-4.7	1.41731	-3.28596	0.00101637	0.00293342
SSTP_0000419500	111.782	-4.7	1.43922	-3.24922	0.00115721	0.00329726
SSTP_0000689300	14740	-4.6	0.283406	-16.3565	3.91e-60	3.16e-58
SSTP_0000756900	12882.9	-4.6	0.287482	-16.0783	3.62e-58	2.53e-56
SSTP_0000398300	2409.7	-4.6	0.316091	-14.6716	9.8e-49	3.81e-47
SSTP_0000903800	7154.55	-4.6	0.314141	-14.513	1e-47	3.63e-46
SSTP_0000850700	675.069	-4.6	0.39771	-11.5769	5.39e-31	8.36e-30
SSTP_0000345300	523.468	-4.6	0.427315	-10.8691	1.62e-27	2.22e-26
SSTP_0000903300	806.625	-4.6	0.425561	-10.8251	2.62e-27	3.55e-26
SSTP_0000523900	279.069	-4.6	0.629073	-7.31003	2.67e-13	2.11e-12
SSTP_0001243800	582.085	-4.6	0.646826	-7.13826	9.45e-13	7.21e-12
SSTP_0000080600	546.483	-4.6	0.659424	-7.03623	1.98e-12	1.48e-11
SSTP_0000417000	221.656	-4.6	0.746733	-6.12595	9.01e-10	5.61e-09
SSTP_0000059700	87.2531	-4.6	0.905378	-5.06868	4.01e-07	1.98e-06
SSTP_0001283500	60.2702	-4.6	1.04379	-4.43469	9.22e-06	3.76e-05
SSTP_0001128400	28.3367	-4.6	1.3775	-3.3129	0.000923338	0.00268958
SSTP_0001052700	63.429	-4.6	1.47475	-3.11037	0.00186852	0.00508435
SSTP_0001042500	42.8804	-4.6	1.56568	-2.96855	0.00299205	0.00775468
SSTP_0000226700	42.4934	-4.6	1.62062	-2.85729	0.00427279	0.0106837
SSTP_0000067700	18.6634	-4.6	1.9171	-2.40139	0.0163328	0.0353815
SSTP_0000794300	13820.4	-4.5	0.283465	-15.8774	9.09e-57	5.87e-55
SSTP_0000623200	11505.5	-4.5	0.287205	-15.6157	5.69e-55	3.26e-53
SSTP_0000308000	8430.54	-4.5	0.314206	-14.3527	1.02e-46	3.47e-45
SSTP_0000045400	18517.9	-4.5	0.323846	-13.7576	4.58e-43	1.32e-41
SSTP_0000961400	19566.4	-4.5	0.343607	-12.9916	1.37e-38	3.08e-37
SSTP_0000678650	1938.88	-4.5	0.3576	-12.5707	3.06e-36	6.15e-35
SSTP_0000286800	1107.9	-4.5	0.364788	-12.3548	4.59e-35	8.61e-34
SSTP_0000487700	987.478	-4.5	0.368769	-12.1801	3.97e-34	7.16e-33
SSTP_0000981100	444.809	-4.5	0.504918	-8.87899	6.75e-19	6.89e-18
SSTP_0000568400	764.22	-4.5	0.544582	-8.27013	1.34e-16	1.25e-15
SSTP_0001083100	14064.8	-4.5	0.698757	-6.42322	1.33e-10	8.87e-10
SSTP_0000616200	68.2224	-4.5	0.915118	-4.96373	6.92e-07	3.32e-06
SSTP_0000261300	64.2473	-4.5	1.54283	-2.91462	0.00356123	0.00905957
SSTP_0001226500	23.4277	-4.5	1.75803	-2.54801	0.0108339	0.0245167
SSTP_0000273200	22.2465	-4.5	1.82216	-2.49636	0.0125474	0.0279856
SSTP_0000668600	3570.56	-4.4	0.303764	-14.3864	6.3e-47	2.18e-45
SSTP_0000315900	1417.82	-4.4	0.345572	-12.6419	1.24e-36	2.53e-35
SSTP_0000618800	1199.48	-4.4	0.370192	-11.8909	1.32e-32	2.19e-31
SSTP_0000061700	5246.51	-4.4	0.388676	-11.315	1.11e-29	1.63e-28
SSTP_0000830100	3486.01	-4.4	0.39572	-11.2046	3.87e-29	5.63e-28
SSTP_0000628600	519.493	-4.4	0.459975	-9.57874	9.82e-22	1.11e-20
SSTP_0000477200	467.14	-4.4	0.458872	-9.55845	1.2e-21	1.35e-20
SSTP_0000493800	270.54	-4.4	0.529257	-8.40205	4.39e-17	4.18e-16
SSTP_0000879600	508.802	-4.4	0.553708	-7.94667	1.92e-15	1.7e-14
SSTP_0000356100	374.329	-4.4	0.609786	-7.19029	6.47e-13	4.99e-12
SSTP_0000147300	1916.74	-4.4	0.632941	-7.02942	2.07e-12	1.55e-11
SSTP_0001238000	103.793	-4.4	0.775985	-5.73049	1e-08	5.8e-08
SSTP_0000164700	31.1655	-4.4	1.76561	-2.46872	0.0135597	0.0300314
SSTP_0000228600	20087.5	-4.3	0.285165	-15.0788	2.23e-51	1.01e-49
SSTP_0001171300	11578.8	-4.3	0.288156	-14.991	8.4e-51	3.67e-49
SSTP_0000505300	2181.19	-4.3	0.32824	-13.0545	5.99e-39	1.37e-37
SSTP_0000960400	1622.74	-4.3	0.331263	-12.9456	2.49e-38	5.49e-37
SSTP_0000527300	1554.83	-4.3	0.334085	-12.9262	3.2e-38	7.03e-37
SSTP_0000760700	3231.37	-4.3	0.334901	-12.7624	2.66e-37	5.55e-36
SSTP_0001052800	3310.63	-4.3	0.417868	-10.1838	2.34e-24	2.87e-23
SSTP_0000458800	492.878	-4.3	0.430407	-9.96239	2.23e-23	2.65e-22
SSTP_0000631100	365.152	-4.3	0.484931	-8.91221	5e-19	5.14e-18
SSTP_0000847100	639.002	-4.3	0.53002	-8.11505	4.86e-16	4.42e-15
SSTP_0000831600	256.786	-4.3	0.594274	-7.31422	2.59e-13	2.05e-12
SSTP_0001033500	350.917	-4.3	0.602069	-7.2144	5.42e-13	4.2e-12
SSTP_0000252000	125.779	-4.3	0.7155	-5.94042	2.84e-09	1.71e-08
SSTP_0000381600	140.904	-4.3	0.762567	-5.5752	2.47e-08	1.38e-07
SSTP_0001103300	47.8002	-4.3	1.09102	-3.95603	7.62e-05	0.000270658
SSTP_0000429300	38.7369	-4.3	1.202	-3.57954	0.000344193	0.00108724
SSTP_0000031600	31.4852	-4.3	1.26073	-3.38705	0.000706481	0.00210282
SSTP_0000956100	50.9167	-4.3	1.61908	-2.67993	0.00736371	0.0174118
SSTP_0001098400	86.1386	-4.3	1.63885	-2.60578	0.00916654	0.0211889
SSTP_0000850000	27.5699	-4.3	1.79126	-2.41957	0.0155389	0.033853
SSTP_0000545000	3914.69	-4.2	0.317622	-13.3376	1.4e-40	3.47e-39
SSTP_0001245800	4178.56	-4.2	0.331488	-12.8208	1.25e-37	2.66e-36
SSTP_0000088000	2429.71	-4.2	0.36802	-11.5372	8.57e-31	1.32e-29
SSTP_0000806200	1456.83	-4.2	0.366463	-11.386	4.91e-30	7.33e-29
SSTP_0000487800	703.457	-4.2	0.396669	-10.5708	4.07e-26	5.29e-25
SSTP_0000862300	411.638	-4.2	0.475177	-8.90404	5.38e-19	5.52e-18
SSTP_0001114600	3553.58	-4.2	0.47644	-8.74796	2.17e-18	2.18e-17
SSTP_0000073900	246.857	-4.2	0.525934	-7.98223	1.44e-15	1.28e-14
SSTP_0001147800	4715.61	-4.2	0.528042	-7.86934	3.57e-15	3.11e-14
SSTP_0000810700	679.014	-4.2	0.535784	-7.76367	8.25e-15	7.05e-14
SSTP_0000865400	245.313	-4.2	0.588207	-7.15701	8.25e-13	6.31e-12
SSTP_0001051700	318.272	-4.2	0.591031	-7.06561	1.6e-12	1.2e-11
SSTP_0000199900	159.47	-4.2	0.615423	-6.77413	1.25e-11	8.9e-11
SSTP_0000274000	37.6569	-4.2	1.15594	-3.67223	0.000240445	0.000784355
SSTP_0000489000	36.0515	-4.2	1.16971	-3.5733	0.000352516	0.00111096
SSTP_0000828200	35.1499	-4.2	1.66737	-2.54853	0.0108179	0.0244894
SSTP_0001118000	25.1295	-4.2	1.76739	-2.36265	0.018145	0.0388817
SSTP_0001280700	31.7896	-4.2	1.77536	-2.36076	0.0182375	0.0390594
SSTP_0000607800	43126.9	-4.1	0.280109	-14.5718	4.25e-48	1.58e-46
SSTP_0000688500	4899.08	-4.1	0.295671	-13.9587	2.78e-44	8.37e-43
SSTP_0000462900	3861.01	-4.1	0.298553	-13.6672	1.59e-42	4.39e-41
SSTP_0000429800	8488.93	-4.1	0.29808	-13.595	4.29e-42	1.14e-40
SSTP_0000133300	1919.12	-4.1	0.319851	-12.908	4.06e-38	8.81e-37
SSTP_0000566200	3540.03	-4.1	0.349082	-11.7227	9.75e-32	1.57e-30
SSTP_0000873500	1039.95	-4.1	0.448863	-9.02639	1.77e-19	1.88e-18
SSTP_0000586400	1313.91	-4.1	0.461923	-8.93891	3.93e-19	4.07e-18
SSTP_0000508100	3271.01	-4.1	0.473355	-8.75131	2.11e-18	2.12e-17
SSTP_0000882400	657.752	-4.1	0.536309	-7.66207	1.83e-14	1.54e-13
SSTP_0000430800	159.078	-4.1	0.618564	-6.62896	3.38e-11	2.34e-10
SSTP_0000928900	203.298	-4.1	0.679047	-6.05652	1.39e-09	8.51e-09
SSTP_0000622200	72.846	-4.1	0.84883	-4.81691	1.46e-06	6.71e-06
SSTP_0000580200	93.2426	-4.1	1.56727	-2.60997	0.0090551	0.0209589
SSTP_0000048200	53157.3	-4	0.279551	-14.4614	2.12e-47	7.58e-46
SSTP_0000998900	22913.8	-4	0.284418	-14.193	1.01e-45	3.31e-44
SSTP_0000357700	22911.9	-4	0.280271	-14.1866	1.11e-45	3.61e-44
SSTP_0001196900	48346.6	-4	0.286726	-14.1013	3.73e-45	1.19e-43
SSTP_0000098400	2972.84	-4	0.306435	-13.1458	1.8e-39	4.25e-38
SSTP_0000062500	3077.27	-4	0.303439	-13.1169	2.64e-39	6.16e-38
SSTP_0000623000	2863.73	-4	0.308211	-12.837	1.02e-37	2.17e-36
SSTP_0000503000	1992.18	-4	0.322678	-12.5454	4.21e-36	8.39e-35
SSTP_0000040200	9258.89	-4	0.32136	-12.4129	2.22e-35	4.21e-34
SSTP_0000041300	1055.36	-4	0.381076	-10.5451	5.35e-26	6.91e-25
SSTP_0000759700	677.81	-4	0.388148	-10.2175	1.66e-24	2.04e-23
SSTP_0000275600	7262.32	-4	0.486635	-8.17559	2.94e-16	2.7e-15
SSTP_0001165800	341.353	-4	0.590786	-6.70356	2.03e-11	1.43e-10
SSTP_0001052000	197.539	-4	0.609868	-6.54009	6.15e-11	4.18e-10
SSTP_0001236800	166.194	-4	0.666476	-5.93074	3.02e-09	1.81e-08
SSTP_0000649100	54.9253	-4	0.97195	-4.13764	3.51e-05	0.000131407
SSTP_0001067900	35.8104	-4	1.16243	-3.46497	0.000530297	0.00161084
SSTP_0000806300	43171.2	-3.9	0.279191	-13.9724	2.3e-44	6.95e-43
SSTP_0000252500	16343.4	-3.9	0.2818	-13.846	1.34e-43	3.96e-42
SSTP_0000309200	5915.12	-3.9	0.290804	-13.5738	5.73e-42	1.51e-40
SSTP_0000621500	4904.22	-3.9	0.319752	-12.2771	1.2e-34	2.2e-33
SSTP_0000760600	2505.69	-3.9	0.315084	-12.2667	1.37e-34	2.49e-33
SSTP_0001215300	1902.65	-3.9	0.325527	-12.1251	7.78e-34	1.38e-32
SSTP_0000528200	1401.35	-3.9	0.336536	-11.6013	4.06e-31	6.32e-30
SSTP_0000745900	1342.1	-3.9	0.351946	-11.0545	2.09e-28	2.96e-27
SSTP_0000421000	976.397	-3.9	0.353941	-11.0522	2.14e-28	3.03e-27
SSTP_0001118100	1266.42	-3.9	0.366785	-10.6536	1.68e-26	2.2e-25
SSTP_0000312100	1310.92	-3.9	0.384917	-10.0973	5.68e-24	6.9e-23
SSTP_0001055500	802.289	-3.9	0.388934	-10.0074	1.41e-23	1.7e-22
SSTP_0001076900	749.573	-3.9	0.393258	-9.92008	3.4e-23	4.03e-22
SSTP_0000834400	582.382	-3.9	0.396364	-9.75743	1.71e-22	1.98e-21
SSTP_0000581000	3938.83	-3.9	0.441755	-8.83935	9.63e-19	9.79e-18
SSTP_0000781100	393.579	-3.9	0.465835	-8.26508	1.4e-16	1.3e-15
SSTP_0000332300	924.265	-3.9	0.487117	-7.96926	1.6e-15	1.42e-14
SSTP_0000334200	284.853	-3.9	0.488906	-7.95472	1.8e-15	1.59e-14
SSTP_0000381800	381.021	-3.9	0.491926	-7.92811	2.22e-15	1.96e-14
SSTP_0000365200	341.035	-3.9	0.524962	-7.33495	2.22e-13	1.76e-12
SSTP_0000367400	151.873	-3.9	0.620398	-6.25535	3.97e-10	2.54e-09
SSTP_0001107500	138.55	-3.9	0.638242	-6.10232	1.05e-09	6.46e-09
SSTP_0000499200	115.727	-3.9	0.834931	-4.68092	2.86e-06	1.25e-05
SSTP_0000068700	11281.5	-3.8	0.284394	-13.3297	1.56e-40	3.85e-39
SSTP_0000281500	5108.21	-3.8	0.302181	-12.5156	6.14e-36	1.21e-34
SSTP_0000239100	1526.62	-3.8	0.32675	-11.5367	8.62e-31	1.32e-29
SSTP_0000751800	1455.94	-3.8	0.329604	-11.4349	2.8e-30	4.21e-29
SSTP_0000542500	1406.09	-3.8	0.347595	-11.0126	3.32e-28	4.68e-27
SSTP_0000586700	1084.59	-3.8	0.345357	-10.9638	5.7e-28	7.99e-27
SSTP_0001264400	1074.85	-3.8	0.346208	-10.9291	8.37e-28	1.16e-26
SSTP_0000709900	1565.23	-3.8	0.361496	-10.5358	5.91e-26	7.62e-25
SSTP_0000332400	1109.47	-3.8	0.403987	-9.38217	6.46e-21	7.11e-20
SSTP_0000258700	23361.4	-3.8	0.472145	-7.94465	1.95e-15	1.72e-14
SSTP_0000035100	366.385	-3.8	0.50929	-7.46129	8.57e-14	6.95e-13
SSTP_0000486700	1255.91	-3.8	0.561306	-6.74087	1.57e-11	1.11e-10
SSTP_0000845700	177.568	-3.8	0.575752	-6.54679	5.88e-11	4e-10
SSTP_0000830700	457.781	-3.8	0.597107	-6.4346	1.24e-10	8.25e-10
SSTP_0000192900	152.722	-3.8	0.609979	-6.23551	4.5e-10	2.87e-09
SSTP_0000663500	144.4	-3.8	0.626053	-6.00166	1.95e-09	1.18e-08
SSTP_0000989200	90.4285	-3.8	0.772724	-4.96258	6.96e-07	3.34e-06
SSTP_0000350400	85.7354	-3.8	0.79384	-4.83011	1.36e-06	6.3e-06
SSTP_0000674100	43.9623	-3.8	1.04474	-3.64133	0.000271235	0.000874336
SSTP_0000439100	4177.11	-3.7	0.296056	-12.579	2.75e-36	5.55e-35
SSTP_0000272200	4833.04	-3.7	0.327107	-11.2126	3.54e-29	5.16e-28
SSTP_0000288700	929.927	-3.7	0.355859	-10.4692	1.2e-25	1.52e-24
SSTP_0000744900	1100.35	-3.7	0.37283	-9.82031	9.21e-23	1.08e-21
SSTP_0000387500	798.543	-3.7	0.396407	-9.42682	4.23e-21	4.67e-20
SSTP_0000871800	1002.24	-3.7	0.387842	-9.42514	4.3e-21	4.74e-20
SSTP_0001263400	1024.05	-3.7	0.406787	-9.03155	1.69e-19	1.8e-18
SSTP_0001165900	470.551	-3.7	0.425419	-8.78923	1.51e-18	1.52e-17
SSTP_0000500700	7809.08	-3.7	0.430463	-8.69604	3.44e-18	3.42e-17
SSTP_0000271500	343.168	-3.7	0.460379	-8.09342	5.8e-16	5.27e-15
SSTP_0000436200	260.979	-3.7	0.496541	-7.36691	1.75e-13	1.4e-12
SSTP_0000501200	337.198	-3.7	0.540214	-6.76063	1.37e-11	9.74e-11
SSTP_0000790300	128.716	-3.7	0.64771	-5.67615	1.38e-08	7.89e-08
SSTP_0001055400	119.537	-3.7	0.666607	-5.50359	3.72e-08	2.04e-07
SSTP_0001263500	18972.8	-3.7	0.691947	-5.35068	8.76e-08	4.64e-07
SSTP_0000445200	225.217	-3.7	0.71544	-5.11096	3.21e-07	1.6e-06
SSTP_0000950500	99.9604	-3.7	0.798371	-4.64684	3.37e-06	1.46e-05
SSTP_0000482900	74.7286	-3.7	0.814167	-4.48807	7.19e-06	2.98e-05
SSTP_0001230700	306.052	-3.7	1.07486	-3.40582	0.000659658	0.00197282
SSTP_0000053200	8433.46	-3.6	0.294091	-12.1326	7.1e-34	1.26e-32
SSTP_0000112500	5078.72	-3.6	0.294868	-12.1102	9.33e-34	1.64e-32
SSTP_0000207600	1476.1	-3.6	0.339006	-10.55	5.08e-26	6.57e-25
SSTP_0000726600	436.239	-3.6	0.425015	-8.53305	1.43e-17	1.38e-16
SSTP_0000501000	1022.9	-3.6	0.433093	-8.34866	6.9e-17	6.5e-16
SSTP_0001122300	274.596	-3.6	0.499519	-7.30195	2.84e-13	2.24e-12
SSTP_0001197000	273.931	-3.6	0.499827	-7.27327	3.51e-13	2.75e-12
SSTP_0000432400	295.789	-3.6	0.513974	-7.01825	2.25e-12	1.67e-11
SSTP_0000135800	161.687	-3.6	0.589626	-6.1281	8.89e-10	5.54e-09
SSTP_0001193200	154.035	-3.6	0.59815	-5.9945	2.04e-09	1.23e-08
SSTP_0000312900	82.6009	-3.6	0.801233	-4.53171	5.85e-06	2.46e-05
SSTP_0000247416	52.2059	-3.6	0.935243	-3.80959	0.000139198	0.000473589
SSTP_0000252100	8150.21	-3.5	0.286581	-12.0834	1.29e-33	2.24e-32
SSTP_0001253000	7212.23	-3.5	0.314942	-11.1081	1.15e-28	1.64e-27
SSTP_0000661800	23814.9	-3.5	0.32754	-10.71	9.13e-27	1.22e-25
SSTP_0000501600	15058	-3.5	0.333349	-10.5307	6.23e-26	8.02e-25
SSTP_0000474100	936.288	-3.5	0.350693	-9.8463	7.11e-23	8.35e-22
SSTP_0000263600	1137.9	-3.5	0.36782	-9.55173	1.28e-21	1.44e-20
SSTP_0000037900	689.77	-3.5	0.375715	-9.24974	2.25e-20	2.45e-19
SSTP_0000201000	849.522	-3.5	0.416795	-8.27745	1.26e-16	1.18e-15
SSTP_0000348300	1308.95	-3.5	0.425912	-8.25498	1.52e-16	1.41e-15
SSTP_0000908200	1088.91	-3.5	0.435849	-8.08522	6.21e-16	5.63e-15
SSTP_0000280100	335.186	-3.5	0.468673	-7.47745	7.58e-14	6.17e-13
SSTP_0000348200	288.472	-3.5	0.475999	-7.33118	2.28e-13	1.81e-12
SSTP_0001101800	2367.42	-3.5	0.489996	-7.07615	1.48e-12	1.12e-11
SSTP_0000826400	299.398	-3.5	0.519098	-6.81071	9.71e-12	6.95e-11
SSTP_0000355200	243.511	-3.5	0.515703	-6.73896	1.6e-11	1.13e-10
SSTP_0000881300	181.066	-3.5	0.571309	-6.12373	9.14e-10	5.68e-09
SSTP_0001239900	144.07	-3.5	0.622159	-5.65425	1.57e-08	8.92e-08
SSTP_0000848500	394.267	-3.5	0.646046	-5.345	9.04e-08	4.78e-07
SSTP_0000472100	815.942	-3.5	0.670564	-5.17505	2.28e-07	1.16e-06
SSTP_0000158700	97.4931	-3.5	0.776562	-4.47575	7.61e-06	3.14e-05
SSTP_0000529900	68.5634	-3.5	0.965159	-3.58273	0.000340017	0.00107516
SSTP_0000005100	47.6325	-3.5	0.991018	-3.57888	0.000345068	0.00108945
SSTP_0000089400	37.4572	-3.5	1.08247	-3.22064	0.00127903	0.00361001
SSTP_0000792400	24614.6	-3.4	0.285642	-11.9405	7.28e-33	1.23e-31
SSTP_0000374500	18032.2	-3.4	0.283003	-11.8635	1.83e-32	3.02e-31
SSTP_0000601900	7273.21	-3.4	0.287131	-11.6774	1.66e-31	2.66e-30
SSTP_0000397300	4563.44	-3.4	0.294842	-11.6395	2.6e-31	4.11e-30
SSTP_0000309900	3049.5	-3.4	0.30371	-11.1248	9.5e-29	1.36e-27
SSTP_0001179900	6535.42	-3.4	0.309568	-10.8723	1.56e-27	2.14e-26
SSTP_0000077100	1539.98	-3.4	0.34369	-10.0283	1.14e-23	1.38e-22
SSTP_0000539600	7813.95	-3.4	0.340024	-9.94156	2.75e-23	3.26e-22
SSTP_0001266900	3981.31	-3.4	0.346468	-9.83464	7.99e-23	9.35e-22
SSTP_0001251200	1375.34	-3.4	0.350918	-9.57532	1.02e-21	1.15e-20
SSTP_0001090800	708.73	-3.4	0.375635	-9.06529	1.24e-19	1.32e-18
SSTP_0001174300	791.746	-3.4	0.38112	-8.81472	1.2e-18	1.22e-17
SSTP_0000777300	13571.8	-3.4	0.400955	-8.53136	1.45e-17	1.4e-16
SSTP_0000437400	463.739	-3.4	0.416432	-8.25287	1.55e-16	1.43e-15
SSTP_0000446000	359.887	-3.4	0.441914	-7.68402	1.54e-14	1.3e-13
SSTP_0000120900	339.998	-3.4	0.481519	-6.95771	3.46e-12	2.55e-11
SSTP_0001183900	193.973	-3.4	0.547022	-6.21083	5.27e-10	3.33e-09
SSTP_0000164600	258.92	-3.4	0.559916	-6.11489	9.66e-10	6e-09
SSTP_0001250200	215.778	-3.4	0.561078	-6.10688	1.02e-09	6.29e-09
SSTP_0000061500	154.551	-3.4	0.593726	-5.66404	1.48e-08	8.44e-08
SSTP_0001274700	155.799	-3.4	0.617852	-5.43423	5.5e-08	2.97e-07
SSTP_0000630900	111.562	-3.4	0.670568	-4.99624	5.85e-07	2.83e-06
SSTP_0000997800	96.2571	-3.4	0.816421	-4.14915	3.34e-05	0.000125314
SSTP_0000007300	96.8633	-3.4	0.816028	-4.1061	4.02e-05	0.000149548
SSTP_0000065700	71.0108	-3.4	0.879088	-3.88847	0.000100878	0.000350999
SSTP_0000122300	58.2107	-3.4	0.940214	-3.5711	0.000355479	0.00111943
SSTP_0000449300	65.4447	-3.4	1.08257	-3.0964	0.00195887	0.00530083
SSTP_0000744600	54.6644	-3.4	1.26179	-2.72812	0.00636959	0.015291
SSTP_0000490700	12270.8	-3.3	0.286728	-11.5572	6.79e-31	1.05e-29
SSTP_0001171800	10083.4	-3.3	0.28416	-11.5354	8.75e-31	1.34e-29
SSTP_0000999900	55417.7	-3.3	0.288089	-11.3609	6.55e-30	9.74e-29
SSTP_0000647400	6073.22	-3.3	0.297873	-11.2235	3.13e-29	4.58e-28
SSTP_0001223800	13455.8	-3.3	0.301428	-10.8461	2.08e-27	2.84e-26
SSTP_0000953100	4228.7	-3.3	0.311588	-10.4371	1.68e-25	2.12e-24
SSTP_0000570800	2320.17	-3.3	0.324851	-10.2189	1.63e-24	2.01e-23
SSTP_0001101500	2203.7	-3.3	0.325977	-10.1968	2.05e-24	2.52e-23
SSTP_0000941700	1316.87	-3.3	0.331068	-10.1185	4.58e-24	5.56e-23
SSTP_0000375900	4063.34	-3.3	0.323439	-10.0741	7.19e-24	8.68e-23
SSTP_0001229100	1404.67	-3.3	0.3348	-9.9358	2.91e-23	3.44e-22
SSTP_0000620500	1351.43	-3.3	0.334462	-9.74677	1.9e-22	2.19e-21
SSTP_0000028800	6317.2	-3.3	0.34017	-9.58592	9.16e-22	1.04e-20
SSTP_0001127200	1436.64	-3.3	0.355854	-9.40662	5.12e-21	5.65e-20
SSTP_0001215500	3583.46	-3.3	0.360847	-9.26825	1.89e-20	2.07e-19
SSTP_0000730900	1164.97	-3.3	0.362397	-9.17578	4.48e-20	4.83e-19
SSTP_0000411300	719.404	-3.3	0.368706	-9.02889	1.73e-19	1.84e-18
SSTP_0001093400	12267.4	-3.3	0.371715	-8.96949	2.98e-19	3.12e-18
SSTP_0001147400	684.898	-3.3	0.372611	-8.94968	3.57e-19	3.71e-18
SSTP_0001252400	1032.25	-3.3	0.405919	-8.23309	1.82e-16	1.68e-15
SSTP_0000564600	462.861	-3.3	0.413353	-7.87483	3.41e-15	2.98e-14
SSTP_0000474500	893.718	-3.3	0.433548	-7.70282	1.33e-14	1.13e-13
SSTP_0000006900	606.581	-3.3	0.439965	-7.57245	3.66e-14	3.04e-13
SSTP_0000091700	407.904	-3.3	0.431127	-7.5571	4.12e-14	3.42e-13
SSTP_0000060300	909.722	-3.3	0.45672	-7.28684	3.17e-13	2.5e-12
SSTP_0001243300	309.768	-3.3	0.482534	-6.83652	8.11e-12	5.83e-11
SSTP_0001182000	259.693	-3.3	0.513766	-6.38685	1.69e-10	1.12e-09
SSTP_0000499300	449.949	-3.3	0.520032	-6.36853	1.91e-10	1.25e-09
SSTP_0001131900	2338.74	-3.3	0.529326	-6.31505	2.7e-10	1.75e-09
SSTP_0000523200	520.116	-3.3	0.569549	-5.84695	5.01e-09	2.96e-08
SSTP_0000329200	191.969	-3.3	0.609134	-5.44954	5.05e-08	2.73e-07
SSTP_0001093600	148.806	-3.3	0.611432	-5.42734	5.72e-08	3.08e-07
SSTP_0000092900	199.898	-3.3	0.683404	-4.80033	1.58e-06	7.24e-06
SSTP_0000062800	91.2988	-3.3	0.729743	-4.52057	6.17e-06	2.59e-05
SSTP_0000779900	90.9723	-3.3	0.745937	-4.47782	7.54e-06	3.12e-05
SSTP_0000380700	98.5576	-3.3	0.805934	-4.03504	5.46e-05	0.000198917
SSTP_0000667900	68.2233	-3.3	0.837592	-3.96072	7.47e-05	0.000265959
SSTP_0000827800	31.567	-3.3	1.16712	-2.8192	0.00481434	0.0119092
SSTP_0000636900	22.8723	-3.3	1.35966	-2.46332	0.0137655	0.0304379
SSTP_0000218400	7440.63	-3.2	0.286608	-11.2098	3.65e-29	5.32e-28
SSTP_0001145800	8330.99	-3.2	0.28553	-11.0622	1.91e-28	2.72e-27
SSTP_0000283700	7311.57	-3.2	0.293555	-10.8491	2.01e-27	2.75e-26
SSTP_0001229900	5115.34	-3.2	0.293729	-10.7866	3.98e-27	5.38e-26
SSTP_0000160700	7315.56	-3.2	0.318836	-10.0899	6.13e-24	7.43e-23
SSTP_0001246900	3057.62	-3.2	0.316862	-9.98978	1.69e-23	2.02e-22
SSTP_0001193400	6328.12	-3.2	0.317127	-9.98182	1.83e-23	2.18e-22
SSTP_0001208500	2004.17	-3.2	0.323805	-9.9557	2.38e-23	2.83e-22
SSTP_0000257000	1350.96	-3.2	0.330199	-9.82188	9.06e-23	1.06e-21
SSTP_0000502800	1627.6	-3.2	0.323509	-9.75698	1.72e-22	1.99e-21
SSTP_0000258200	3094.18	-3.2	0.328739	-9.65472	4.69e-22	5.36e-21
SSTP_0000911900	1091.58	-3.2	0.342551	-9.46091	3.05e-21	3.39e-20
SSTP_0001227700	1358.43	-3.2	0.350448	-9.26874	1.88e-20	2.06e-19
SSTP_0000498200	1106.04	-3.2	0.349995	-9.22376	2.87e-20	3.12e-19
SSTP_0000672600	11321.9	-3.2	0.347707	-9.07471	1.14e-19	1.22e-18
SSTP_0000825800	5755.09	-3.2	0.360571	-8.95012	3.55e-19	3.7e-18
SSTP_0000370000	932.033	-3.2	0.358526	-8.8161	1.19e-18	1.2e-17
SSTP_0000423800	6660.76	-3.2	0.366144	-8.80814	1.27e-18	1.29e-17
SSTP_0000420500	600.93	-3.2	0.3847	-8.24734	1.62e-16	1.5e-15
SSTP_0000491200	444.228	-3.2	0.413712	-7.83233	4.79e-15	4.15e-14
SSTP_0000409900	973.103	-3.2	0.417468	-7.65413	1.95e-14	1.64e-13
SSTP_0000154200	469.769	-3.2	0.436677	-7.4383	1.02e-13	8.25e-13
SSTP_0001146700	1356.01	-3.2	0.468384	-6.88382	5.83e-12	4.22e-11
SSTP_0000402500	260.049	-3.2	0.497654	-6.47334	9.59e-11	6.44e-10
SSTP_0001060300	322.155	-3.2	0.513151	-6.27008	3.61e-10	2.32e-09
SSTP_0000061800	279.752	-3.2	0.53478	-5.98369	2.18e-09	1.31e-08
SSTP_0000161300	304.79	-3.2	0.559671	-5.78028	7.46e-09	4.37e-08
SSTP_0001186400	220.605	-3.2	0.55693	-5.75062	8.89e-09	5.17e-08
SSTP_0001099700	297.973	-3.2	0.568203	-5.61272	1.99e-08	1.12e-07
SSTP_0000958300	134.608	-3.2	0.619465	-5.19398	2.06e-07	1.05e-06
SSTP_0000791000	126.593	-3.2	0.633937	-5.09753	3.44e-07	1.71e-06
SSTP_0000483384	116.422	-3.2	0.660155	-4.88519	1.03e-06	4.85e-06
SSTP_0000183300	115.151	-3.2	0.672217	-4.68829	2.75e-06	1.21e-05
SSTP_0001027700	110.075	-3.2	0.719543	-4.47485	7.65e-06	3.16e-05
SSTP_0001088400	136.084	-3.2	0.727298	-4.36378	1.28e-05	5.11e-05
SSTP_0000271900	64.7341	-3.2	0.83193	-3.79169	0.000149623	0.00050681
SSTP_0000710000	60.456	-3.2	0.906916	-3.56316	0.000366415	0.00115092
SSTP_0000372700	52.9146	-3.2	0.906783	-3.49741	0.000469804	0.00144316
SSTP_0000560200	46.983	-3.2	0.957249	-3.31809	0.000906338	0.00264445
SSTP_0000645700	34.7191	-3.2	1.09824	-2.90738	0.00364469	0.00925848
SSTP_0000065000	32.5609	-3.2	1.16413	-2.77617	0.00550043	0.0134277
SSTP_0001076400	31.9829	-3.2	1.1443	-2.77066	0.00559421	0.0136323
SSTP_0000650300	24.8337	-3.2	1.25941	-2.50992	0.0120759	0.0270282
SSTP_0001244400	26686.3	-3.1	0.280131	-11.1403	7.99e-29	1.15e-27
SSTP_0000608300	16293.8	-3.1	0.284182	-10.8455	2.09e-27	2.85e-26
SSTP_0000405900	5494.78	-3.1	0.291922	-10.7185	8.33e-27	1.11e-25
SSTP_0000501900	8240.31	-3.1	0.28869	-10.5914	3.27e-26	4.25e-25
SSTP_0001056300	5663.62	-3.1	0.2907	-10.5218	6.86e-26	8.8e-25
SSTP_0000300200	4386.32	-3.1	0.309134	-10.0663	7.78e-24	9.39e-23
SSTP_0000138200	8362.9	-3.1	0.31408	-9.98933	1.7e-23	2.03e-22
SSTP_0000593000	1913.62	-3.1	0.314878	-9.75165	1.82e-22	2.1e-21
SSTP_0001238800	4592.83	-3.1	0.320612	-9.65195	4.82e-22	5.5e-21
SSTP_0000571000	1834.85	-3.1	0.330132	-9.44074	3.7e-21	4.1e-20
SSTP_0000912700	1254.95	-3.1	0.337634	-9.25507	2.14e-20	2.34e-19
SSTP_0001087200	1466.94	-3.1	0.343318	-8.99962	2.26e-19	2.38e-18
SSTP_0001094900	2573.09	-3.1	0.364708	-8.62646	6.33e-18	6.23e-17
SSTP_0000832300	790.576	-3.1	0.36084	-8.56002	1.13e-17	1.1e-16
SSTP_0001059300	897.36	-3.1	0.374299	-8.22299	1.98e-16	1.83e-15
SSTP_0000839600	2060.09	-3.1	0.387941	-7.95984	1.72e-15	1.53e-14
SSTP_0000339100	3307.29	-3.1	0.389145	-7.84379	4.37e-15	3.8e-14
SSTP_0000400200	851.706	-3.1	0.399205	-7.83886	4.55e-15	3.95e-14
SSTP_0000201100	621.875	-3.1	0.390225	-7.82856	4.93e-15	4.27e-14
SSTP_0000050500	2052.53	-3.1	0.409268	-7.47198	7.9e-14	6.43e-13
SSTP_0000675700	447.96	-3.1	0.41563	-7.46619	8.26e-14	6.71e-13
SSTP_0001265200	372.943	-3.1	0.46641	-6.74418	1.54e-11	1.09e-10
SSTP_0000730100	542.654	-3.1	0.461019	-6.63237	3.3e-11	2.29e-10
SSTP_0000316000	240.731	-3.1	0.539404	-5.65917	1.52e-08	8.67e-08
SSTP_0000442800	208.812	-3.1	0.54831	-5.61669	1.95e-08	1.1e-07
SSTP_0001141400	157.936	-3.1	0.577249	-5.37549	7.64e-08	4.07e-07
SSTP_0000729100	115.561	-3.1	0.656889	-4.76851	1.86e-06	8.39e-06
SSTP_0000431000	124.707	-3.1	0.825411	-3.74484	0.000180509	0.000601305
SSTP_0000863200	68.9226	-3.1	0.952487	-3.30564	0.000947614	0.00275311
SSTP_0000676400	59.313	-3.1	1.0316	-2.98636	0.00282318	0.00736055
SSTP_0001022300	36.3582	-3.1	1.06414	-2.91476	0.00355966	0.00905747
SSTP_0001197700	38.685	-3.1	1.08169	-2.86289	0.00419797	0.010531
SSTP_0000704750	34.7501	-3.1	1.12973	-2.77869	0.00545788	0.0133398
SSTP_0000637400	36.2531	-3.1	1.11182	-2.75979	0.00578392	0.0140416
SSTP_0000932400	33.4344	-3.1	1.21908	-2.55081	0.0107472	0.0243563
SSTP_0001066700	4282.1	-3	0.295521	-10.0029	1.48e-23	1.77e-22
SSTP_0001024800	6887.1	-3	0.302386	-9.91225	3.68e-23	4.35e-22
SSTP_0000733400	2107.71	-3	0.310956	-9.76477	1.59e-22	1.85e-21
SSTP_0000523400	4993.47	-3	0.317551	-9.48821	2.35e-21	2.61e-20
SSTP_0000036700	15279.3	-3	0.327235	-9.25411	2.16e-20	2.36e-19
SSTP_0000866300	1019.5	-3	0.343058	-8.71501	2.91e-18	2.9e-17
SSTP_0000819600	1020.96	-3	0.348708	-8.70303	3.23e-18	3.22e-17
SSTP_0001097700	3577.18	-3	0.348521	-8.70236	3.25e-18	3.24e-17
SSTP_0000379000	3235.68	-3	0.347099	-8.51999	1.6e-17	1.55e-16
SSTP_0000233300	924.802	-3	0.357933	-8.43023	3.45e-17	3.3e-16
SSTP_0000161800	1511.33	-3	0.367442	-8.23749	1.76e-16	1.63e-15
SSTP_0000189100	1190.94	-3	0.37185	-8.00445	1.2e-15	1.07e-14
SSTP_0000585300	600.64	-3	0.381123	-7.8866	3.11e-15	2.72e-14
SSTP_0001196400	2180.33	-3	0.404553	-7.33724	2.18e-13	1.73e-12
SSTP_0001277300	692.99	-3	0.412305	-7.15679	8.26e-13	6.32e-12
SSTP_0000921200	245.736	-3	0.512253	-5.95372	2.62e-09	1.57e-08
SSTP_0000044100	849.978	-3	0.532646	-5.68553	1.3e-08	7.49e-08
SSTP_0000450800	161.655	-3	0.586862	-5.13444	2.83e-07	1.43e-06
SSTP_0001039900	116.345	-3	0.656692	-4.56881	4.91e-06	2.09e-05
SSTP_0000429600	129.871	-3	0.667215	-4.48881	7.16e-06	2.97e-05
SSTP_0001091400	124.627	-3	0.668528	-4.44104	8.95e-06	3.65e-05
SSTP_0000883200	123.925	-3	0.756734	-3.98507	6.75e-05	0.000242136
SSTP_0000469800	51.8494	-3	0.905065	-3.26725	0.00108597	0.00311452
SSTP_0000679700	46.5054	-3	0.946139	-3.13293	0.00173071	0.00475257
SSTP_0000059600	28.8593	-3	1.23898	-2.41853	0.0155835	0.0339381
SSTP_0001038700	26.3233	-3	1.27659	-2.33005	0.0198033	0.0419952
SSTP_0000874500	23.0044	-3	1.29646	-2.30319	0.0212679	0.0446718

## Sheet: DEG of Female VS Male_Up-reg
S4 Table. Differentially expressed genes between male and female based on the reference genome mapping. (Upregulated)
Gene ID	baseMean	log2FoldChange	lfcSE	stat	pvalue	padj
SSTP_0001218000	353.233	12.2	3.96462	3.08591	0.00202933	0.0054686
SSTP_0000237200	1906.62	11	2.96177	3.70952	0.000207654	0.000685219
SSTP_0000667400	124.83	10.7	3.96508	2.69618	0.00701389	0.0166649
SSTP_0000217200	485.202	10.3	1.18038	8.73158	2.51e-18	2.51e-17
SSTP_0000385200	98.9766	10.3	1.654	6.24124	4.34e-10	2.77e-09
SSTP_0000565000	735.883	10.3	2.39028	4.32899	1.5e-05	5.95e-05
SSTP_0000069000	768.82	10.2	2.49846	4.08293	4.45e-05	0.000164138
SSTP_0000586100	676.953	10.2	2.52841	4.0163	5.91e-05	0.000213696
SSTP_0000463700	84.6362	10.1	1.68084	6.0108	1.85e-09	1.12e-08
SSTP_0000992400	574.223	10.1	2.33584	4.31413	1.6e-05	6.32e-05
SSTP_0000648000	76.8653	10	1.69872	5.87433	4.25e-09	2.52e-08
SSTP_0000648800	828.262	10	2.67318	3.75306	0.000174688	0.000582546
SSTP_0000109500	804.98	10	2.96594	3.36952	0.000753001	0.00223208
SSTP_0000481200	470.524	9.9	1.23482	7.97926	1.47e-15	1.31e-14
SSTP_0001111300	822.452	9.9	2.76791	3.58672	0.000334862	0.00106042
SSTP_0000031100	556.976	9.8	2.51262	3.90244	9.52e-05	0.000332473
SSTP_0001111600	65.7764	9.7	1.7371	5.55942	2.71e-08	1.5e-07
SSTP_0001263700	543.808	9.7	2.57981	3.74215	0.000182454	0.000607124
SSTP_0000505100	820.385	9.7	2.90487	3.3268	0.000878483	0.00256929
SSTP_0000711400	63.4042	9.6	1.74544	5.50706	3.65e-08	2e-07
SSTP_0000605200	269.192	9.5	1.2306	7.73756	1.01e-14	8.61e-14
SSTP_0000854600	54.6314	9.5	1.77836	5.35528	8.54e-08	4.53e-07
SSTP_0001113200	590.601	9.5	2.70375	3.53191	0.000412576	0.00128213
SSTP_0001065100	47.8625	9.4	1.81632	5.14908	2.62e-07	1.32e-06
SSTP_0001222200	73.6242	9.3	1.75453	5.31841	1.05e-07	5.5e-07
SSTP_0000480000	46.6611	9.3	1.82436	5.10421	3.32e-07	1.66e-06
SSTP_0000115400	570.196	9.3	2.84097	3.28935	0.00100419	0.00290236
SSTP_0000156250	234.192	9.2	1.21087	7.58946	3.21e-14	2.67e-13
SSTP_0001151700	3581.05	9.1	0.623104	14.5963	2.96e-48	1.11e-46
SSTP_0001267300	38506.9	9.1	1.77554	5.12491	2.98e-07	1.5e-06
SSTP_0000068300	42.8063	9.1	1.85676	4.90229	9.47e-07	4.47e-06
SSTP_0000328900	475.32	9.1	2.43005	3.73297	0.000189235	0.000628563
SSTP_0000908600	514.938	9.1	2.92814	3.12249	0.00179326	0.00490495
SSTP_0000481100	4365.67	9	1.78073	5.07039	3.97e-07	1.97e-06
SSTP_0000346200	353.753	9	2.58726	3.49081	0.000481555	0.00147483
SSTP_0000202400	366.73	9	2.79518	3.22684	0.00125167	0.00354173
SSTP_0000040650	438.918	9	2.97325	3.02791	0.00246251	0.00650171
SSTP_0000095500	6260.62	8.9	0.568495	15.6324	4.38e-55	2.54e-53
SSTP_0000962000	221.799	8.9	1.26328	7.02941	2.07e-12	1.55e-11
SSTP_0001073300	39.9024	8.9	1.88993	4.68861	2.75e-06	1.21e-05
SSTP_0000923700	17732.8	8.8	0.727808	12.1511	5.66e-34	1.01e-32
SSTP_0001263300	6596.2	8.8	0.852616	10.2628	1.04e-24	1.29e-23
SSTP_0001268300	272.101	8.8	1.20385	7.3399	2.14e-13	1.7e-12
SSTP_0001267400	158798	8.8	1.68618	5.2302	1.69e-07	8.74e-07
SSTP_0001267500	117057	8.8	1.80154	4.90661	9.27e-07	4.37e-06
SSTP_0000955300	53.8033	8.8	1.84365	4.76271	1.91e-06	8.61e-06
SSTP_0001077800	33.9619	8.8	1.94503	4.51395	6.36e-06	2.66e-05
SSTP_0000020000	32.8473	8.8	1.95534	4.50098	6.76e-06	2.82e-05
SSTP_0000016700	7458.95	8.7	0.741521	11.7319	8.75e-32	1.41e-30
SSTP_0001038050	33.5426	8.7	1.95367	4.45564	8.36e-06	3.43e-05
SSTP_0000114550	29.6521	8.7	2.00077	4.32689	1.51e-05	6e-05
SSTP_0000476600	4827.46	8.6	0.819808	10.4856	1.01e-25	1.28e-24
SSTP_0000094200	209891	8.6	1.65738	5.19535	2.04e-07	1.05e-06
SSTP_0000023800	71321.2	8.6	1.67511	5.12859	2.92e-07	1.47e-06
SSTP_0001267600	191665	8.6	1.69412	5.10517	3.31e-07	1.65e-06
SSTP_0001064900	20187.6	8.6	1.72034	5.00246	5.66e-07	2.75e-06
SSTP_0001267900	93012.2	8.6	1.77145	4.86675	1.13e-06	5.3e-06
SSTP_0000305000	33514.8	8.5	0.575941	14.8111	1.24e-49	5.11e-48
SSTP_0000946200	13601.2	8.5	0.607842	14.0548	7.2e-45	2.24e-43
SSTP_0001186600	14508.6	8.5	0.614448	13.7822	3.26e-43	9.43e-42
SSTP_0000588000	775.829	8.5	0.691551	12.2491	1.7e-34	3.09e-33
SSTP_0000016300	1938.3	8.5	0.806885	10.5625	4.44e-26	5.77e-25
SSTP_0000626000	493.495	8.5	0.957451	8.84386	9.25e-19	9.41e-18
SSTP_0000305600	309828	8.5	1.67496	5.0788	3.8e-07	1.88e-06
SSTP_0000094400	30105.3	8.5	1.69614	4.98975	6.05e-07	2.93e-06
SSTP_0001267800	119142	8.5	1.75187	4.83277	1.35e-06	6.22e-06
SSTP_0000016400	10413.9	8.4	0.567437	14.8792	4.5e-50	1.92e-48
SSTP_0000513700	23903.2	8.4	0.601988	13.9948	1.68e-44	5.12e-43
SSTP_0000716100	67274.2	8.4	0.650098	12.9455	2.49e-38	5.49e-37
SSTP_0000557300	35141.2	8.4	0.653001	12.8717	6.49e-38	1.4e-36
SSTP_0000384900	23543.7	8.4	0.69776	12.101	1.04e-33	1.82e-32
SSTP_0001188300	9646.6	8.4	0.698061	12.0722	1.48e-33	2.56e-32
SSTP_0001258900	3968.62	8.4	0.697236	11.9953	3.76e-33	6.42e-32
SSTP_0000915900	6882.21	8.4	0.724435	11.6053	3.87e-31	6.06e-30
SSTP_0000820900	8391.72	8.4	0.79779	10.5169	7.22e-26	9.26e-25
SSTP_0000242400	8164.75	8.4	0.798008	10.4899	9.61e-26	1.23e-24
SSTP_0000893300	274.772	8.4	1.1146	7.51527	5.68e-14	4.67e-13
SSTP_0000924700	162122	8.4	1.67045	5.02616	5e-07	2.45e-06
SSTP_0000624400	123586	8.4	1.66231	5.02617	5e-07	2.45e-06
SSTP_0000839200	803511	8.4	1.68931	4.97491	6.53e-07	3.14e-06
SSTP_0001268200	92180.4	8.4	1.70462	4.91149	9.04e-07	4.27e-06
SSTP_0000992200	27.7911	8.4	2.03806	4.13806	3.5e-05	0.000131244
SSTP_0000162500	27.5969	8.4	2.04591	4.09316	4.26e-05	0.000157529
SSTP_0000852600	26.7687	8.4	2.05624	4.08766	4.36e-05	0.000160975
SSTP_0000390200	25.332	8.4	2.08062	4.03021	5.57e-05	0.000202632
SSTP_0000940100	24.1562	8.4	2.10483	3.96716	7.27e-05	0.000259479
SSTP_0001048700	2454.35	8.3	0.477846	17.4415	3.99e-68	5.91e-66
SSTP_0000268500	20798.5	8.3	0.548741	15.0963	1.71e-51	7.81e-50
SSTP_0000722900	1699.48	8.3	0.557384	14.8189	1.11e-49	4.57e-48
SSTP_0000377300	3494.17	8.3	0.574049	14.4686	1.91e-47	6.84e-46
SSTP_0000905800	47378.8	8.3	0.613983	13.4634	2.57e-41	6.56e-40
SSTP_0000579600	2339.14	8.3	0.632342	13.1697	1.31e-39	3.12e-38
SSTP_0000149100	30554.9	8.3	0.634917	13.0285	8.43e-39	1.91e-37
SSTP_0001267100	4361.51	8.3	0.644506	12.9442	2.53e-38	5.57e-37
SSTP_0000020200	12053.5	8.3	0.668516	12.4857	8.93e-36	1.73e-34
SSTP_0000412500	1359.23	8.3	0.712811	11.711	1.12e-31	1.8e-30
SSTP_0000550900	9319.92	8.3	0.71921	11.4834	1.6e-30	2.42e-29
SSTP_0000894400	3718.75	8.3	0.781548	10.6122	2.62e-26	3.41e-25
SSTP_0000560400	1.37271e+06	8.3	1.67468	4.97627	6.48e-07	3.12e-06
SSTP_0000908700	113015	8.3	1.67974	4.92154	8.59e-07	4.07e-06
SSTP_0001049800	140133	8.3	1.76758	4.71741	2.39e-06	1.06e-05
SSTP_0000485500	112675	8.3	1.77532	4.66797	3.04e-06	1.33e-05
SSTP_0000804000	24.5652	8.3	2.10153	3.93611	8.28e-05	0.000292292
SSTP_0001151800	567.57	8.3	3.35877	2.46696	0.0136264	0.0301575
SSTP_0000586000	70110.9	8.2	0.51671	15.8132	2.52e-56	1.59e-54
SSTP_0001217100	5217.59	8.2	0.538844	15.1295	1.03e-51	4.76e-50
SSTP_0000530300	24140.6	8.2	0.596325	13.7122	8.58e-43	2.41e-41
SSTP_0000045000	23149.2	8.2	0.611445	13.4801	2.05e-41	5.26e-40
SSTP_0000023700	28776.2	8.2	0.629741	13.0714	4.8e-39	1.1e-37
SSTP_0000133200	610.945	8.2	0.635513	12.9733	1.73e-38	3.88e-37
SSTP_0001064700	42374.6	8.2	0.637514	12.8365	1.02e-37	2.18e-36
SSTP_0001086000	15367.1	8.2	0.63965	12.8023	1.59e-37	3.36e-36
SSTP_0000285300	21229.7	8.2	0.653372	12.4742	1.03e-35	1.99e-34
SSTP_0000605000	15862	8.2	0.66162	12.4412	1.56e-35	3e-34
SSTP_0000646000	22524.1	8.2	0.678943	12.0464	2.03e-33	3.48e-32
SSTP_0000283000	13478	8.2	0.691284	11.8203	3.07e-32	5.03e-31
SSTP_0000476700	3377.5	8.2	0.702035	11.6489	2.32e-31	3.7e-30
SSTP_0001258800	31454.4	8.2	0.725353	11.2941	1.4e-29	2.06e-28
SSTP_0000383200	12404	8.2	0.768098	10.6346	2.06e-26	2.69e-25
SSTP_0000227100	8797.45	8.2	0.780246	10.5503	5.06e-26	6.56e-25
SSTP_0001099800	665.929	8.2	0.791486	10.3484	4.26e-25	5.33e-24
SSTP_0001267200	1063.59	8.2	0.798867	10.2436	1.26e-24	1.57e-23
SSTP_0001050400	32525.5	8.2	0.802819	10.1984	2.02e-24	2.48e-23
SSTP_0000762800	966.502	8.2	0.840701	9.77651	1.42e-22	1.65e-21
SSTP_0001046400	116.483	8.2	1.3016	6.28812	3.21e-10	2.08e-09
SSTP_0000545600	90911.3	8.2	1.65953	4.94119	7.76e-07	3.7e-06
SSTP_0000955200	1.36694e+06	8.2	1.70256	4.80362	1.56e-06	7.13e-06
SSTP_0000613900	125680	8.2	1.70196	4.79517	1.63e-06	7.41e-06
SSTP_0000098000	161642	8.2	1.71472	4.77312	1.81e-06	8.21e-06
SSTP_0000385300	21.963	8.2	2.15992	3.78562	0.000153323	0.000517915
SSTP_0000649700	20.9558	8.2	2.18599	3.7298	0.00019163	0.000635933
SSTP_0001167100	7295.12	8.1	0.482678	16.7147	1.02e-62	9.38e-61
SSTP_0000726100	12496.3	8.1	0.494341	16.3868	2.37e-60	1.98e-58
SSTP_0001191800	7328.68	8.1	0.537824	15.1348	9.55e-52	4.42e-50
SSTP_0001205100	1618.35	8.1	0.554247	14.6691	1.02e-48	3.92e-47
SSTP_0000546400	46401	8.1	0.572029	14.1669	1.47e-45	4.77e-44
SSTP_0000327100	65848.5	8.1	0.572714	14.0835	4.8e-45	1.51e-43
SSTP_0001009000	28806.2	8.1	0.580977	13.9299	4.17e-44	1.25e-42
SSTP_0000040300	25762.1	8.1	0.593415	13.6478	2.08e-42	5.68e-41
SSTP_0000518300	39138.5	8.1	0.610045	13.2147	7.21e-40	1.74e-38
SSTP_0000028300	26331.1	8.1	0.61421	13.1836	1.09e-39	2.61e-38
SSTP_0000483700	24859.4	8.1	0.634721	12.8255	1.18e-37	2.51e-36
SSTP_0000585800	17114.1	8.1	0.649335	12.5158	6.12e-36	1.2e-34
SSTP_0001077700	1791.21	8.1	0.652313	12.4289	1.82e-35	3.48e-34
SSTP_0000188100	11453.6	8.1	0.669453	12.1041	1.01e-33	1.76e-32
SSTP_0000737700	6359.83	8.1	0.673717	12.0487	1.97e-33	3.39e-32
SSTP_0001039400	3035.23	8.1	0.673878	12.0057	3.31e-33	5.67e-32
SSTP_0000016900	4612.22	8.1	0.683252	11.908	1.07e-32	1.8e-31
SSTP_0000154800	5917.42	8.1	0.677729	11.9027	1.15e-32	1.91e-31
SSTP_0000016500	8600.28	8.1	0.681788	11.8874	1.38e-32	2.28e-31
SSTP_0000266700	14839.3	8.1	0.710476	11.3931	4.53e-30	6.77e-29
SSTP_0001263200	6745.17	8.1	0.743337	10.9466	6.9e-28	9.65e-27
SSTP_0000487200	3873.24	8.1	0.766896	10.5723	4.01e-26	5.21e-25
SSTP_0000517700	259.716	8.1	1.01414	8.01569	1.1e-15	9.84e-15
SSTP_0001266600	190.937	8.1	1.19116	6.78933	1.13e-11	8.02e-11
SSTP_0000840100	202494	8.1	1.65189	4.93071	8.19e-07	3.9e-06
SSTP_0000144800	65810.2	8.1	1.67452	4.85258	1.22e-06	5.65e-06
SSTP_0000728300	347636	8.1	1.75126	4.63272	3.61e-06	1.56e-05
SSTP_0000894600	42935.3	8.1	1.77416	4.55106	5.34e-06	2.26e-05
SSTP_0001221900	4044.28	8.1	1.79222	4.50389	6.67e-06	2.78e-05
SSTP_0000598100	21.0785	8.1	2.18338	3.72988	0.000191574	0.000635921
SSTP_0000137300	19.7953	8.1	2.22089	3.63648	0.000276394	0.000889798
SSTP_0000315400	43189.5	8	0.506672	15.838	1.7e-56	1.09e-54
SSTP_0000072000	30681	8	0.517333	15.4309	1.01e-53	5.39e-52
SSTP_0001214100	5488.89	8	0.525527	15.2256	2.39e-52	1.18e-50
SSTP_0001064800	14373.3	8	0.52578	15.1575	6.76e-52	3.18e-50
SSTP_0000723600	3045.91	8	0.540885	14.7113	5.46e-49	2.13e-47
SSTP_0001220200	16942.2	8	0.549773	14.5338	7.4e-48	2.72e-46
SSTP_0000493300	2980.49	8	0.55507	14.398	5.33e-47	1.86e-45
SSTP_0000320800	27412.9	8	0.576803	13.8068	2.32e-43	6.78e-42
SSTP_0000250600	9734.35	8	0.609631	13.2037	8.35e-40	2.01e-38
SSTP_0001064600	21826	8	0.611999	13.0534	6.08e-39	1.38e-37
SSTP_0000257800	23895.7	8	0.628247	12.7622	2.67e-37	5.55e-36
SSTP_0001195300	16530.4	8	0.630511	12.7559	2.89e-37	6.01e-36
SSTP_0000186200	3150.41	8	0.640024	12.4465	1.46e-35	2.81e-34
SSTP_0001266200	38728.3	8	0.64022	12.4228	1.96e-35	3.74e-34
SSTP_0000125500	11861.2	8	0.647439	12.2993	9.14e-35	1.68e-33
SSTP_0000927000	2772.01	8	0.64939	12.2674	1.36e-34	2.47e-33
SSTP_0000513600	33131.9	8	0.657255	12.175	4.23e-34	7.6e-33
SSTP_0000329600	41058.4	8	0.659672	12.086	1.25e-33	2.18e-32
SSTP_0000016600	9701.09	8	0.689284	11.5826	5.05e-31	7.85e-30
SSTP_0001101400	28577.3	8	0.691294	11.5561	6.88e-31	1.06e-29
SSTP_0000115500	8561.6	8	0.725721	11.0521	2.14e-28	3.03e-27
SSTP_0001086100	17953.4	8	0.733865	10.91	1.03e-27	1.43e-26
SSTP_0000358200	5188.36	8	0.742568	10.7128	8.86e-27	1.18e-25
SSTP_0001063300	544.765	8	0.747228	10.6727	1.37e-26	1.8e-25
SSTP_0000043200	2817.35	8	0.784922	10.1609	2.96e-24	3.62e-23
SSTP_0000779800	111926	8	1.66219	4.83994	1.3e-06	6.01e-06
SSTP_0000898000	106392	8	1.66724	4.80596	1.54e-06	7.06e-06
SSTP_0001137100	696469	8	1.66135	4.79729	1.61e-06	7.34e-06
SSTP_0000543300	52555.7	8	1.67358	4.78596	1.7e-06	7.72e-06
SSTP_0001066600	61250.5	8	1.70956	4.70649	2.52e-06	1.11e-05
SSTP_0000686500	58923.7	8	1.73387	4.63799	3.52e-06	1.52e-05
SSTP_0000511700	72701.6	8	1.73494	4.63754	3.53e-06	1.53e-05
SSTP_0001268100	50748.7	8	1.79013	4.49503	6.96e-06	2.89e-05
SSTP_0001268000	59485.3	8	2.01018	3.971	7.16e-05	0.000255401
SSTP_0001212400	25.2604	8	2.10757	3.80366	0.000142571	0.000484528
SSTP_0000808500	18.7166	8	2.25756	3.53261	0.000411473	0.00127903
SSTP_0001104000	18.2565	8	2.27332	3.50147	0.000462696	0.00142275
SSTP_0000363800	2383.02	7.9	0.403005	19.6268	9.13e-86	4.87e-83
SSTP_0000358300	8172.76	7.9	0.480331	16.3766	2.81e-60	2.3e-58
SSTP_0000420000	2740.32	7.9	0.489488	16.0571	5.1e-58	3.49e-56
SSTP_0000356200	12102.9	7.9	0.558616	14.133	2.38e-45	7.66e-44
SSTP_0000524500	4057.9	7.9	0.578482	13.6767	1.4e-42	3.86e-41
SSTP_0000991000	6011.37	7.9	0.580767	13.6219	2.97e-42	8.01e-41
SSTP_0000802900	14060.2	7.9	0.59886	13.1465	1.78e-39	4.22e-38
SSTP_0000761500	26933.5	7.9	0.611819	12.9613	2.03e-38	4.48e-37
SSTP_0000958800	7499.35	7.9	0.611979	12.9126	3.82e-38	8.33e-37
SSTP_0000544800	55455.7	7.9	0.616661	12.7772	2.2e-37	4.6e-36
SSTP_0000770900	6588.55	7.9	0.638603	12.3521	4.75e-35	8.89e-34
SSTP_0000570300	19194.6	7.9	0.645301	12.2122	2.68e-34	4.84e-33
SSTP_0000689700	14656.3	7.9	0.658146	11.9385	7.46e-33	1.26e-31
SSTP_0001217700	14189.4	7.9	0.664456	11.9181	9.53e-33	1.6e-31
SSTP_0000560700	8575.3	7.9	0.672351	11.7081	1.16e-31	1.86e-30
SSTP_0000311700	4768.45	7.9	0.723267	10.9915	4.2e-28	5.9e-27
SSTP_0001129750	917.73	7.9	0.731924	10.8418	2.18e-27	2.97e-26
SSTP_0000784200	6516.33	7.9	0.757469	10.3762	3.18e-25	4e-24
SSTP_0000476400	1295.81	7.9	0.795309	9.8881	4.69e-23	5.52e-22
SSTP_0000892500	3751.9	7.9	0.796428	9.88404	4.88e-23	5.74e-22
SSTP_0000063400	11726.4	7.9	0.878286	9.00827	2.09e-19	2.21e-18
SSTP_0000557200	2334.93	7.9	0.876809	8.95976	3.25e-19	3.4e-18
SSTP_0000621200	267.013	7.9	1.1421	6.90016	5.19e-12	3.77e-11
SSTP_0000984600	18.006	7.9	2.2825	3.47954	0.000502272	0.0015333
SSTP_0000315500	56264.5	7.8	0.44076	17.6391	1.23e-69	2.08e-67
SSTP_0000527800	10226.7	7.8	0.460051	16.9695	1.38e-64	1.53e-62
SSTP_0000125600	2332.05	7.8	0.468498	16.6181	5.15e-62	4.58e-60
SSTP_0001063100	17408.7	7.8	0.47416	16.3592	3.74e-60	3.04e-58
SSTP_0000158100	9076.84	7.8	0.48194	16.28	1.37e-59	1.06e-57
SSTP_0000124000	4348.14	7.8	0.493969	15.7017	1.47e-55	8.86e-54
SSTP_0001218600	2795.22	7.8	0.497541	15.6046	6.77e-55	3.87e-53
SSTP_0000166600	777.92	7.8	0.509544	15.2313	2.19e-52	1.09e-50
SSTP_0000017000	17199.2	7.8	0.529726	14.6388	1.59e-48	6.02e-47
SSTP_0000337900	35396.1	7.8	0.534537	14.5892	3.29e-48	1.23e-46
SSTP_0000016200	14162.2	7.8	0.538617	14.5326	7.53e-48	2.76e-46
SSTP_0000542700	68148.8	7.8	0.574648	13.594	4.35e-42	1.15e-40
SSTP_0001101300	32472.8	7.8	0.577065	13.4814	2.01e-41	5.18e-40
SSTP_0000230700	20655.4	7.8	0.584702	13.3442	1.28e-40	3.19e-39
SSTP_0000512700	7189.83	7.8	0.587423	13.3003	2.31e-40	5.7e-39
SSTP_0001114400	7163.11	7.8	0.596799	13.0571	5.79e-39	1.33e-37
SSTP_0000545700	6722.31	7.8	0.600152	13.0189	9.56e-39	2.16e-37
SSTP_0000419000	23686.5	7.8	0.599749	12.965	1.93e-38	4.3e-37
SSTP_0001105100	1378.59	7.8	0.59909	12.9636	1.97e-38	4.37e-37
SSTP_0000290600	54109.9	7.8	0.605926	12.9099	3.96e-38	8.61e-37
SSTP_0000389100	5677.55	7.8	0.612238	12.7874	1.93e-37	4.04e-36
SSTP_0000812700	16784.8	7.8	0.636684	12.3177	7.27e-35	1.34e-33
SSTP_0000740000	2104.56	7.8	0.637464	12.2824	1.13e-34	2.06e-33
SSTP_0000921300	24684.7	7.8	0.650098	11.9809	4.47e-33	7.62e-32
SSTP_0000894700	561.764	7.8	0.664557	11.8096	3.48e-32	5.71e-31
SSTP_0000553300	24982.8	7.8	0.679238	11.555	6.96e-31	1.07e-29
SSTP_0000080400	2269.56	7.8	0.675288	11.532	9.1e-31	1.39e-29
SSTP_0000308200	22963.2	7.8	0.681041	11.5063	1.23e-30	1.87e-29
SSTP_0000043500	10360	7.8	0.680577	11.4872	1.53e-30	2.32e-29
SSTP_0000291900	18574.4	7.8	0.681493	11.4006	4.15e-30	6.22e-29
SSTP_0000549600	30876.2	7.8	0.714444	10.9461	6.94e-28	9.7e-27
SSTP_0001049500	363.243	7.8	0.727168	10.7426	6.42e-27	8.61e-26
SSTP_0000718200	3299.13	7.8	0.746479	10.4304	1.8e-25	2.28e-24
SSTP_0000786800	156.106	7.8	1.09096	7.1862	6.66e-13	5.14e-12
SSTP_0001212500	144.521	7.8	1.2062	6.43757	1.21e-10	8.09e-10
SSTP_0000097900	112101	7.8	1.66836	4.66258	3.12e-06	1.36e-05
SSTP_0000758800	156469	7.8	1.68479	4.63806	3.52e-06	1.52e-05
SSTP_0000782200	132509	7.8	1.71101	4.55233	5.31e-06	2.25e-05
SSTP_0001142800	77245.8	7.8	1.71532	4.54341	5.54e-06	2.34e-05
SSTP_0000385100	33.65	7.8	2.02655	3.84161	0.000122232	0.000419237
SSTP_0000261600	17.9549	7.8	2.29381	3.38794	0.000704193	0.00209703
SSTP_0001043200	17.2493	7.8	2.31847	3.34433	0.000824804	0.00242443
SSTP_0001039200	16.462	7.8	2.34707	3.30489	0.00095013	0.00275911
SSTP_0000626300	13772.7	7.7	0.306088	25.043	2.08e-138	1.28e-134
SSTP_0000390000	11654.2	7.7	0.495987	15.584	9.34e-55	5.24e-53
SSTP_0000822700	3456.48	7.7	0.511876	15.0491	3.5e-51	1.57e-49
SSTP_0000178400	28560.6	7.7	0.529661	14.528	8.06e-48	2.94e-46
SSTP_0000401400	10604.8	7.7	0.554668	13.8872	7.57e-44	2.25e-42
SSTP_0000719800	584.966	7.7	0.56476	13.6588	1.79e-42	4.91e-41
SSTP_0000157100	1036.96	7.7	0.576217	13.3814	7.77e-41	1.95e-39
SSTP_0000195900	6256.78	7.7	0.573038	13.3669	9.43e-41	2.36e-39
SSTP_0001158500	3638.23	7.7	0.57921	13.3561	1.09e-40	2.72e-39
SSTP_0001164400	4993.32	7.7	0.612438	12.5636	3.35e-36	6.73e-35
SSTP_0000895200	58204	7.7	0.640175	12.0319	2.42e-33	4.13e-32
SSTP_0001085800	6665.49	7.7	0.64702	11.9553	6.09e-33	1.03e-31
SSTP_0000137200	10951.6	7.7	0.64932	11.8075	3.57e-32	5.84e-31
SSTP_0000409200	24278.5	7.7	0.669078	11.4603	2.09e-30	3.16e-29
SSTP_0000156100	2025.3	7.7	0.679452	11.3227	1.01e-29	1.49e-28
SSTP_0000330000	14770.1	7.7	0.688647	11.211	3.6e-29	5.25e-28
SSTP_0000016800	2754.44	7.7	0.687008	11.1694	5.76e-29	8.33e-28
SSTP_0000840300	5925.53	7.7	0.692975	11.1356	8.41e-29	1.21e-27
SSTP_0001114900	2909.88	7.7	0.691483	11.1219	9.82e-29	1.41e-27
SSTP_0000461300	3736.34	7.7	0.710065	10.8974	1.19e-27	1.64e-26
SSTP_0000480500	6333.3	7.7	0.703487	10.8953	1.21e-27	1.67e-26
SSTP_0000485200	274.864	7.7	0.754529	10.1587	3.03e-24	3.7e-23
SSTP_0000266600	26662.7	7.7	0.849458	9.06755	1.22e-19	1.3e-18
SSTP_0000668400	774.986	7.7	0.850075	9.04025	1.56e-19	1.66e-18
SSTP_0001018800	144.766	7.7	1.08527	7.12193	1.06e-12	8.1e-12
SSTP_0000070700	232.852	7.7	1.19885	6.39123	1.65e-10	1.09e-09
SSTP_0000458600	42.9174	7.7	1.76769	4.3361	1.45e-05	5.77e-05
SSTP_0000368100	16.4313	7.7	2.34858	3.29689	0.000977612	0.00283313
SSTP_0000077200	15.3015	7.7	2.39774	3.21257	0.00131553	0.00369941
SSTP_0001161500	3799.36	7.6	0.402805	18.8093	6.33e-79	1.9e-76
SSTP_0001115100	1885.79	7.6	0.409299	18.5218	1.38e-76	3.6e-74
SSTP_0000404000	8522.3	7.6	0.479503	15.7741	4.69e-56	2.89e-54
SSTP_0000585000	846.427	7.6	0.503896	15.1463	8.01e-52	3.74e-50
SSTP_0000188200	5116.91	7.6	0.547664	13.7976	2.63e-43	7.66e-42
SSTP_0000377200	13477.6	7.6	0.553868	13.6921	1.13e-42	3.15e-41
SSTP_0000373100	15070.7	7.6	0.552482	13.6795	1.35e-42	3.73e-41
SSTP_0000518700	7283.36	7.6	0.558247	13.5957	4.24e-42	1.13e-40
SSTP_0000620600	27689.3	7.6	0.55719	13.5536	7.54e-42	1.98e-40
SSTP_0000769700	5194.33	7.6	0.567875	13.4631	2.58e-41	6.58e-40
SSTP_0000555000	2406.4	7.6	0.632171	12.0505	1.93e-33	3.32e-32
SSTP_0000336100	6894.06	7.6	0.647909	11.7921	4.29e-32	6.99e-31
SSTP_0000635400	5713.23	7.6	0.667016	11.3879	4.8e-30	7.18e-29
SSTP_0000309800	4955.86	7.6	0.716108	10.6569	1.62e-26	2.13e-25
SSTP_0001115000	338.386	7.6	0.731539	10.3941	2.64e-25	3.32e-24
SSTP_0000135900	1419.53	7.6	0.838153	9.08589	1.03e-19	1.1e-18
SSTP_0001221700	622.614	7.6	0.915446	8.27808	1.25e-16	1.17e-15
SSTP_0001084700	302806	7.6	1.68103	4.53586	5.74e-06	2.41e-05
SSTP_0000237100	15.143	7.6	2.41033	3.1483	0.00164222	0.00452883
SSTP_0000440700	2036.19	7.5	0.380582	19.7378	1.02e-86	5.97e-84
SSTP_0001266100	2300.78	7.5	0.396408	18.8298	4.3e-79	1.35e-76
SSTP_0000298100	7291.67	7.5	0.438186	17.0587	3.01e-65	3.59e-63
SSTP_0000321400	1382.21	7.5	0.464898	16.0972	2.67e-58	1.89e-56
SSTP_0000611800	1892.85	7.5	0.477482	15.6326	4.37e-55	2.54e-53
SSTP_0000465200	2822.14	7.5	0.503968	14.902	3.2e-50	1.38e-48
SSTP_0000647800	1634.04	7.5	0.51932	14.4694	1.89e-47	6.79e-46
SSTP_0000330100	14368.4	7.5	0.53654	14.007	1.41e-44	4.35e-43
SSTP_0000808400	649.165	7.5	0.551221	13.6057	3.7e-42	9.9e-41
SSTP_0000994300	4959.62	7.5	0.576664	13.0692	4.94e-39	1.14e-37
SSTP_0000994200	4628.71	7.5	0.574763	13.0412	7.13e-39	1.62e-37
SSTP_0001273700	546.232	7.5	0.575468	12.9801	1.59e-38	3.56e-37
SSTP_0000018000	18064.4	7.5	0.582119	12.965	1.93e-38	4.3e-37
SSTP_0000393400	9022.75	7.5	0.630565	11.8893	1.35e-32	2.23e-31
SSTP_0000924900	11689.5	7.5	0.63317	11.7779	5.07e-32	8.27e-31
SSTP_0000520200	16545.1	7.5	0.645555	11.6856	1.51e-31	2.42e-30
SSTP_0000390100	2645.01	7.5	0.698501	10.8074	3.18e-27	4.29e-26
SSTP_0001164700	27347.1	7.5	0.697111	10.7467	6.14e-27	8.24e-26
SSTP_0000241400	974.322	7.5	0.834502	8.96904	2.99e-19	3.13e-18
SSTP_0000443800	1496.04	7.5	0.86577	8.62437	6.44e-18	6.34e-17
SSTP_0001044200	207.088	7.5	1.02692	7.34991	1.98e-13	1.58e-12
SSTP_0001101200	213.431	7.5	1.09127	6.86033	6.87e-12	4.95e-11
SSTP_0000757800	9014.66	7.4	0.392921	18.8924	1.32e-79	4.26e-77
SSTP_0000712600	1841.21	7.4	0.419012	17.6714	6.97e-70	1.22e-67
SSTP_0000305500	11238.9	7.4	0.422955	17.4364	4.37e-68	6.38e-66
SSTP_0000126200	33247.5	7.4	0.42809	17.2706	7.84e-67	1.05e-64
SSTP_0001194600	7499.3	7.4	0.451417	16.2855	1.25e-59	9.77e-58
SSTP_0000375800	21666.8	7.4	0.477283	15.6021	7.04e-55	4e-53
SSTP_0001148600	5811.35	7.4	0.475796	15.487	4.24e-54	2.28e-52
SSTP_0001177300	1234.71	7.4	0.482131	15.3582	3.12e-53	1.61e-51
SSTP_0001033200	1662.59	7.4	0.489675	15.1359	9.39e-52	4.37e-50
SSTP_0000460500	42889.6	7.4	0.506905	14.6602	1.16e-48	4.46e-47
SSTP_0000177500	14976.9	7.4	0.51293	14.4475	2.6e-47	9.24e-46
SSTP_0000168550	1827.18	7.4	0.521854	14.1922	1.02e-45	3.34e-44
SSTP_0000017900	12528.4	7.4	0.53982	13.7257	7.12e-43	2.02e-41
SSTP_0001168800	35044.5	7.4	0.542371	13.6466	2.11e-42	5.75e-41
SSTP_0000376300	579.961	7.4	0.542201	13.6399	2.32e-42	6.27e-41
SSTP_0000647750	429.359	7.4	0.592985	12.421	2.01e-35	3.82e-34
SSTP_0000125700	9586.27	7.4	0.59712	12.3228	6.83e-35	1.27e-33
SSTP_0000161000	3179.26	7.4	0.60124	12.3026	8.77e-35	1.62e-33
SSTP_0000188900	12749.3	7.4	0.608107	12.1037	1.01e-33	1.77e-32
SSTP_0000393300	4851.22	7.4	0.618571	11.9622	5.61e-33	9.5e-32
SSTP_0001152000	2210.68	7.4	0.631	11.7464	7.37e-32	1.19e-30
SSTP_0000698100	8852.24	7.4	0.693668	10.7106	9.08e-27	1.21e-25
SSTP_0000031700	557.126	7.4	0.770949	9.59522	8.37e-22	9.51e-21
SSTP_0000267200	8915.54	7.4	0.803994	9.24998	2.25e-20	2.45e-19
SSTP_0000343900	174.635	7.4	0.872075	8.5041	1.83e-17	1.77e-16
SSTP_0000384500	14746.2	7.4	2.02678	3.65738	0.000254802	0.00082745
SSTP_0000279900	13.0111	7.4	2.52832	2.92822	0.00340906	0.00870857
SSTP_0000684900	12.1011	7.4	2.58621	2.84919	0.00438302	0.0109304
SSTP_0000293200	40197.3	7.3	0.334786	21.9375	1.14e-106	2.8e-103
SSTP_0000269600	1747.83	7.3	0.410398	17.8021	6.8e-71	1.35e-68
SSTP_0000075000	5821.25	7.3	0.433463	16.8943	4.96e-64	5.11e-62
SSTP_0001084800	69240.2	7.3	0.447553	16.2334	2.93e-59	2.19e-57
SSTP_0001163400	6664.97	7.3	0.471368	15.4922	3.92e-54	2.12e-52
SSTP_0000186100	728.601	7.3	0.487104	15.0045	6.86e-51	3.03e-49
SSTP_0001152400	36336.9	7.3	0.492837	14.7766	2.07e-49	8.45e-48
SSTP_0000706000	1157.55	7.3	0.493809	14.7524	2.97e-49	1.19e-47
SSTP_0000748800	36762.5	7.3	0.517419	14.0757	5.36e-45	1.68e-43
SSTP_0000105800	6990.8	7.3	0.532769	13.7319	6.54e-43	1.86e-41
SSTP_0001115200	524.409	7.3	0.553054	13.1456	1.8e-39	4.26e-38
SSTP_0000085900	24921.5	7.3	0.557404	13.1348	2.08e-39	4.87e-38
SSTP_0001189000	3374.26	7.3	0.562588	12.9147	3.72e-38	8.12e-37
SSTP_0001208000	22644.2	7.3	0.569429	12.7575	2.83e-37	5.89e-36
SSTP_0000158000	7842.6	7.3	0.604354	12.1318	7.17e-34	1.27e-32
SSTP_0000957300	5546.36	7.3	0.60043	12.1033	1.01e-33	1.77e-32
SSTP_0000722700	2171.45	7.3	0.617506	11.7994	3.93e-32	6.42e-31
SSTP_0000516200	8877.06	7.3	0.632534	11.6049	3.89e-31	6.07e-30
SSTP_0000290800	5548.82	7.3	0.629321	11.5362	8.67e-31	1.33e-29
SSTP_0000050800	2450.42	7.3	0.749751	9.73505	2.14e-22	2.46e-21
SSTP_0000063300	2374.18	7.3	0.800891	9.13841	6.34e-20	6.82e-19
SSTP_0001261400	201.024	7.3	1.15405	6.36499	1.95e-10	1.28e-09
SSTP_0000992300	234.069	7.3	1.16529	6.24136	4.34e-10	2.77e-09
SSTP_0000650400	159.284	7.3	1.2392	5.88724	3.93e-09	2.34e-08
SSTP_0000861800	7295.05	7.3	1.74403	4.16541	3.11e-05	0.000117102
SSTP_0000868500	21.7278	7.3	2.25518	3.23901	0.00119947	0.00340976
SSTP_0000652100	63402.6	7.2	0.446176	16.1879	6.14e-59	4.51e-57
SSTP_0000485300	13292.4	7.2	0.466433	15.4728	5.3e-54	2.84e-52
SSTP_0000686000	5012.04	7.2	0.474608	15.217	2.73e-52	1.33e-50
SSTP_0000054800	1742.35	7.2	0.470915	15.2165	2.75e-52	1.34e-50
SSTP_0000771600	5068.37	7.2	0.476954	15.055	3.2e-51	1.44e-49
SSTP_0000085700	5336.17	7.2	0.491072	14.6412	1.53e-48	5.83e-47
SSTP_0000834300	7722.85	7.2	0.525269	13.6653	1.64e-42	4.5e-41
SSTP_0000095200	9610.24	7.2	0.533429	13.4977	1.61e-41	4.19e-40
SSTP_0000750200	14209.2	7.2	0.5428	13.252	4.4e-40	1.07e-38
SSTP_0000645100	4647.67	7.2	0.544324	13.1642	1.41e-39	3.35e-38
SSTP_0000295300	1778.48	7.2	0.549175	13.0756	4.54e-39	1.05e-37
SSTP_0001010200	12150.7	7.2	0.569693	12.6382	1.3e-36	2.65e-35
SSTP_0000946300	1925.74	7.2	0.576924	12.4862	8.88e-36	1.73e-34
SSTP_0000377100	435.135	7.2	0.605149	11.911	1.04e-32	1.74e-31
SSTP_0001180200	1184.38	7.2	0.61608	11.6534	2.2e-31	3.52e-30
SSTP_0000934400	2342.06	7.2	0.627549	11.4322	2.89e-30	4.34e-29
SSTP_0000024100	14189.9	7.2	0.64017	11.2052	3.84e-29	5.6e-28
SSTP_0000959300	2656.69	7.2	0.671951	10.6625	1.52e-26	2.01e-25
SSTP_0000513500	2847.15	7.2	0.674131	10.6473	1.79e-26	2.35e-25
SSTP_0001188100	363.826	7.2	0.689836	10.4804	1.06e-25	1.35e-24
SSTP_0000797600	142.862	7.2	1.08353	6.63738	3.19e-11	2.21e-10
SSTP_0000365300	228.588	7.2	1.2118	5.96812	2.4e-09	1.44e-08
SSTP_0000839100	74.9287	7.2	1.27833	5.64657	1.64e-08	9.3e-08
SSTP_0000674900	76.6531	7.2	1.39084	5.16523	2.4e-07	1.22e-06
SSTP_0000947700	50.4467	7.2	1.5008	4.81077	1.5e-06	6.9e-06
SSTP_0001111500	15.3322	7.2	2.4334	2.97374	0.00294198	0.00764267
SSTP_0000391000	13.3996	7.2	2.524	2.84076	0.00450055	0.0111984
SSTP_0000789600	7054.44	7.1	0.379626	18.6307	1.81e-77	5.17e-75
SSTP_0000029200	5116.93	7.1	0.433271	16.4441	9.25e-61	7.77e-59
SSTP_0000931500	4071.98	7.1	0.433305	16.2772	1.43e-59	1.1e-57
SSTP_0000759400	19581.3	7.1	0.44085	16.0726	3.97e-58	2.75e-56
SSTP_0000598600	6497.44	7.1	0.481094	14.8436	7.66e-50	3.21e-48
SSTP_0000510300	2296.81	7.1	0.494906	14.3094	1.91e-46	6.41e-45
SSTP_0001173200	3253.52	7.1	0.50387	14.0304	1.02e-44	3.15e-43
SSTP_0000820800	18459.8	7.1	0.505784	14.0119	1.32e-44	4.06e-43
SSTP_0000053900	2412.21	7.1	0.511323	13.9741	2.24e-44	6.8e-43
SSTP_0000363300	2107.87	7.1	0.507682	13.9003	6.31e-44	1.88e-42
SSTP_0001014200	8286.58	7.1	0.512791	13.8384	1.49e-43	4.39e-42
SSTP_0001215000	9490.09	7.1	0.521469	13.5347	9.76e-42	2.54e-40
SSTP_0000837400	7755.19	7.1	0.533416	13.3909	6.84e-41	1.72e-39
SSTP_0000604000	6541.13	7.1	0.552193	12.9201	3.47e-38	7.59e-37
SSTP_0000794500	7392.02	7.1	0.553259	12.8847	5.49e-38	1.19e-36
SSTP_0001168600	10669.5	7.1	0.555578	12.8144	1.36e-37	2.88e-36
SSTP_0001185600	26729.4	7.1	0.558759	12.6539	1.06e-36	2.19e-35
SSTP_0001039300	2758.19	7.1	0.559009	12.6492	1.13e-36	2.31e-35
SSTP_0000698000	11312.7	7.1	0.564785	12.5299	5.12e-36	1.02e-34
SSTP_0000786200	5310.52	7.1	0.571443	12.5014	7.33e-36	1.43e-34
SSTP_0001178600	3312.06	7.1	0.573839	12.3154	7.48e-35	1.38e-33
SSTP_0000888100	526.504	7.1	0.613474	11.5405	8.24e-31	1.27e-29
SSTP_0000829000	3389.32	7.1	0.645822	10.9316	8.14e-28	1.13e-26
SSTP_0000772850	543.479	7.1	0.655907	10.8853	1.35e-27	1.86e-26
SSTP_0000437825	4116.39	7.1	0.697927	10.23	1.46e-24	1.8e-23
SSTP_0000542900	3089.3	7.1	0.700686	10.1933	2.12e-24	2.61e-23
SSTP_0000227200	2894.82	7.1	0.718627	9.93798	2.85e-23	3.37e-22
SSTP_0000207400	344.212	7.1	0.831801	8.51717	1.64e-17	1.58e-16
SSTP_0000668000	47.8496	7.1	1.49727	4.76707	1.87e-06	8.44e-06
SSTP_0000667800	26.0976	7.1	1.87945	3.78367	0.000154534	0.000521286
SSTP_0000867550	2431.99	7.1	1.97357	3.61808	0.000296798	0.000949753
SSTP_0000037200	10.4396	7.1	2.71934	2.62421	0.00868502	0.0202129
SSTP_0000517800	10.6083	7.1	2.70819	2.6159	0.00889922	0.0206488
SSTP_0000365700	10.3118	7.1	2.73039	2.61235	0.00899217	0.0208368
SSTP_0000328700	17392.5	7	0.328871	21.1465	2.97e-99	6.08e-96
SSTP_0000313300	2452.16	7	0.392269	17.7923	8.11e-71	1.55e-68
SSTP_0000600700	14109.4	7	0.396483	17.7376	2.15e-70	4e-68
SSTP_0000800000	9366.06	7	0.430419	16.3182	7.33e-60	5.8e-58
SSTP_0000244200	2317.41	7	0.430393	16.1617	9.39e-59	6.86e-57
SSTP_0000402100	16403	7	0.464532	15.1753	5.16e-52	2.46e-50
SSTP_0001066200	1690.23	7	0.463419	15.1594	6.56e-52	3.11e-50
SSTP_0000779200	3004.99	7	0.471875	14.8445	7.55e-50	3.17e-48
SSTP_0000111000	3175.45	7	0.486374	14.3872	6.23e-47	2.16e-45
SSTP_0000817600	9658.8	7	0.484747	14.3603	9.19e-47	3.14e-45
SSTP_0000663000	5757.44	7	0.506528	13.7353	6.24e-43	1.78e-41
SSTP_0001106400	1968.36	7	0.521817	13.4204	4.59e-41	1.16e-39
SSTP_0000839500	4270.64	7	0.567244	12.3866	3.09e-35	5.83e-34
SSTP_0001155900	22915.5	7	0.571693	12.2743	1.25e-34	2.27e-33
SSTP_0000452700	711.339	7	0.627934	11.1846	4.85e-29	7.04e-28
SSTP_0001267700	4760.08	7	0.643287	10.9252	8.73e-28	1.21e-26
SSTP_0000745700	224.298	7	0.734777	9.50377	2.02e-21	2.26e-20
SSTP_0000467700	917.894	7	0.976569	7.137	9.54e-13	7.28e-12
SSTP_0000031000	799.554	7	1.05796	6.64598	3.01e-11	2.09e-10
SSTP_0001091200	10.9713	7	2.6881	2.5989	0.00935226	0.0215694
SSTP_0000743700	9854.21	6.9	0.365007	18.895	1.25e-79	4.16e-77
SSTP_0000094300	1569.07	6.9	0.383801	18.0242	1.26e-72	2.66e-70
SSTP_0000218500	8416.53	6.9	0.405068	17.1441	6.96e-66	8.8e-64
SSTP_0000485100	3376.54	6.9	0.405506	16.9155	3.46e-64	3.69e-62
SSTP_0000542800	2367	6.9	0.413699	16.6495	3.05e-62	2.73e-60
SSTP_0000605100	1654.51	6.9	0.447936	15.4537	7.13e-54	3.8e-52
SSTP_0000817400	10801.8	6.9	0.457509	15.1779	4.95e-52	2.37e-50
SSTP_0000290700	1603.32	6.9	0.458515	14.9979	7.58e-51	3.33e-49
SSTP_0000560500	20639	6.9	0.466545	14.7726	2.2e-49	8.95e-48
SSTP_0000549900	2256.1	6.9	0.473174	14.6143	2.28e-48	8.57e-47
SSTP_0000299400	7933.95	6.9	0.486257	14.104	3.59e-45	1.15e-43
SSTP_0001273000	2250.26	6.9	0.495872	13.9813	2.03e-44	6.17e-43
SSTP_0000464900	3605.08	6.9	0.505445	13.6557	1.87e-42	5.11e-41
SSTP_0000817500	6504.17	6.9	0.508761	13.4956	1.66e-41	4.3e-40
SSTP_0000339000	3217.18	6.9	0.52471	13.1357	2.06e-39	4.82e-38
SSTP_0001272600	2349.66	6.9	0.533985	12.8527	8.31e-38	1.78e-36
SSTP_0001219700	13150.6	6.9	0.540392	12.7531	3e-37	6.21e-36
SSTP_0000093800	5676.94	6.9	0.543091	12.7466	3.26e-37	6.74e-36
SSTP_0000723700	1159.98	6.9	0.546676	12.5862	2.52e-36	5.08e-35
SSTP_0000994800	8863.4	6.9	0.572393	12.0433	2.1e-33	3.6e-32
SSTP_0000203100	4948.97	6.9	0.574579	11.9512	6.4e-33	1.08e-31
SSTP_0000420100	472.742	6.9	0.593299	11.618	3.34e-31	5.25e-30
SSTP_0000821700	1344.31	6.9	0.680031	10.2174	1.66e-24	2.04e-23
SSTP_0000635150	673.442	6.9	0.698687	9.94589	2.63e-23	3.13e-22
SSTP_0000215100	821.1	6.9	0.706985	9.77297	1.47e-22	1.71e-21
SSTP_0000856000	3323.28	6.9	0.707883	9.75802	1.7e-22	1.97e-21
SSTP_0000287900	1939.63	6.9	0.723512	9.49457	2.21e-21	2.46e-20
SSTP_0001122500	105.387	6.9	1.38966	4.98275	6.27e-07	3.03e-06
SSTP_0000601800	208820	6.9	1.70964	4.02057	5.81e-05	0.00021011
SSTP_0001043300	9.02343	6.9	2.86118	2.4273	0.0152116	0.0332521
SSTP_0001218400	9.02343	6.9	2.86118	2.4273	0.0152116	0.0332521
SSTP_0000382100	8.65022	6.9	2.90461	2.36873	0.0178491	0.0383295
SSTP_0000258800	5254.07	6.8	0.34344	19.887	5.27e-88	3.6e-85
SSTP_0000485000	10624.3	6.8	0.362814	18.7399	2.34e-78	6.84e-76
SSTP_0000221200	1575.82	6.8	0.387741	17.6525	9.74e-70	1.68e-67
SSTP_0000691900	9268.27	6.8	0.398221	17.0942	1.64e-65	1.97e-63
SSTP_0000725800	925.819	6.8	0.423708	16.0904	2.98e-58	2.09e-56
SSTP_0001045800	11954.5	6.8	0.458781	14.7618	2.58e-49	1.05e-47
SSTP_0000933900	1357.4	6.8	0.458592	14.7434	3.39e-49	1.36e-47
SSTP_0000554900	12596	6.8	0.470006	14.5176	9.37e-48	3.4e-46
SSTP_0000193300	799.97	6.8	0.475774	14.3637	8.75e-47	3e-45
SSTP_0000991600	8219.53	6.8	0.479882	14.2693	3.4e-46	1.13e-44
SSTP_0000946100	1556.12	6.8	0.481487	14.1332	2.37e-45	7.66e-44
SSTP_0000626200	1725.37	6.8	0.491931	13.8825	8.09e-44	2.4e-42
SSTP_0000922900	8185.68	6.8	0.491776	13.799	2.59e-43	7.54e-42
SSTP_0000518500	500.057	6.8	0.524477	12.8717	6.49e-38	1.4e-36
SSTP_0001008800	6209.83	6.8	0.534471	12.636	1.34e-36	2.72e-35
SSTP_0000286050	494.12	6.8	0.5423	12.5483	4.06e-36	8.1e-35
SSTP_0000383300	557.925	6.8	0.543832	12.5441	4.28e-36	8.52e-35
SSTP_0000515400	849.654	6.8	0.544204	12.4129	2.22e-35	4.21e-34
SSTP_0000909600	20297.5	6.8	0.551838	12.4098	2.31e-35	4.37e-34
SSTP_0000393500	1661.77	6.8	0.562531	12.1143	8.87e-34	1.56e-32
SSTP_0000790500	8260.36	6.8	0.581657	11.7617	6.15e-32	1e-30
SSTP_0000392000	1465.29	6.8	0.620091	11.0174	3.15e-28	4.44e-27
SSTP_0001114300	1071.51	6.8	0.630034	10.8672	1.65e-27	2.26e-26
SSTP_0000998400	2757.51	6.8	0.670923	10.1496	3.33e-24	4.06e-23
SSTP_0000687500	134.869	6.8	1.22378	5.58229	2.37e-08	1.33e-07
SSTP_0000068400	27.2142	6.8	1.77414	3.83861	0.000123732	0.000424027
SSTP_0000209700	9.61134	6.8	2.8089	2.43729	0.0147977	0.0324512
SSTP_0000254200	9.06943	6.8	2.86167	2.389	0.0168943	0.0364883
SSTP_0000022600	3890	6.7	0.323564	20.8042	3.97e-96	4.87e-93
SSTP_0000356400	2413.48	6.7	0.361381	18.4869	2.63e-76	6.73e-74
SSTP_0000556500	12266.1	6.7	0.382656	17.6181	1.79e-69	2.97e-67
SSTP_0000548500	35482.9	6.7	0.389526	17.1621	5.11e-66	6.53e-64
SSTP_0000796000	9208.29	6.7	0.395041	17.0487	3.57e-65	4.22e-63
SSTP_0000134500	1501.72	6.7	0.412052	16.3507	4.3e-60	3.45e-58
SSTP_0000334900	40437.8	6.7	0.409406	16.3076	8.71e-60	6.85e-58
SSTP_0000929700	10724.9	6.7	0.414221	16.2228	3.48e-59	2.57e-57
SSTP_0000282100	780.132	6.7	0.439187	15.1696	5.62e-52	2.67e-50
SSTP_0001173800	16414.6	6.7	0.447042	14.8932	3.65e-50	1.57e-48
SSTP_0000011500	11650.1	6.7	0.457271	14.5986	2.87e-48	1.08e-46
SSTP_0000940200	2713.39	6.7	0.473249	14.196	9.7e-46	3.18e-44
SSTP_0000132500	695.189	6.7	0.479771	13.996	1.65e-44	5.05e-43
SSTP_0000017500	4336.35	6.7	0.530591	12.5941	2.27e-36	4.6e-35
SSTP_0001182700	6950.97	6.7	0.533512	12.5217	5.68e-36	1.12e-34
SSTP_0000537000	444.689	6.7	0.562568	11.9662	5.34e-33	9.07e-32
SSTP_0000011700	3816.88	6.7	0.569223	11.8556	2.01e-32	3.32e-31
SSTP_0000227300	1045.52	6.7	0.592557	11.3454	7.82e-30	1.16e-28
SSTP_0000202700	814.836	6.7	0.587548	11.3284	9.5e-30	1.4e-28
SSTP_0000200100	660.62	6.7	0.596084	11.1838	4.9e-29	7.09e-28
SSTP_0001048000	362.133	6.7	0.702739	9.49931	2.11e-21	2.36e-20
SSTP_0000605300	613.748	6.7	0.717783	9.34144	9.5e-21	1.04e-19
SSTP_0000509800	2563.26	6.7	0.798211	8.42768	3.53e-17	3.37e-16
SSTP_0001149000	137.749	6.7	0.838564	7.9576	1.75e-15	1.56e-14
SSTP_0000867800	126.579	6.7	0.896194	7.51259	5.8e-14	4.76e-13
SSTP_0000668500	514.836	6.7	0.92092	7.22888	4.87e-13	3.79e-12
SSTP_0000443900	100.739	6.7	1.07926	6.23095	4.64e-10	2.95e-09
SSTP_0000512800	132.429	6.7	1.0981	6.14335	8.08e-10	5.04e-09
SSTP_0000364910	98.6397	6.7	1.31019	5.11837	3.08e-07	1.54e-06
SSTP_0001275900	2313.34	6.6	0.343834	19.055	5.97e-81	2.29e-78
SSTP_0001206300	34182.2	6.6	0.348331	18.9545	4.06e-80	1.46e-77
SSTP_0000603500	6841.38	6.6	0.377216	17.4607	2.86e-68	4.33e-66
SSTP_0000229100	1195.35	6.6	0.385422	16.9999	8.23e-65	9.26e-63
SSTP_0000181900	3788.21	6.6	0.392713	16.8345	1.36e-63	1.37e-61
SSTP_0000447500	7477.59	6.6	0.395567	16.6599	2.56e-62	2.31e-60
SSTP_0001169500	3473	6.6	0.434668	15.2566	1.49e-52	7.42e-51
SSTP_0000566300	11158.3	6.6	0.442121	14.8315	9.16e-50	3.83e-48
SSTP_0001086600	5828.83	6.6	0.471965	13.8949	6.81e-44	2.03e-42
SSTP_0000510500	2069.65	6.6	0.486085	13.493	1.72e-41	4.44e-40
SSTP_0000552700	8136.44	6.6	0.503997	13.1453	1.81e-39	4.26e-38
SSTP_0000110300	549.804	6.6	0.525318	12.5185	5.91e-36	1.17e-34
SSTP_0001150200	1036.64	6.6	0.870313	7.5498	4.36e-14	3.61e-13
SSTP_0001188900	97.4063	6.6	1.15609	5.67603	1.38e-08	7.89e-08
SSTP_0000511800	118.259	6.6	1.29614	5.12995	2.9e-07	1.46e-06
SSTP_0000772800	185.918	6.6	1.30159	5.05084	4.4e-07	2.16e-06
SSTP_0000382200	128.487	6.6	1.30829	5.01766	5.23e-07	2.55e-06
SSTP_0000667000	52.93	6.6	1.35795	4.86667	1.13e-06	5.3e-06
SSTP_0001141300	10056.5	6.5	0.293114	22.0108	2.27e-107	6.97e-104
SSTP_0000204800	19962.1	6.5	0.351982	18.4344	6.95e-76	1.74e-73
SSTP_0001160100	19171.4	6.5	0.373995	17.4638	2.7e-68	4.14e-66
SSTP_0000898100	1807.61	6.5	0.369925	17.4589	2.95e-68	4.41e-66
SSTP_0001006200	1416.07	6.5	0.397168	16.4784	5.24e-61	4.47e-59
SSTP_0000257600	1064.6	6.5	0.396388	16.3775	2.77e-60	2.28e-58
SSTP_0001175400	8859.39	6.5	0.407921	15.9247	4.27e-57	2.8e-55
SSTP_0000335500	16056.5	6.5	0.415905	15.6658	2.59e-55	1.54e-53
SSTP_0000290400	12947.8	6.5	0.416459	15.5561	1.45e-54	8.03e-53
SSTP_0000134600	5956.64	6.5	0.443875	14.6574	1.21e-48	4.63e-47
SSTP_0001269300	15278.2	6.5	0.452542	14.3693	8.06e-47	2.77e-45
SSTP_0000043300	3031.19	6.5	0.479047	13.5394	9.15e-42	2.39e-40
SSTP_0001048900	1182.24	6.5	0.483571	13.4748	2.2e-41	5.64e-40
SSTP_0000339900	1763.15	6.5	0.500622	13.0626	5.39e-39	1.24e-37
SSTP_0000577900	2652.12	6.5	0.529943	12.3466	5.08e-35	9.5e-34
SSTP_0000964000	401.888	6.5	0.530826	12.2462	1.76e-34	3.2e-33
SSTP_0000727900	547.334	6.5	0.537545	12.1558	5.34e-34	9.54e-33
SSTP_0000912000	55083.2	6.5	0.545325	11.9427	7.09e-33	1.2e-31
SSTP_0000718100	1829.57	6.5	0.557642	11.6044	3.91e-31	6.1e-30
SSTP_0000640000	2848.22	6.5	0.567626	11.4506	2.34e-30	3.53e-29
SSTP_0000307800	2077.96	6.5	0.568542	11.4174	3.42e-30	5.13e-29
SSTP_0000069100	856.853	6.5	0.623943	10.356	3.93e-25	4.93e-24
SSTP_0000892400	797.878	6.5	0.636405	10.2432	1.27e-24	1.57e-23
SSTP_0000335000	408.676	6.5	0.728337	8.92629	4.41e-19	4.54e-18
SSTP_0000721700	35.3695	6.5	1.65235	3.96132	7.45e-05	0.000265443
SSTP_0000826300	4307.54	6.4	0.332318	19.243	1.62e-82	7.35e-80
SSTP_0000193200	3965.14	6.4	0.3407	18.9079	9.82e-80	3.35e-77
SSTP_0001258200	13338.9	6.4	0.356379	17.8825	1.62e-71	3.25e-69
SSTP_0001102100	2473.74	6.4	0.380119	16.8328	1.4e-63	1.4e-61
SSTP_0000185100	14491.4	6.4	0.384195	16.5331	2.12e-61	1.84e-59
SSTP_0000221500	4169.19	6.4	0.39244	16.2354	2.84e-59	2.13e-57
SSTP_0000297600	30320	6.4	0.428981	14.8618	5.83e-50	2.47e-48
SSTP_0000549400	4386.23	6.4	0.43511	14.7414	3.49e-49	1.4e-47
SSTP_0001264700	3255.14	6.4	0.44252	14.5591	5.11e-48	1.89e-46
SSTP_0001175900	2427.77	6.4	0.443562	14.3569	9.64e-47	3.28e-45
SSTP_0000603900	4528.61	6.4	0.467935	13.6465	2.12e-42	5.75e-41
SSTP_0000517600	550.939	6.4	0.473187	13.6093	3.52e-42	9.44e-41
SSTP_0000420300	1884.3	6.4	0.479152	13.4387	3.59e-41	9.12e-40
SSTP_0000291000	31208.6	6.4	0.581	11.0682	1.79e-28	2.55e-27
SSTP_0000209600	2069.75	6.4	0.584261	10.9814	4.7e-28	6.59e-27
SSTP_0000099000	402.096	6.4	0.594961	10.6966	1.06e-26	1.4e-25
SSTP_0000998700	414.223	6.4	0.607041	10.4713	1.17e-25	1.49e-24
SSTP_0001227200	900.113	6.4	0.82061	7.811	5.67e-15	4.9e-14
SSTP_0001284000	104.34	6.4	0.983263	6.46585	1.01e-10	6.76e-10
SSTP_0000517900	61.3839	6.4	1.30073	4.94691	7.54e-07	3.6e-06
SSTP_0000821300	16326.4	6.3	0.356351	17.5389	7.23e-69	1.17e-66
SSTP_0000576000	1375.48	6.3	0.36654	17.1264	9.44e-66	1.18e-63
SSTP_0000083600	5870.91	6.3	0.390434	16.1269	1.65e-58	1.18e-56
SSTP_0000424000	1577.89	6.3	0.408713	15.4041	1.54e-53	8.06e-52
SSTP_0000113200	887.111	6.3	0.413451	15.2215	2.54e-52	1.25e-50
SSTP_0000624000	1902.09	6.3	0.43105	14.7231	4.58e-49	1.81e-47
SSTP_0001266000	1426.84	6.3	0.475776	13.2353	5.49e-40	1.33e-38
SSTP_0000768400	1044.41	6.3	0.484151	12.9891	1.41e-38	3.17e-37
SSTP_0000998800	9098.62	6.3	0.525263	12.0533	1.86e-33	3.22e-32
SSTP_0000804600	611.886	6.3	0.565718	11.1081	1.15e-28	1.64e-27
SSTP_0001260900	3234.1	6.3	0.623659	10.0904	6.09e-24	7.4e-23
SSTP_0000640500	2832.68	6.3	0.632066	9.94298	2.71e-23	3.21e-22
SSTP_0000147000	1908.67	6.3	0.754781	8.40809	4.17e-17	3.98e-16
SSTP_0000868700	1066.94	6.3	0.769376	8.2163	2.1e-16	1.93e-15
SSTP_0000475600	167.69	6.3	0.83006	7.54831	4.41e-14	3.64e-13
SSTP_0000537900	54.7524	6.3	1.33282	4.73441	2.2e-06	9.81e-06
SSTP_0000355700	85.5853	6.3	1.36006	4.59731	4.28e-06	1.83e-05
SSTP_0000512900	56.2771	6.3	1.55119	4.0693	4.72e-05	0.000173309
SSTP_0000329700	5955.34	6.2	0.315492	19.7117	1.71e-86	9.54e-84
SSTP_0001263600	2808.11	6.2	0.328516	18.9436	4.98e-80	1.75e-77
SSTP_0000105900	3896.15	6.2	0.340652	18.304	7.69e-75	1.78e-72
SSTP_0000011400	3187.19	6.2	0.368546	16.9058	4.08e-64	4.31e-62
SSTP_0001147000	56349.4	6.2	0.368042	16.9016	4.38e-64	4.59e-62
SSTP_0000082000	15392.1	6.2	0.372896	16.7241	8.75e-63	8.2e-61
SSTP_0000796800	21323.6	6.2	0.369686	16.7011	1.29e-62	1.17e-60
SSTP_0000345200	4865.97	6.2	0.38978	15.9491	2.89e-57	1.91e-55
SSTP_0000045800	3917.05	6.2	0.390547	15.8392	1.67e-56	1.07e-54
SSTP_0000117000	2387.99	6.2	0.394748	15.7963	3.3e-56	2.07e-54
SSTP_0001102400	5035.85	6.2	0.393523	15.7673	5.23e-56	3.19e-54
SSTP_0001161400	931.532	6.2	0.396797	15.6701	2.42e-55	1.44e-53
SSTP_0000359100	1546.58	6.2	0.394902	15.648	3.43e-55	2e-53
SSTP_0000935300	5131.24	6.2	0.405449	15.2689	1.23e-52	6.17e-51
SSTP_0000112800	35550.6	6.2	0.429139	14.4257	3.57e-47	1.26e-45
SSTP_0000721600	4497.78	6.2	0.43618	14.2571	4.05e-46	1.34e-44
SSTP_0000891400	4863.98	6.2	0.458911	13.5487	8.06e-42	2.11e-40
SSTP_0000787400	4619.35	6.2	0.476604	13.0955	3.49e-39	8.1e-38
SSTP_0000653600	744.566	6.2	0.476604	13.0539	6.04e-39	1.38e-37
SSTP_0000049900	1014.81	6.2	0.48223	12.8668	6.92e-38	1.49e-36
SSTP_0000727800	413.169	6.2	0.512489	12.1576	5.23e-34	9.37e-33
SSTP_0000196500	2408.3	6.2	0.51719	12.0782	1.38e-33	2.39e-32
SSTP_0000722200	255.657	6.2	0.609182	10.1809	2.41e-24	2.96e-23
SSTP_0000768500	861.598	6.2	0.63456	9.83626	7.86e-23	9.21e-22
SSTP_0001064500	248.979	6.2	0.682567	9.04925	1.44e-19	1.53e-18
SSTP_0000244600	1492.39	6.2	0.801011	7.78507	6.97e-15	5.99e-14
SSTP_0000255300	112.527	6.2	0.855549	7.20517	5.8e-13	4.48e-12
SSTP_0000162150	84.1774	6.2	0.952974	6.46292	1.03e-10	6.88e-10
SSTP_0000315300	61782.6	6.2	1.99488	3.08981	0.00200286	0.00540437
SSTP_0000332000	22144.6	6.1	0.289198	20.9254	3.15e-97	4.29e-94
SSTP_0000025100	9577.56	6.1	0.296753	20.6132	2.09e-94	2.33e-91
SSTP_0000342200	38617.9	6.1	0.349829	17.4647	2.66e-68	4.14e-66
SSTP_0000229200	8304.71	6.1	0.360627	16.8009	2.41e-63	2.36e-61
SSTP_0000113500	1788	6.1	0.414629	14.7329	3.97e-49	1.57e-47
SSTP_0000945366	802.548	6.1	0.418667	14.5658	4.63e-48	1.72e-46
SSTP_0000988800	1019.6	6.1	0.427466	14.3838	6.54e-47	2.26e-45
SSTP_0000339400	6377.67	6.1	0.428917	14.2953	2.34e-46	7.83e-45
SSTP_0000693600	3785.98	6.1	0.432561	14.1221	2.78e-45	8.9e-44
SSTP_0000598500	1278.13	6.1	0.445014	13.6156	3.23e-42	8.7e-41
SSTP_0001205000	1747.74	6.1	0.511115	11.8915	1.31e-32	2.18e-31
SSTP_0000892000	701.06	6.1	0.553927	11.0078	3.5e-28	4.93e-27
SSTP_0000714000	1046.86	6.1	0.620797	9.76811	1.54e-22	1.79e-21
SSTP_0001249400	111.114	6.1	0.842639	7.22087	5.17e-13	4.01e-12
SSTP_0000744500	180.585	6.1	0.937291	6.51197	7.42e-11	5.02e-10
SSTP_0000921400	45.1052	6.1	1.40128	4.32193	1.55e-05	6.12e-05
SSTP_0000812000	29.9051	6.1	1.63061	3.72853	0.000192601	0.000638811
SSTP_0000908300	2812.4	6	0.324008	18.4294	7.63e-76	1.87e-73
SSTP_0000940600	12752.3	6	0.338685	17.7075	3.67e-70	6.62e-68
SSTP_0001266800	22604.5	6	0.345689	17.2909	5.51e-67	7.42e-65
SSTP_0000896900	5050.64	6	0.365267	16.3802	2.65e-60	2.2e-58
SSTP_0000324000	2228.38	6	0.370182	16.1326	1.51e-58	1.09e-56
SSTP_0000696100	1245.93	6	0.382454	15.6508	3.28e-55	1.93e-53
SSTP_0001009300	1269.88	6	0.390473	15.3959	1.74e-53	9.11e-52
SSTP_0000633400	6555.94	6	0.395933	15.1855	4.41e-52	2.14e-50
SSTP_0000544700	4959.19	6	0.399759	15.0211	5.34e-51	2.37e-49
SSTP_0000780900	4167.55	6	0.402051	14.9118	2.76e-50	1.2e-48
SSTP_0000197800	796.437	6	0.406095	14.806	1.34e-49	5.5e-48
SSTP_0000317800	897.069	6	0.40851	14.7179	4.94e-49	1.94e-47
SSTP_0000056500	7810.46	6	0.410894	14.5053	1.12e-47	4.05e-46
SSTP_0000205800	8348.77	6	0.417286	14.4973	1.26e-47	4.53e-46
SSTP_0000781600	2479.15	6	0.415201	14.4463	2.64e-47	9.38e-46
SSTP_0001208700	2025.68	6	0.439935	13.6952	1.08e-42	3.03e-41
SSTP_0000551700	1913.07	6	0.482961	12.4305	1.79e-35	3.41e-34
SSTP_0000511200	5039.56	6	0.513919	11.6442	2.46e-31	3.89e-30
SSTP_0000365800	379.296	6	0.557	10.8278	2.54e-27	3.46e-26
SSTP_0000255200	239.223	6	0.601565	10.0096	1.38e-23	1.66e-22
SSTP_0001181000	214.635	6	0.731457	8.18794	2.66e-16	2.44e-15
SSTP_0000564800	84.874	6	1.26135	4.74693	2.07e-06	9.25e-06
SSTP_0001132700	38.275	6	1.63106	3.67115	0.000241457	0.000787237
SSTP_0000561700	4166.12	5.9	0.334541	17.534	7.88e-69	1.26e-66
SSTP_0000558100	44713.7	5.9	0.371612	15.7842	4e-56	2.48e-54
SSTP_0000190200	869.769	5.9	0.409651	14.3511	1.05e-46	3.54e-45
SSTP_0000819400	1807.79	5.9	0.413926	14.2219	6.7e-46	2.21e-44
SSTP_0000026700	34814.2	5.9	0.420124	14.0959	4.02e-45	1.28e-43
SSTP_0001006100	3746.3	5.9	0.422587	14.0732	5.55e-45	1.74e-43
SSTP_0000244500	6363.28	5.9	0.41764	14.0537	7.32e-45	2.27e-43
SSTP_0000195400	634.582	5.9	0.437777	13.3936	6.59e-41	1.66e-39
SSTP_0000545800	956.013	5.9	0.473565	12.5084	6.72e-36	1.32e-34
SSTP_0000758400	2495.71	5.9	0.509651	11.6504	2.29e-31	3.64e-30
SSTP_0001080700	1623.08	5.9	0.519728	11.305	1.24e-29	1.82e-28
SSTP_0000237700	384.81	5.9	0.528824	11.2003	4.06e-29	5.9e-28
SSTP_0000888700	301.618	5.9	0.658601	8.97253	2.9e-19	3.03e-18
SSTP_0001149100	1307.72	5.9	0.811131	7.32195	2.44e-13	1.94e-12
SSTP_0000740700	278.356	5.9	0.850208	6.97623	3.03e-12	2.24e-11
SSTP_0000963900	57.6126	5.9	1.2967	4.55543	5.23e-06	2.21e-05
SSTP_0000685900	5284.97	5.8	0.302085	19.0746	4.1e-81	1.62e-78
SSTP_0000691500	8673.57	5.8	0.306856	18.8232	4.88e-79	1.5e-76
SSTP_0000527000	16466.6	5.8	0.311914	18.5562	7.26e-77	1.98e-74
SSTP_0000775900	44794.4	5.8	0.31349	18.5382	1.01e-76	2.71e-74
SSTP_0000297700	1658.29	5.8	0.342674	16.9237	3.01e-64	3.24e-62
SSTP_0000300300	32036	5.8	0.342585	16.8147	1.91e-63	1.89e-61
SSTP_0000887300	6784.55	5.8	0.36614	15.7711	4.92e-56	3.02e-54
SSTP_0000202600	2184.48	5.8	0.368444	15.7045	1.41e-55	8.52e-54
SSTP_0000900500	10481.1	5.8	0.375956	15.5167	2.67e-54	1.46e-52
SSTP_0000968150	1023.38	5.8	0.389827	14.8209	1.07e-49	4.47e-48
SSTP_0000618050	5505.54	5.8	0.396089	14.6227	2.01e-48	7.59e-47
SSTP_0000031200	1154.56	5.8	0.423779	13.7186	7.86e-43	2.22e-41
SSTP_0000561100	3423.07	5.8	0.476982	12.1249	7.79e-34	1.38e-32
SSTP_0000119300	12664	5.8	0.492549	11.7144	1.08e-31	1.73e-30
SSTP_0000547200	859.772	5.8	0.528247	10.9274	8.53e-28	1.19e-26
SSTP_0000386200	245.458	5.8	0.588322	9.90782	3.85e-23	4.54e-22
SSTP_0000736650	155.921	5.8	0.69407	8.35668	6.45e-17	6.08e-16
SSTP_0000390800	109.798	5.8	0.835284	6.96658	3.25e-12	2.4e-11
SSTP_0000201800	105.765	5.8	0.866565	6.67934	2.4e-11	1.68e-10
SSTP_0000965800	37.2883	5.8	1.47768	3.92462	8.69e-05	0.000305276
SSTP_0001099500	49.7291	5.8	1.54692	3.76987	0.000163334	0.000547808
SSTP_0000963600	27.3729	5.8	1.80533	3.18727	0.0014362	0.00401022
SSTP_0000254800	22.327	5.8	1.83523	3.14761	0.00164611	0.00453752
SSTP_0000280800	12065.6	5.7	0.306925	18.6193	2.24e-77	6.25e-75
SSTP_0001186100	5411.72	5.7	0.324666	17.6471	1.07e-69	1.82e-67
SSTP_0000802000	5795.14	5.7	0.352205	16.1164	1.96e-58	1.4e-56
SSTP_0000414600	3665.71	5.7	0.383738	14.8464	7.34e-50	3.1e-48
SSTP_0000320100	1704.55	5.7	0.388671	14.7336	3.92e-49	1.56e-47
SSTP_0000103800	1281.92	5.7	0.438892	12.9189	3.52e-38	7.7e-37
SSTP_0000024300	18712.1	5.7	0.458096	12.5067	6.86e-36	1.34e-34
SSTP_0000751300	927.257	5.7	0.498012	11.4913	1.46e-30	2.22e-29
SSTP_0001048300	234.314	5.7	0.58311	9.73236	2.19e-22	2.52e-21
SSTP_0000570400	311.068	5.7	0.654449	8.63978	5.63e-18	5.56e-17
SSTP_0001217800	562.022	5.7	0.709916	8.00267	1.22e-15	1.09e-14
SSTP_0000644800	119.986	5.7	0.765732	7.40017	1.36e-13	1.09e-12
SSTP_0000804800	117.678	5.7	0.868597	6.50767	7.63e-11	5.15e-10
SSTP_0000947600	30.1936	5.7	1.57977	3.62521	0.000288728	0.000926104
SSTP_0000924650	43.915	5.7	1.57689	3.61344	0.000302164	0.000964912
SSTP_0000539000	25.347	5.7	1.77155	3.19227	0.00141159	0.00394513
SSTP_0000215800	11782.4	5.6	0.291946	19.3426	2.35e-83	1.11e-80
SSTP_0001141000	3685.45	5.6	0.305947	18.4001	1.31e-75	3.16e-73
SSTP_0001209300	2045.26	5.6	0.364651	15.4168	1.26e-53	6.65e-52
SSTP_0000345500	19895.3	5.6	0.375555	14.881	4.38e-50	1.88e-48
SSTP_0000746200	1698.99	5.6	0.394788	14.2095	8e-46	2.63e-44
SSTP_0000386100	649.568	5.6	0.511454	10.9934	4.11e-28	5.78e-27
SSTP_0000210000	608.75	5.6	0.514301	10.9459	6.95e-28	9.71e-27
SSTP_0000084100	886.822	5.6	0.621547	8.95171	3.5e-19	3.65e-18
SSTP_0000715300	268.038	5.6	0.804755	6.89904	5.24e-12	3.8e-11
SSTP_0000702300	955.78	5.6	1.01169	5.58448	2.34e-08	1.31e-07
SSTP_0000612200	73.5046	5.6	1.54761	3.62817	0.000285432	0.00091721
SSTP_0000838900	36.3595	5.6	1.66431	3.35992	0.000779643	0.00230216
SSTP_0000978700	9138.29	5.5	0.292129	18.9697	3.04e-80	1.13e-77
SSTP_0000464500	8367.96	5.5	0.306835	17.9797	2.81e-72	5.75e-70
SSTP_0000655600	31778.9	5.5	0.316938	17.4048	7.59e-68	1.08e-65
SSTP_0000597900	111891	5.5	0.336768	16.2805	1.36e-59	1.05e-57
SSTP_0000755700	8729.85	5.5	0.364587	15.1062	1.47e-51	6.75e-50
SSTP_0000326500	2746.05	5.5	0.372319	14.7413	3.5e-49	1.4e-47
SSTP_0000802200	1620.46	5.5	0.384182	14.357	9.63e-47	3.28e-45
SSTP_0000957200	1580.86	5.5	0.40363	13.5814	5.17e-42	1.37e-40
SSTP_0001074200	7813.11	5.5	0.410256	13.2956	2.45e-40	6.05e-39
SSTP_0000045600	549.307	5.5	0.443813	12.4907	8.39e-36	1.63e-34
SSTP_0000156600	4515.54	5.5	0.445522	12.3758	3.53e-35	6.65e-34
SSTP_0000994500	481.564	5.5	0.453854	12.1679	4.61e-34	8.27e-33
SSTP_0000928400	1063.9	5.5	0.449558	12.1462	6.01e-34	1.07e-32
SSTP_0000706300	789.251	5.5	0.482377	11.499	1.33e-30	2.03e-29
SSTP_0001152100	447.369	5.5	0.482157	11.3386	8.45e-30	1.25e-28
SSTP_0001199700	1729.17	5.5	0.496831	11.0996	1.26e-28	1.8e-27
SSTP_0000310800	2897.74	5.5	0.595016	9.31595	1.21e-20	1.33e-19
SSTP_0000584100	152.125	5.5	0.66777	8.17671	2.92e-16	2.68e-15
SSTP_0000421700	164.408	5.5	0.677338	8.08202	6.37e-16	5.77e-15
SSTP_0000939400	260.313	5.5	0.989552	5.52299	3.33e-08	1.83e-07
SSTP_0000918200	41.5271	5.5	1.23166	4.4972	6.89e-06	2.86e-05
SSTP_0000657900	66756.1	5.4	0.309127	17.5302	8.43e-69	1.33e-66
SSTP_0000706700	2311.01	5.4	0.318774	16.8589	9.02e-64	9.22e-62
SSTP_0000690300	2334.97	5.4	0.322169	16.8475	1.09e-63	1.11e-61
SSTP_0000635200	19056.8	5.4	0.324182	16.7171	9.84e-63	9.08e-61
SSTP_0000520700	13935.4	5.4	0.347527	15.5022	3.35e-54	1.83e-52
SSTP_0000211800	1863.39	5.4	0.362445	14.9977	7.6e-51	3.33e-49
SSTP_0000653700	1389.25	5.4	0.372354	14.373	7.64e-47	2.63e-45
SSTP_0000543800	3757.61	5.4	0.396094	13.5613	6.79e-42	1.79e-40
SSTP_0000786100	4056.77	5.4	0.40475	13.2374	5.34e-40	1.3e-38
SSTP_0000449000	1529.31	5.4	0.42823	12.6407	1.26e-36	2.57e-35
SSTP_0000447600	826.321	5.4	0.443829	12.0961	1.11e-33	1.93e-32
SSTP_0000551800	1859.51	5.4	0.453402	11.9835	4.33e-33	7.39e-32
SSTP_0001164900	3233.02	5.4	0.459134	11.8301	2.73e-32	4.48e-31
SSTP_0000250500	416.171	5.4	0.621715	8.67514	4.13e-18	4.09e-17
SSTP_0000424200	169.542	5.4	0.642811	8.419	3.8e-17	3.63e-16
SSTP_0000370800	127186	5.4	0.665756	8.12354	4.53e-16	4.13e-15
SSTP_0000004000	165.57	5.4	0.7464	7.22421	5.04e-13	3.92e-12
SSTP_0000377800	272.039	5.4	0.787838	6.81152	9.66e-12	6.91e-11
SSTP_0000444500	44.6675	5.4	1.56987	3.42869	0.000606495	0.00183052
SSTP_0000114400	26.824	5.4	1.62834	3.28892	0.00100572	0.0029061
SSTP_0001198100	1113.83	5.3	0.360019	14.6694	1.01e-48	3.92e-47
SSTP_0000909100	1654.09	5.3	0.372853	14.1313	2.43e-45	7.82e-44
SSTP_0000557900	5990.1	5.3	0.375069	13.9999	1.56e-44	4.79e-43
SSTP_0001198200	810.049	5.3	0.400391	13.1844	1.08e-39	2.59e-38
SSTP_0000623300	3874.45	5.3	0.461935	11.5284	9.49e-31	1.45e-29
SSTP_0001029200	289.191	5.3	0.522238	10.1214	4.44e-24	5.41e-23
SSTP_0000391400	616.69	5.3	0.57736	9.13755	6.39e-20	6.87e-19
SSTP_0000607400	156.104	5.3	0.735084	7.1594	8.1e-13	6.22e-12
SSTP_0000915100	66.1242	5.3	1.00502	5.26655	1.39e-07	7.24e-07
SSTP_0001149500	25.049	5.3	1.48737	3.58774	0.000333553	0.00105662
SSTP_0000411700	45.0945	5.3	1.73073	3.07385	0.00211318	0.00566345
SSTP_0001264800	14120.1	5.2	0.322872	16.0049	1.18e-57	7.96e-56
SSTP_0000799600	1762.6	5.2	0.349476	14.8753	4.77e-50	2.03e-48
SSTP_0000958900	7087.33	5.2	0.380804	13.7161	8.13e-43	2.29e-41
SSTP_0001142000	7195.22	5.2	0.41307	12.6514	1.1e-36	2.26e-35
SSTP_0000948700	212.902	5.2	0.60627	8.55641	1.16e-17	1.13e-16
SSTP_0001037100	36.3575	5.2	1.46666	3.52755	0.000419425	0.00130144
SSTP_0000832700	23.7197	5.2	1.51704	3.44294	0.000575428	0.00174061
SSTP_0000894500	15.2923	5.2	1.94901	2.6819	0.0073206	0.0173233
SSTP_0000754600	17.9084	5.2	1.96436	2.62303	0.00871513	0.0202762
SSTP_0000574400	7806.8	5.1	0.298322	17.011	6.81e-65	7.88e-63
SSTP_0000296900	4048.18	5.1	0.303787	16.9519	1.86e-64	2.04e-62
SSTP_0000342300	5943.52	5.1	0.306088	16.7266	8.4e-63	7.93e-61
SSTP_0000724800	11192.8	5.1	0.309146	16.5312	2.19e-61	1.89e-59
SSTP_0000951100	1549.22	5.1	0.333358	15.2889	9.07e-53	4.56e-51
SSTP_0000806400	1053.07	5.1	0.358042	14.3224	1.58e-46	5.33e-45
SSTP_0000916300	1599.36	5.1	0.381721	13.2601	3.95e-40	9.66e-39
SSTP_0000420400	1930.98	5.1	0.391855	12.8998	4.51e-38	9.78e-37
SSTP_0000923900	3082.89	5.1	0.399468	12.7948	1.75e-37	3.69e-36
SSTP_0000926900	1059.86	5.1	0.404308	12.6598	9.88e-37	2.04e-35
SSTP_0000957100	1410.29	5.1	0.469494	10.8257	2.6e-27	3.53e-26
SSTP_0000947800	164.942	5.1	0.625033	8.20745	2.26e-16	2.08e-15
SSTP_0000114800	165.725	5.1	0.813504	6.21899	5e-10	3.17e-09
SSTP_0000646100	84.3831	5.1	0.883635	5.79692	6.75e-09	3.97e-08
SSTP_0000649600	56.1162	5.1	1.01711	5.06062	4.18e-07	2.06e-06
SSTP_0000984500	56.1162	5.1	1.01711	5.06062	4.18e-07	2.06e-06
SSTP_0000711700	47.409	5.1	1.09654	4.67191	2.98e-06	1.3e-05
SSTP_0000087700	51.3957	5.1	1.69439	3.00132	0.00268811	0.00703979
SSTP_0001046000	24.4227	5.1	1.73766	2.90779	0.00363998	0.00924841
SSTP_0000883300	23.6049	5.1	1.86937	2.70874	0.00675391	0.0161128
SSTP_0001102200	10042.7	5	0.31485	15.911	5.31e-57	3.47e-55
SSTP_0000019700	5612.36	5	0.322233	15.4944	3.79e-54	2.06e-52
SSTP_0000347700	1940.29	5	0.321255	15.4184	1.23e-53	6.51e-52
SSTP_0000280000	4167.65	5	0.324347	15.3171	5.88e-53	3.01e-51
SSTP_0000249000	1723.22	5	0.328219	15.299	7.77e-53	3.94e-51
SSTP_0000787200	1861.75	5	0.354175	14.0784	5.15e-45	1.62e-43
SSTP_0000608400	1472.76	5	0.402621	12.3374	5.69e-35	1.06e-33
SSTP_0000040900	4124.33	5	0.405737	12.2011	3.07e-34	5.54e-33
SSTP_0000286900	28032.7	5	0.415258	12.1563	5.31e-34	9.5e-33
SSTP_0001136700	1423.56	5	0.417903	12.078	1.38e-33	2.39e-32
SSTP_0000508900	380.413	5	0.473313	10.5344	6e-26	7.73e-25
SSTP_0000157600	492.116	5	0.524199	9.51943	1.74e-21	1.95e-20
SSTP_0001198400	1189.56	5	0.636757	7.84644	4.28e-15	3.72e-14
SSTP_0000589700	97.0265	5	0.771654	6.47632	9.4e-11	6.32e-10
SSTP_0001066500	20.3039	5	1.76264	2.84484	0.0044434	0.0110697
SSTP_0000328800	16731	5	1.82878	2.72237	0.00648158	0.0155325
SSTP_0000326700	6146.66	4.9	0.308374	15.8351	1.78e-56	1.13e-54
SSTP_0000013900	12063.1	4.9	0.314232	15.6601	2.83e-55	1.67e-53
SSTP_0000885500	3893.34	4.9	0.323891	15.158	6.7e-52	3.16e-50
SSTP_0000375600	1773.46	4.9	0.368985	13.2413	5.06e-40	1.23e-38
SSTP_0000166400	758.637	4.9	0.380344	12.8119	1.41e-37	2.97e-36
SSTP_0000392100	904.773	4.9	0.401645	12.1197	8.31e-34	1.47e-32
SSTP_0000600000	507.308	4.9	0.421945	11.6347	2.74e-31	4.33e-30
SSTP_0000633500	1564.63	4.9	0.420729	11.6088	3.72e-31	5.84e-30
SSTP_0000107900	1741.98	4.9	0.454765	10.775	4.52e-27	6.07e-26
SSTP_0001138200	589.093	4.9	0.522752	9.35179	8.62e-21	9.48e-20
SSTP_0001008500	226.066	4.9	0.553909	8.93392	4.11e-19	4.25e-18
SSTP_0000425900	155.822	4.9	0.874946	5.5833	2.36e-08	1.32e-07
SSTP_0001199400	63.3456	4.9	0.989308	4.94479	7.62e-07	3.64e-06
SSTP_0000086100	4200.59	4.8	0.306935	15.5907	8.42e-55	4.76e-53
SSTP_0000395700	30535.1	4.8	0.315352	15.3705	2.58e-53	1.34e-51
SSTP_0001084000	3123.56	4.8	0.31667	15.1828	4.6e-52	2.22e-50
SSTP_0000585100	16080.7	4.8	0.319771	14.865	5.56e-50	2.36e-48
SSTP_0001215400	6373.12	4.8	0.332023	14.542	6.57e-48	2.42e-46
SSTP_0000423000	3721.03	4.8	0.333523	14.2807	2.89e-46	9.63e-45
SSTP_0001257800	3297.94	4.8	0.37816	12.6534	1.07e-36	2.2e-35
SSTP_0000082900	1861.76	4.8	0.378715	12.5498	3.99e-36	7.96e-35
SSTP_0001060000	1551.7	4.8	0.400452	12.1083	9.54e-34	1.68e-32
SSTP_0000949500	6912.95	4.8	0.413202	11.6482	2.34e-31	3.72e-30
SSTP_0000317200	1801.69	4.8	0.442455	10.8663	1.67e-27	2.28e-26
SSTP_0000039900	420.641	4.8	0.453517	10.6893	1.14e-26	1.51e-25
SSTP_0000717900	479.969	4.8	0.506989	9.40273	5.32e-21	5.86e-20
SSTP_0001161800	302.785	4.8	0.578402	8.26596	1.39e-16	1.29e-15
SSTP_0000816900	270.174	4.8	0.602166	7.94978	1.87e-15	1.65e-14
SSTP_0000435200	161.222	4.8	0.624988	7.72649	1.11e-14	9.36e-14
SSTP_0000100200	134.684	4.8	0.669369	7.16882	7.56e-13	5.81e-12
SSTP_0000604900	62.0835	4.8	0.908981	5.25073	1.51e-07	7.85e-07
SSTP_0001208800	45.0339	4.8	1.15623	4.18662	2.83e-05	0.000107609
SSTP_0000592900	49937.5	4.7	0.292544	15.9821	1.7e-57	1.14e-55
SSTP_0000913700	2964.53	4.7	0.317301	14.8194	1.1e-49	4.55e-48
SSTP_0000536500	3814.37	4.7	0.321563	14.7116	5.43e-49	2.13e-47
SSTP_0000150000	3029.8	4.7	0.322985	14.4102	4.47e-47	1.57e-45
SSTP_0000311400	1662.23	4.7	0.324726	14.3296	1.43e-46	4.82e-45
SSTP_0000227600	6443.5	4.7	0.335233	14.0155	1.25e-44	3.87e-43
SSTP_0000814900	1938.36	4.7	0.340825	13.7358	6.2e-43	1.77e-41
SSTP_0000623800	3492.78	4.7	0.341534	13.72	7.7e-43	2.18e-41
SSTP_0000513900	2695.72	4.7	0.350248	13.536	9.58e-42	2.5e-40
SSTP_0000448900	2285.09	4.7	0.361485	12.9988	1.24e-38	2.81e-37
SSTP_0000809900	1886.8	4.7	0.406532	11.6521	2.24e-31	3.57e-30
SSTP_0000205600	597.604	4.7	0.411963	11.2977	1.35e-29	1.98e-28
SSTP_0000614400	671.965	4.7	0.454273	10.3595	3.79e-25	4.75e-24
SSTP_0001206900	351.137	4.7	0.463824	10.1664	2.8e-24	3.43e-23
SSTP_0000315100	292.998	4.7	0.543814	8.6668	4.44e-18	4.4e-17
SSTP_0000188400	205.469	4.7	0.559705	8.31692	9.03e-17	8.46e-16
SSTP_0000048700	41.6988	4.7	1.77932	2.65073	0.00803183	0.0188716
SSTP_0001108200	15.1362	4.7	1.9423	2.39789	0.0164897	0.0356962
SSTP_0000787700	9240.22	4.6	0.291123	15.6891	1.79e-55	1.07e-53
SSTP_0000237800	3689.36	4.6	0.300238	15.3014	7.48e-53	3.81e-51
SSTP_0000813600	3811.73	4.6	0.304851	15.179	4.87e-52	2.34e-50
SSTP_0001000400	28462.9	4.6	0.306947	15.1488	7.72e-52	3.61e-50
SSTP_0000631600	2697.05	4.6	0.307879	15.0916	1.84e-51	8.36e-50
SSTP_0000321600	4418.76	4.6	0.305198	15.0359	4.27e-51	1.9e-49
SSTP_0000181400	6287.55	4.6	0.306772	14.953	1.49e-50	6.48e-49
SSTP_0000994400	28341.7	4.6	0.334149	13.7819	3.28e-43	9.46e-42
SSTP_0000735200	3901.37	4.6	0.333979	13.7416	5.72e-43	1.64e-41
SSTP_0000548000	9440.3	4.6	0.372179	12.4433	1.52e-35	2.92e-34
SSTP_0000011900	6458.6	4.6	0.37421	12.3809	3.32e-35	6.25e-34
SSTP_0000756100	836.135	4.6	0.376884	12.178	4.07e-34	7.34e-33
SSTP_0000714100	560.224	4.6	0.40445	11.3477	7.61e-30	1.13e-28
SSTP_0000653750	531.165	4.6	0.411981	11.1058	1.18e-28	1.68e-27
SSTP_0001158700	1295.87	4.6	0.437382	10.5137	7.47e-26	9.57e-25
SSTP_0000390400	62.0623	4.6	1.01603	4.50175	6.74e-06	2.81e-05
SSTP_0001192600	43.8862	4.6	1.77699	2.59878	0.00935556	0.0215722
SSTP_0001269400	5743.66	4.5	0.312973	14.4163	4.09e-47	1.44e-45
SSTP_0000994700	5741.82	4.5	0.31855	14.0694	5.86e-45	1.83e-43
SSTP_0000169000	3244.22	4.5	0.348881	12.9911	1.37e-38	3.09e-37
SSTP_0000527400	5550.27	4.5	0.355037	12.5574	3.62e-36	7.26e-35
SSTP_0001155400	933.728	4.5	0.358848	12.4668	1.13e-35	2.18e-34
SSTP_0000821200	4135.27	4.5	0.377672	11.9102	1.05e-32	1.75e-31
SSTP_0000371200	2037.4	4.5	0.380228	11.8956	1.25e-32	2.08e-31
SSTP_0000105200	7537.43	4.5	0.388184	11.6747	1.72e-31	2.75e-30
SSTP_0001015100	319.205	4.5	0.488389	9.18941	3.95e-20	4.27e-19
SSTP_0001078100	1857	4.5	0.504388	8.91593	4.84e-19	4.98e-18
SSTP_0000113800	249.408	4.5	0.511621	8.84902	8.83e-19	8.99e-18
SSTP_0000608600	194.124	4.5	0.557183	8.03707	9.2e-16	8.29e-15
SSTP_0001185900	318.666	4.5	0.575438	7.77534	7.52e-15	6.45e-14
SSTP_0000840000	245.069	4.5	0.610151	7.34745	2.02e-13	1.61e-12
SSTP_0001268900	129.61	4.5	0.822213	5.50472	3.7e-08	2.03e-07
SSTP_0000623900	89.5326	4.5	0.82092	5.46036	4.75e-08	2.58e-07
SSTP_0001048600	63.854	4.5	0.990886	4.53623	5.73e-06	2.41e-05
SSTP_0000408100	8207.73	4.4	0.288975	15.2269	2.35e-52	1.16e-50
SSTP_0000192700	3329.45	4.4	0.313049	14.1538	1.77e-45	5.72e-44
SSTP_0000185800	2288.37	4.4	0.312149	13.9755	2.2e-44	6.68e-43
SSTP_0000578200	2318.36	4.4	0.320013	13.7053	9.43e-43	2.64e-41
SSTP_0000106100	1181.62	4.4	0.343754	12.891	5.06e-38	1.1e-36
SSTP_0000189300	2409.07	4.4	0.351649	12.4149	2.17e-35	4.12e-34
SSTP_0000645000	1260.35	4.4	0.369298	11.832	2.67e-32	4.39e-31
SSTP_0000657500	810.016	4.4	0.374694	11.6233	3.14e-31	4.95e-30
SSTP_0000028700	766.671	4.4	0.376404	11.5807	5.16e-31	8.02e-30
SSTP_0000124700	393.395	4.4	0.450805	9.84617	7.12e-23	8.35e-22
SSTP_0000107200	44793	4.4	0.460272	9.49375	2.23e-21	2.48e-20
SSTP_0000915700	1064.67	4.4	0.475126	9.23293	2.63e-20	2.86e-19
SSTP_0000905700	895.264	4.4	0.476128	9.22044	2.96e-20	3.21e-19
SSTP_0001134200	402.784	4.4	0.504834	8.76278	1.9e-18	1.92e-17
SSTP_0000924600	278.689	4.4	0.637436	6.85265	7.25e-12	5.21e-11
SSTP_0000293100	121.387	4.4	0.67961	6.52699	6.71e-11	4.56e-10
SSTP_0000159900	8135.48	4.3	0.300621	14.3948	5.58e-47	1.95e-45
SSTP_0001047000	2043.61	4.3	0.314539	13.7615	4.35e-43	1.25e-41
SSTP_0000320700	54007.1	4.3	0.313104	13.71	8.85e-43	2.48e-41
SSTP_0000345600	22557.9	4.3	0.328281	13.1037	3.14e-39	7.3e-38
SSTP_0000726300	1447.19	4.3	0.336364	12.794	1.77e-37	3.72e-36
SSTP_0000485400	5283.91	4.3	0.346126	12.4801	9.58e-36	1.86e-34
SSTP_0000981600	35711.9	4.3	0.347859	12.4756	1.01e-35	1.96e-34
SSTP_0001220900	854.296	4.3	0.371898	11.4502	2.35e-30	3.54e-29
SSTP_0000056400	1457.19	4.3	0.382236	11.305	1.24e-29	1.82e-28
SSTP_0001198000	699.333	4.3	0.397221	10.7092	9.21e-27	1.23e-25
SSTP_0000132000	1012.19	4.3	0.415148	10.2979	7.2e-25	8.99e-24
SSTP_0000545050	438.801	4.3	0.426158	10.0571	8.55e-24	1.03e-22
SSTP_0000185600	423.946	4.3	0.474124	9.03841	1.59e-19	1.69e-18
SSTP_0000766700	503.959	4.3	0.508814	8.35778	6.39e-17	6.03e-16
SSTP_0000967100	195.992	4.3	0.628686	6.86677	6.57e-12	4.74e-11
SSTP_0000315700	201.394	4.3	0.654463	6.50035	8.01e-11	5.4e-10
SSTP_0000142000	28.8896	4.3	1.22091	3.52898	0.000417169	0.00129575
SSTP_0000025600	33714.8	4.2	0.316729	13.291	2.61e-40	6.42e-39
SSTP_0000304200	69547.8	4.2	0.321473	13.2165	7.04e-40	1.7e-38
SSTP_0000288400	1135.95	4.2	0.357926	11.6635	1.96e-31	3.13e-30
SSTP_0000525400	578.73	4.2	0.390998	10.7536	5.7e-27	7.66e-26
SSTP_0000555700	3079.77	4.2	0.426728	9.77102	1.5e-22	1.74e-21
SSTP_0000904000	358.531	4.2	0.462484	9.13071	6.81e-20	7.31e-19
SSTP_0000854700	547.742	4.2	0.534394	7.93478	2.11e-15	1.86e-14
SSTP_0000634200	177.322	4.2	0.601611	6.94328	3.83e-12	2.81e-11
SSTP_0000961800	135.562	4.2	0.664019	6.33469	2.38e-10	1.55e-09
SSTP_0001008600	460.763	4.2	0.725552	5.74687	9.09e-09	5.28e-08
SSTP_0000275000	121.055	4.2	0.832404	5.08135	3.75e-07	1.86e-06
SSTP_0000480100	69.8251	4.2	0.829062	5.0812	3.75e-07	1.86e-06
SSTP_0000805000	53.2671	4.2	0.932771	4.49392	6.99e-06	2.9e-05
SSTP_0000032400	52.4501	4.2	1.02942	4.07524	4.6e-05	0.000169352
SSTP_0000187000	30.9996	4.2	1.17883	3.54324	0.000395236	0.00123167
SSTP_0000780700	11.626	4.2	1.81454	2.33605	0.0194887	0.0414283
SSTP_0000047200	1845.3	4.1	0.31677	12.8308	1.1e-37	2.34e-36
SSTP_0001184200	1633.25	4.1	0.330261	12.4308	1.78e-35	3.4e-34
SSTP_0001189900	4302.88	4.1	0.352777	11.6083	3.74e-31	5.86e-30
SSTP_0001006500	2016.28	4.1	0.434307	9.42856	4.16e-21	4.6e-20
SSTP_0000549000	494.625	4.1	0.471604	8.69335	3.52e-18	3.5e-17
SSTP_0000870000	312.59	4.1	0.515997	7.86879	3.58e-15	3.12e-14
SSTP_0000082200	163.997	4.1	0.57931	7.04225	1.89e-12	1.42e-11
SSTP_0000887800	158.214	4.1	0.594185	6.91832	4.57e-12	3.33e-11
SSTP_0000731700	219.715	4.1	0.631443	6.42872	1.29e-10	8.56e-10
SSTP_0001129700	110.896	4.1	0.725302	5.60447	2.09e-08	1.17e-07
SSTP_0000241500	94.0837	4.1	0.748343	5.51828	3.42e-08	1.88e-07
SSTP_0000223200	30.8376	4.1	1.177	3.46643	0.000527414	0.00160248
SSTP_0001077900	8820.56	4	0.297991	13.3866	7.24e-41	1.82e-39
SSTP_0000269400	2602.79	4	0.305354	13.2212	6.62e-40	1.6e-38
SSTP_0000073300	6513.93	4	0.300943	13.1765	1.2e-39	2.86e-38
SSTP_0000762100	4154.87	4	0.322357	12.5237	5.54e-36	1.1e-34
SSTP_0000447900	1841.69	4	0.330691	12.2176	2.5e-34	4.54e-33
SSTP_0001066400	12025.7	4	0.363163	11.1131	1.08e-28	1.55e-27
SSTP_0000086700	2598.4	4	0.377825	10.4634	1.27e-25	1.61e-24
SSTP_0001166300	1505.16	4	0.383723	10.3921	2.69e-25	3.39e-24
SSTP_0000834000	679.387	4	0.413157	9.60701	7.47e-22	8.49e-21
SSTP_0001004800	283.765	4	0.476867	8.39542	4.64e-17	4.42e-16
SSTP_0000511600	152.962	4	0.596864	6.72206	1.79e-11	1.26e-10
SSTP_0000635700	914.368	4	0.637705	6.34318	2.25e-10	1.47e-09
SSTP_0000615200	297.424	4	0.653475	6.16337	7.12e-10	4.47e-09
SSTP_0000965700	43.2218	4	1.08262	3.68741	0.000226547	0.00074277
SSTP_0000390700	20.3631	4	1.74702	2.31653	0.0205296	0.0433034
SSTP_0000484900	106196	3.9	0.286108	13.6883	1.19e-42	3.31e-41
SSTP_0000346600	11305.3	3.9	0.292884	13.4353	3.76e-41	9.53e-40
SSTP_0000188700	5219.71	3.9	0.292483	13.4129	5.08e-41	1.28e-39
SSTP_0000327500	3114.42	3.9	0.307427	12.7626	2.65e-37	5.54e-36
SSTP_0000069300	2389.96	3.9	0.307813	12.5162	6.09e-36	1.2e-34
SSTP_0000086200	3053.04	3.9	0.324494	12.1435	6.21e-34	1.11e-32
SSTP_0000151500	1651.39	3.9	0.320093	12.1119	9.14e-34	1.61e-32
SSTP_0000486200	1650.37	3.9	0.324983	11.9031	1.14e-32	1.9e-31
SSTP_0000306200	1109.23	3.9	0.342258	11.3573	6.82e-30	1.01e-28
SSTP_0000889100	1598.04	3.9	0.356756	10.819	2.8e-27	3.79e-26
SSTP_0000941000	165934	3.9	0.373275	10.539	5.71e-26	7.37e-25
SSTP_0000728100	1127.3	3.9	0.404705	9.65059	4.89e-22	5.57e-21
SSTP_0000976400	10170.3	3.9	0.405475	9.56552	1.12e-21	1.26e-20
SSTP_0001113100	991.045	3.9	0.433411	9.10172	8.89e-20	9.54e-19
SSTP_0000140400	1527.5	3.9	0.433269	8.94603	3.69e-19	3.83e-18
SSTP_0001039500	367.826	3.9	0.4418	8.78156	1.61e-18	1.62e-17
SSTP_0000416200	272.127	3.9	0.483653	8.16363	3.25e-16	2.97e-15
SSTP_0000338900	620.924	3.9	0.50952	7.55817	4.09e-14	3.39e-13
SSTP_0000205700	358.715	3.9	0.541538	7.23142	4.78e-13	3.72e-12
SSTP_0000197700	126.909	3.9	0.650069	6.01466	1.8e-09	1.09e-08
SSTP_0000222900	117.895	3.9	0.655201	6.00897	1.87e-09	1.13e-08
SSTP_0000482700	100.685	3.9	0.742082	5.22646	1.73e-07	8.91e-07
SSTP_0000253900	67.2553	3.9	0.842754	4.64205	3.45e-06	1.5e-05
prepG1	9332.41	3.8	0.289028	13.2614	3.88e-40	9.51e-39
SSTP_0000653300	2660.4	3.8	0.306589	12.299	9.18e-35	1.69e-33
SSTP_0000074300	2157.31	3.8	0.320159	11.8705	1.69e-32	2.79e-31
SSTP_0000019100	3751.72	3.8	0.317354	11.8357	2.55e-32	4.21e-31
SSTP_0000546600	2071.09	3.8	0.348788	11.0364	2.55e-28	3.6e-27
SSTP_0001104100	1372.87	3.8	0.345939	10.8964	1.2e-27	1.65e-26
SSTP_0000794000	879.313	3.8	0.358699	10.697	1.05e-26	1.4e-25
SSTP_0000293600	939.188	3.8	0.39631	9.53049	1.57e-21	1.76e-20
SSTP_0001216200	1780.44	3.8	0.417069	9.00233	2.21e-19	2.33e-18
SSTP_0001142400	762.13	3.8	0.426466	8.93095	4.22e-19	4.36e-18
SSTP_0000925800	614.211	3.8	0.456754	8.3487	6.9e-17	6.5e-16
SSTP_0000284300	1005.15	3.8	0.503985	7.62837	2.38e-14	1.99e-13
SSTP_0000327200	367.734	3.8	0.546791	7.01977	2.22e-12	1.66e-11
SSTP_0000730600	172.121	3.8	0.563948	6.8259	8.74e-12	6.27e-11
SSTP_0000744300	83.3229	3.8	0.746575	5.09743	3.44e-07	1.71e-06
SSTP_0000663800	88.2599	3.8	0.801738	4.71962	2.36e-06	1.05e-05
SSTP_0000524600	60.2271	3.8	0.857384	4.45759	8.29e-06	3.4e-05
SSTP_0001213000	70.2675	3.8	1.016	3.78671	0.000152657	0.000516162
SSTP_0000229700	2187.85	3.7	0.316086	11.7475	7.27e-32	1.18e-30
SSTP_0000437900	1809.87	3.7	0.321347	11.6184	3.32e-31	5.23e-30
SSTP_0000448100	3488.71	3.7	0.315211	11.6079	3.76e-31	5.88e-30
SSTP_0000024200	56510	3.7	0.325793	11.4228	3.22e-30	4.83e-29
SSTP_0000070300	1513.5	3.7	0.350735	10.4674	1.22e-25	1.55e-24
SSTP_0001199000	882.178	3.7	0.382029	9.71169	2.69e-22	3.08e-21
SSTP_0000476500	1910.33	3.7	0.384098	9.57617	1.01e-21	1.14e-20
SSTP_0000012600	388.243	3.7	0.43119	8.58756	8.88e-18	8.69e-17
SSTP_0001199500	73.506	3.7	0.860888	4.35372	1.34e-05	5.35e-05
SSTP_0000214300	87.3717	3.7	0.895634	4.14679	3.37e-05	0.000126538
SSTP_0001199650	49.8494	3.7	0.952166	3.89099	9.98e-05	0.000347568
SSTP_0001016700	32.9749	3.7	1.1068	3.3086	0.000937634	0.00272863
SSTP_0001140100	34369.2	3.6	0.288966	12.5562	3.68e-36	7.36e-35
SSTP_0000749700	6499.53	3.6	0.293641	12.2778	1.19e-34	2.18e-33
SSTP_0001153600	5908.52	3.6	0.292412	12.1738	4.28e-34	7.7e-33
SSTP_0001067100	12078.6	3.6	0.30849	11.7592	6.33e-32	1.03e-30
SSTP_0000401800	1493.79	3.6	0.326099	10.8941	1.23e-27	1.69e-26
SSTP_0000821600	5185.75	3.6	0.339473	10.6621	1.53e-26	2.02e-25
SSTP_0000310600	1063.76	3.6	0.34102	10.6576	1.61e-26	2.11e-25
SSTP_0000320900	7961.66	3.6	0.341678	10.5559	4.77e-26	6.18e-25
SSTP_0000070900	1305.46	3.6	0.367843	9.66242	4.35e-22	4.98e-21
SSTP_0000158400	740.405	3.6	0.396596	8.95613	3.36e-19	3.51e-18
SSTP_0000596000	517.772	3.6	0.413517	8.66274	4.61e-18	4.55e-17
SSTP_0000317100	6750.68	3.6	0.423824	8.59425	8.38e-18	8.22e-17
SSTP_0000604400	337.755	3.6	0.444641	7.9929	1.32e-15	1.18e-14
SSTP_0000284900	567.833	3.6	0.464484	7.73338	1.05e-14	8.88e-14
SSTP_0000557600	281.424	3.6	0.516222	6.96993	3.17e-12	2.34e-11
SSTP_0000021600	349.563	3.6	0.511522	6.96314	3.33e-12	2.45e-11
SSTP_0000823100	434.025	3.6	0.539788	6.68214	2.35e-11	1.65e-10
SSTP_0000329100	296.103	3.6	0.549407	6.56986	5.04e-11	3.45e-10
SSTP_0000166500	67.274	3.6	0.914994	3.90454	9.44e-05	0.000329974
SSTP_0001254700	78.0894	3.6	1.02216	3.56456	0.000364461	0.00114537
SSTP_0000325700	2511.16	3.5	0.304862	11.6354	2.72e-31	4.3e-30
SSTP_0000334100	3889.57	3.5	0.301101	11.5417	8.13e-31	1.25e-29
SSTP_0000122100	2720.92	3.5	0.309471	11.3364	8.66e-30	1.28e-28
SSTP_0000420800	6018.83	3.5	0.314629	11.1379	8.2e-29	1.18e-27
SSTP_0001070900	1376.54	3.5	0.326811	10.6034	2.87e-26	3.74e-25
SSTP_0000655800	8459.3	3.5	0.350041	9.98887	1.71e-23	2.04e-22
SSTP_0000623400	8455.44	3.5	0.359835	9.63918	5.46e-22	6.22e-21
SSTP_0000140500	770.017	3.5	0.39281	8.9389	3.93e-19	4.07e-18
SSTP_0000550600	601.231	3.5	0.45449	7.74892	9.27e-15	7.89e-14
SSTP_0000157700	267.905	3.5	0.478185	7.41507	1.22e-13	9.81e-13
SSTP_0000855600	215.34	3.5	0.51561	6.80691	9.97e-12	7.12e-11
SSTP_0000070600	268.131	3.5	0.522825	6.61171	3.8e-11	2.62e-10
SSTP_0000722800	9858.07	3.5	0.574533	6.09021	1.13e-09	6.94e-09
SSTP_0000228800	307.876	3.5	0.603315	5.79715	6.75e-09	3.96e-08
SSTP_0000039200	114.218	3.5	0.65132	5.33964	9.31e-08	4.92e-07
SSTP_0000377000	194.779	3.5	0.679961	5.19815	2.01e-07	1.03e-06
SSTP_0000844100	962.677	3.5	0.693752	4.99881	5.77e-07	2.8e-06
SSTP_0000663900	96.1387	3.5	0.762984	4.5835	4.57e-06	1.95e-05
SSTP_0000784700	100.174	3.5	0.767633	4.5058	6.61e-06	2.76e-05
SSTP_0000466100	40.9361	3.5	1.01114	3.50119	0.000463178	0.00142388
SSTP_0001210000	37.209	3.5	1.04601	3.37357	0.000742012	0.00220164
SSTP_0000955810	30.8876	3.5	1.13089	3.08069	0.00206523	0.00555314
SSTP_0001182400	37.7953	3.5	1.20774	2.9113	0.0035993	0.00915073
SSTP_0000112900	3195.92	3.4	0.305817	11.2204	3.24e-29	4.73e-28
SSTP_0000818500	7518.34	3.4	0.317838	10.777	4.42e-27	5.95e-26
SSTP_0000458900	17830.3	3.4	0.313496	10.6885	1.15e-26	1.52e-25
SSTP_0000823200	1956.06	3.4	0.321565	10.5096	7.81e-26	9.99e-25
SSTP_0001106500	1726.7	3.4	0.327641	10.2579	1.09e-24	1.36e-23
SSTP_0000558200	1805.23	3.4	0.332354	10.2427	1.28e-24	1.58e-23
SSTP_0000424100	592.088	3.4	0.379935	8.93358	4.12e-19	4.26e-18
SSTP_0000212600	783.668	3.4	0.406627	8.43524	3.31e-17	3.17e-16
SSTP_0000163900	390.446	3.4	0.42198	8.03022	9.73e-16	8.75e-15
SSTP_0000227700	256.986	3.4	0.484651	7.05069	1.78e-12	1.34e-11
SSTP_0000242500	286.593	3.4	0.488095	6.97549	3.05e-12	2.25e-11
SSTP_0000402700	218.769	3.4	0.525041	6.42678	1.3e-10	8.67e-10
SSTP_0000822900	230.68	3.4	0.534265	6.37915	1.78e-10	1.17e-09
SSTP_0000854000	236.355	3.4	0.619924	5.52669	3.26e-08	1.8e-07
SSTP_0000518000	90.1419	3.4	0.710088	4.7197	2.36e-06	1.05e-05
SSTP_0001220800	78.3088	3.4	0.871964	3.84549	0.000120314	0.00041335
SSTP_0000220900	103.88	3.4	0.897996	3.78664	0.000152699	0.000516162
SSTP_0000190000	63.2544	3.4	0.928526	3.69796	0.000217338	0.000715252
SSTP_0000837100	48.9375	3.4	0.92293	3.68387	0.000229717	0.000752332
SSTP_0000943200	40.986	3.4	1.03802	3.26096	0.00111035	0.00317629
SSTP_0000482933	36.1093	3.4	1.05009	3.23031	0.00123657	0.00350629
SSTP_0000679800	9334.47	3.3	0.288991	11.5555	6.92e-31	1.07e-29
SSTP_0001002200	19272.7	3.3	0.285941	11.5369	8.59e-31	1.32e-29
SSTP_0000777000	6187.11	3.3	0.305967	10.7808	4.24e-27	5.72e-26
SSTP_0000796300	1932.19	3.3	0.311612	10.6182	2.45e-26	3.2e-25
SSTP_0000629200	1574	3.3	0.32661	10.0873	6.29e-24	7.61e-23
SSTP_0001259700	3505.61	3.3	0.345422	9.50765	1.95e-21	2.18e-20
SSTP_0000835300	5285.49	3.3	0.364656	9.08928	9.97e-20	1.07e-18
SSTP_0000697900	2188.54	3.3	0.374665	8.93602	4.03e-19	4.18e-18
SSTP_0000199300	612.022	3.3	0.386495	8.44452	3.05e-17	2.93e-16
SSTP_0001081500	494.947	3.3	0.403642	8.08122	6.41e-16	5.81e-15
SSTP_0000775300	1130.05	3.3	0.425452	7.83352	4.74e-15	4.12e-14
SSTP_0000859900	2380.88	3.3	0.419941	7.78324	7.07e-15	6.07e-14
SSTP_0001100900	252.346	3.3	0.488945	6.69615	2.14e-11	1.5e-10
SSTP_0000162100	214.106	3.3	0.509618	6.4769	9.36e-11	6.3e-10
SSTP_0000083300	548.808	3.3	0.511227	6.38808	1.68e-10	1.11e-09
SSTP_0000865100	140.678	3.3	0.595876	5.58023	2.4e-08	1.34e-07
SSTP_000217000	175.034	3.3	0.637651	5.16984	2.34e-07	1.19e-06
SSTP_0000757700	52.2433	3.3	0.8966	3.71455	0.000203562	0.000672622
SSTP_0000947500	17.2961	3.3	1.42858	2.32595	0.0200214	0.0423844
SSTP_0000684100	27955.5	3.2	0.287579	11.1654	6.02e-29	8.71e-28
SSTP_0000236500	13851.3	3.2	0.292564	10.78	4.28e-27	5.77e-26
SSTP_0000029800	9905.29	3.2	0.300044	10.705	9.64e-27	1.28e-25
SSTP_0001134100	28790.6	3.2	0.322185	9.94059	2.77e-23	3.29e-22
SSTP_0000327700	1867.77	3.2	0.341038	9.49193	2.27e-21	2.52e-20
SSTP_0001266300	1284.31	3.2	0.371517	8.50225	1.86e-17	1.8e-16
SSTP_0000839900	539.848	3.2	0.384999	8.18429	2.74e-16	2.51e-15
SSTP_0000570100	416.96	3.2	0.448532	7.18037	6.95e-13	5.35e-12
SSTP_0000743900	214.317	3.2	0.512782	6.2771	3.45e-10	2.22e-09
SSTP_0000203000	100.93	3.2	0.714651	4.51143	6.44e-06	2.69e-05
SSTP_0000363400	69.2119	3.2	0.783085	4.03467	5.47e-05	0.000199179
SSTP_0001199800	109.593	3.2	0.905338	3.54374	0.000394488	0.00123028
SSTP_0000601500	91.5579	3.2	0.93501	3.40784	0.000654805	0.00195946
SSTP_0000329000	35.777	3.2	1.05074	3.07946	0.00207374	0.0055699
SSTP_0000482966	34.3083	3.2	1.05875	3.00079	0.00269276	0.00705048
SSTP_0000054400	8340.81	3.1	0.285625	10.9018	1.13e-27	1.57e-26
SSTP_0001137400	5568.19	3.1	0.293772	10.5306	6.24e-26	8.02e-25
SSTP_0001221500	6145.41	3.1	0.298659	10.4083	2.27e-25	2.87e-24
SSTP_0000259700	6291.29	3.1	0.316104	9.90498	3.96e-23	4.67e-22
SSTP_0000346100	2476.31	3.1	0.325756	9.5221	1.7e-21	1.91e-20
SSTP_0000542300	40142.9	3.1	0.351731	8.94588	3.69e-19	3.83e-18
SSTP_0000222400	1040.24	3.1	0.351935	8.86383	7.73e-19	7.89e-18
SSTP_0000923400	804.633	3.1	0.370549	8.27847	1.25e-16	1.17e-15
SSTP_0000566100	735.941	3.1	0.401704	7.8021	6.09e-15	5.25e-14
SSTP_0000420600	506.438	3.1	0.412888	7.49013	6.88e-14	5.61e-13
SSTP_0000551000	547.284	3.1	0.412885	7.46673	8.22e-14	6.69e-13
SSTP_0001203800	646.979	3.1	0.429984	7.12912	1.01e-12	7.69e-12
SSTP_0000286000	657.419	3.1	0.451252	6.92453	4.37e-12	3.2e-11
SSTP_0000614300	308.588	3.1	0.4694	6.56413	5.23e-11	3.58e-10
SSTP_0000010900	608.884	3.1	0.492512	6.3492	2.16e-10	1.42e-09
SSTP_0000788000	388.703	3.1	0.5432	5.79654	6.77e-09	3.97e-08
SSTP_0001176900	168.665	3.1	0.626049	4.97625	6.48e-07	3.12e-06
SSTP_0000547100	156.434	3.1	0.618622	4.95748	7.14e-07	3.42e-06
SSTP_0000970700	76.5137	3.1	0.757732	4.03428	5.48e-05	0.000199384
SSTP_0000955600	52.2634	3.1	0.900466	3.46422	0.000531774	0.00161453
SSTP_0000030900	37.6152	3.1	1.12208	2.80594	0.00501702	0.0123608
SSTP_0000030800	28.5596	3.1	1.1479	2.69991	0.00693579	0.016505
SSTP_0001212200	30.2843	3.1	1.31046	2.34816	0.0188663	0.0402376
SSTP_0000757000	15729.4	3	0.300364	10.1414	3.62e-24	4.41e-23
SSTP_0000789300	2329.23	3	0.305654	9.7141	2.63e-22	3.01e-21
SSTP_0000095100	1387.57	3	0.326075	9.26012	2.04e-20	2.23e-19
SSTP_0000713000	4429.67	3	0.33235	8.97973	2.71e-19	2.85e-18
SSTP_0000331000	857.417	3	0.349329	8.68082	3.93e-18	3.9e-17
SSTP_0000929400	1516.36	3	0.352073	8.39957	4.48e-17	4.27e-16
SSTP_0000206300	968.934	3	0.352195	8.39269	4.75e-17	4.52e-16
SSTP_0000072500	2479.19	3	0.353177	8.37459	5.54e-17	5.24e-16
SSTP_0001151100	2564.05	3	0.36356	8.17057	3.07e-16	2.81e-15
SSTP_0000149200	4762.3	3	0.374764	7.89144	2.99e-15	2.62e-14
SSTP_0000116700	543.556	3	0.391778	7.55045	4.34e-14	3.59e-13
SSTP_0001081200	505.333	3	0.392036	7.54973	4.36e-14	3.61e-13
SSTP_0000095400	3350.4	3	0.408661	7.2235	5.07e-13	3.94e-12
SSTP_0000117400	509.281	3	0.456447	6.58646	4.5e-11	3.09e-10
SSTP_0000495600	1041.26	3	0.471353	6.33115	2.43e-10	1.59e-09
SSTP_0000000800	305.219	3	0.494221	6.00783	1.88e-09	1.14e-08
SSTP_0000937600	494.802	3	0.548257	5.45896	4.79e-08	2.6e-07
SSTP_0000848900	149.033	3	0.586906	5.0548	4.31e-07	2.12e-06
SSTP_0000794100	64.692	3	0.818332	3.70347	0.000212671	0.000700643
SSTP_0000030700	55.4203	3	0.866341	3.47809	0.000504997	0.00154119
SSTP_0000737300	78.1177	3	0.906673	3.26142	0.00110854	0.00317185
SSTP_0000827700	62.6933	3	0.911949	3.24965	0.00115547	0.00329305
