# Supplementary material for: Exposure to dexamethasone modifies transcriptomic responses of free-living stages of Strongyloides stercoralis
Source: PLoS One. 2021 Jun 28;16(6):e0253701. doi: 10.1371/journal.pone.0253701 (PMC8238218; doi:10.1371/journal.pone.0253701)
Supplement: S5 Table — (XLSX) [file pone.0253701.s010.xlsx]

## Sheet: KEGG-FcVSFt
S5 Table. List of significantly enriched KEGG pathways of DEGs. (Fc versus Ft)
Ss-Female-Control-VS-Ss-Female-Test.PossionDis_Method
#	Pathway	DEGs genes with pathway annotation (199)	All genes with pathway annotation (10627)	Pvalue	Qvalue	Pathway ID	Level 1	Level 2	DEGs members
1	Amoebiasis	8(4.02%)	217 (2.04%)	9.31549e-07	0.000208667	ko05146	Human Diseases	Infectious diseases: Parasitic	CL408.Contig8_All, CL1439.Contig2_All, CL321.Contig4_All, CL243.Contig3_All, CL408.Contig5_All, CL408.Contig6_All, CL552.Contig1_All, Unigene1156_All
2	Adrenergic signaling in cardiomyocytes	8(4.02%)	238 (2.24%)	5.31211e-06	0.000594956	ko04261	Organismal Systems	Circulatory system	CL978.Contig2_All, CL408.Contig8_All, CL2105.Contig6_All, CL321.Contig4_All, CL243.Contig3_All, CL408.Contig5_All, CL408.Contig6_All, Unigene7561_All
3	Long-term potentiation	7(3.52%)	133 (1.25%)	8.2886e-06	0.000618882	ko04720	Organismal Systems	Nervous system	CL408.Contig8_All, CL321.Contig4_All, CL243.Contig3_All, CL408.Contig5_All, CL408.Contig6_All, Unigene7561_All, Unigene6636_All
4	Inflammatory mediator regulation of TRP channels	6 (3.02%)	153 (1.44%)	1.64964e-05	0.000835966	ko04750	Organismal Systems	Sensory system	CL408.Contig8_All, CL321.Contig4_All, CL243.Contig3_All, CL408.Contig5_All, CL408.Contig6_All, Unigene7561_All
5	mRNA surveillance pathway	3 (1.52%)	168 (1.58%)	1.866e-05	0.000835966	ko03015	Genetic Information Processing	Translation	CL1498.Contig1_All, Unigene5832_All, Unigene7561_All
6	Vascular smooth muscle contraction	9 (4.52%)	246 (2.31%)	2.81289e-05	0.00105015	ko04270	Organismal Systems	Circulatory system	CL408.Contig8_All, CL620.Contig4_All, Unigene938_All, CL321.Contig4_All, Unigene5832_All, CL243.Contig3_All, CL408.Contig5_All, CL408.Contig6_All, Unigene7561_All
7	African trypanosomiasis	4 (2.01%)	25 (0.24%)	4.85156e-05	0.0015525	ko05143	Human Diseases	Infectious diseases: Parasitic	CL408.Contig8_All, CL243.Contig3_All, CL408.Contig5_All, CL408.Contig6_All
8	Taste transduction	5 (2.51%)	51 (0.48%)	0.000205742	0.00576077	ko04742	Organismal Systems	Sensory system	CL408.Contig8_All, CL321.Contig4_All, CL1828.Contig4_All, CL408.Contig5_All, CL408.Contig6_All
9	Carbohydrate digestion and absorption	3 (1.52%)	52 (0.49%)	0.000239889	0.00597056	ko04973	Organismal Systems	Digestive system	CL408.Contig8_All, CL408.Contig5_All, CL408.Contig6_All
10	Dopaminergic synapse	6 (3.02%)	188 (1.77%)	0.000273792	0.00613294	ko04728	Organismal Systems	Nervous system	CL408.Contig8_All, CL321.Contig4_All, CL243.Contig3_All, CL408.Contig5_All, CL408.Contig6_All, Unigene7561_All
11	Insulin secretion	5 (2.51%)	134 (1.26%)	0.000402444	0.00793403	ko04911	Organismal Systems	Endocrine system	CL408.Contig8_All, CL321.Contig4_All, CL243.Contig3_All, CL408.Contig5_All, CL408.Contig6_All
12	Oxytocin signaling pathway	8(4.02%)	275 (2.59%)	0.000425037	0.00793403	ko04921	Organismal Systems	Endocrine system	CL408.Contig8_All, CL620.Contig4_All, CL321.Contig4_All, CL1399.Contig1_All, CL243.Contig3_All, CL408.Contig5_All, CL408.Contig6_All, Unigene7561_All
13	Platelet activation	5 (2.51%)	167 (1.57%)	0.000521902	0.00899277	ko04611	Organismal Systems	Immune system	CL408.Contig8_All, CL321.Contig4_All, CL408.Contig5_All, CL408.Contig6_All, Unigene7561_All
14	Protein digestion and absorption	1 (0.5%)	220 (2.07%)	0.00075774	0.0121238	ko04974	Organismal Systems	Digestive system	CL1192.Contig7_All
15	Cell adhesion molecules (CAMs)	3 (1.52%)	64 (0.6%)	0.0011604	0.0173287	ko04514	Environmental Information Processing	Signaling molecules and interaction	CL1463.Contig5_All, CL1463.Contig2_All, CL1463.Contig6_All
16	Insulin resistance	1 (0.5%)	136 (1.28%)	0.00142482	0.0199474	ko04931	Human Diseases	Endocrine and metabolic diseases	Unigene7561_All
17	cAMP signaling pathway	7(3.52%)	372 (3.5%)	0.0015204	0.0200336	ko04024	Environmental Information Processing	Signal transduction	CL438.Contig3_All, CL1012.Contig1_All, CL620.Contig4_All, CL2105.Contig6_All, CL321.Contig4_All, CL1828.Contig4_All, Unigene7561_All
18	Endocrine and other factor-regulated calcium reabsorption	6 (3.02%)	109 (1.03%)	0.00172848	0.021284	ko04961	Organismal Systems	Excretory system	CL408.Contig8_All, CL2105.Contig6_All, CL321.Contig4_All, CL243.Contig3_All, CL408.Contig5_All, CL408.Contig6_All
19	Proteoglycans in cancer	7(3.52%)	306 (2.88%)	0.00188668	0.021284	ko05205	Human Diseases	Cancers: Overview	CL2110.Contig1_All, CL438.Contig3_All, CL321.Contig4_All, CL1399.Contig1_All, CL243.Contig3_All, CL336.Contig4_All, Unigene7561_All
20	Amphetamine addiction	3 (1.52%)	125 (1.18%)	0.00190036	0.021284	ko05031	Human Diseases	Substance dependence	CL321.Contig4_All, CL243.Contig3_All, Unigene7561_All
21	Gap junction	5 (2.51%)	127 (1.2%)	0.00219174	0.0233785	ko04540	Cellular Processes	Cellular community	CL408.Contig8_All, CL321.Contig4_All, CL243.Contig3_All, CL408.Contig5_All, CL408.Contig6_All
22	Thyroid hormone signaling pathway	10 (5.03%)	242 (2.28%)	0.00240851	0.024523	ko04919	Organismal Systems	Endocrine system	CL408.Contig8_All, CL1745.Contig1_All, CL321.Contig4_All, CL91.Contig10_All, CL91.Contig3_All, CL243.Contig3_All, CL408.Contig5_All, CL91.Contig2_All, CL408.Contig6_All, CL91.Contig7_All
23	cGMP-PKG signaling pathway	6 (3.02%)	297 (2.79%)	0.00273551	0.0266415	ko04022	Environmental Information Processing	Signal transduction	CL408.Contig8_All, CL620.Contig4_All, CL2105.Contig6_All, CL408.Contig5_All, CL408.Contig6_All, Unigene7561_All
24	Renin secretion	6 (3.02%)	147 (1.38%)	0.0029641	0.0276649	ko04924	Organismal Systems	Endocrine system	CL408.Contig8_All, CL620.Contig4_All, CL321.Contig4_All, CL1828.Contig4_All, CL408.Contig5_All, CL408.Contig6_All
25	Focal adhesion	5 (2.51%)	338 (3.18%)	0.00336826	0.0301796	ko04510	Cellular Processes	Cellular community	CL438.Contig3_All, CL87.Contig15_All, CL1399.Contig1_All, CL243.Contig3_All, Unigene7561_All
26	Phototransduction - fly	4 (2.01%)	75 (0.71%)	0.00355383	0.0306176	ko04745	Organismal Systems	Sensory system	CL408.Contig8_All, CL243.Contig3_All, CL408.Contig5_All, CL408.Contig6_All
27	Salivary secretion	6 (3.02%)	171 (1.61%)	0.00468259	0.0388482	ko04970	Organismal Systems	Digestive system	CL408.Contig8_All, CL2105.Contig6_All, CL321.Contig4_All, CL243.Contig3_All, CL408.Contig5_All, CL408.Contig6_All
28	Gastric acid secretion	5 (2.51%)	129 (1.21%)	0.00690547	0.0543216	ko04971	Organismal Systems	Digestive system	CL408.Contig8_All, CL321.Contig4_All, CL243.Contig3_All, CL408.Contig5_All, CL408.Contig6_All
29	Insulin signaling pathway	3 (1.52%)	179 (1.68%)	0.0071056	0.0543216	ko04910	Organismal Systems	Endocrine system	CL321.Contig4_All, CL1399.Contig1_All, Unigene7561_All
30	Thyroid hormone synthesis	5 (2.51%)	114 (1.07%)	0.00727522	0.0543216	ko04918	Organismal Systems	Endocrine system	CL408.Contig8_All, CL321.Contig4_All, CL243.Contig3_All, CL408.Contig5_All, CL408.Contig6_All
31	Calcium signaling pathway	7(3.52%)	251 (2.36%)	0.00783639	0.0566243	ko04020	Environmental Information Processing	Signal transduction	CL408.Contig8_All, CL2105.Contig6_All, CL321.Contig4_All, CL1828.Contig4_All, CL243.Contig3_All, CL408.Contig5_All, CL408.Contig6_All

## Sheet: KEGG-McVSMt
S5 Table. List of significantly enriched KEGG pathways of DEGs. (Mc versus Mt)
Ss-Male-Control-VS-Ss-Male-Test.PossionDis_Method
#	Pathway	DEGs genes with pathway annotation (263)	All genes with pathway annotation (10627)	Pvalue	Qvalue	Pathway ID	Level 1	Level 2	DEGs members
1	ECM-receptor interaction	4 (1.5%)	181 (1.7%)	0.000203388	0.0480289	ko04512	Environmental Information Processing	Signaling molecules and interaction	CL336.Contig4_All, CL12.Contig2_All, Unigene7494_All, CL336.Contig5_All
2	Ubiquitin mediated proteolysis	8 (3.04%)	153 (1.44%)	0.000354457	0.0480289	ko04120	Genetic Information Processing	Folding, sorting and degradation	CL1488.Contig1_All, CL1488.Contig2_All, CL391.Contig1_All, Unigene317_All, Unigene2785_All, Unigene5334_All, CL637.Contig2_All, Unigene3836_All
3	mRNA surveillance pathway	5 (1.90%)	168 (1.58%)	0.00314895	0.284455	ko03015	Genetic Information Processing	Translation	Unigene5832_All, Unigene10585_All, Unigene869_All, Unigene4801_All, CL1248.Contig5_All
4	Focal adhesion	3 (1.14%)	338 (3.18%)	0.00565498	0.3065	ko04510	Cellular Processes	Cellular community	CL12.Contig2_All, Unigene4801_All, Unigene7494_All
5	Amoebiasis	2 (0.8%)	217 (2.04%)	0.00747298	0.33753	ko05146	Human Diseases	Infectious diseases: Parasitic	CL56.Contig9_All, Unigene7494_All
6	Spliceosome	7(2.67%)	228 (2.15%)	0.0143775	0.556615	ko03040	Genetic Information Processing	Transcription	Unigene5832_All, CL293.Contig5_All, CL391.Contig1_All, Unigene7866_All, Unigene317_All, Unigene5334_All, Unigene3836_All
7	Histidine metabolism	1 (0.4%)	26 (0.24%)	0.0178702	0.605351	ko00340	Metabolism	Amino acid metabolism	Unigene11006_All
8	Ascorbate and aldarate metabolism	1 (0.4%)	72 (0.68%)	0.0352217	0.77317	ko00053	Metabolism	Carbohydrate metabolism	Unigene11006_All
9	Lysosome	4 (1.5%)	229 (2.15%)	0.0416854	0.77317	ko04142	Cellular Processes	Transport and catabolism	CL718.Contig1_All, CL2020.Contig1_All, CL1363.Contig1_All, CL328.Contig1_All
10	Protein digestion and absorption	2 (0.8%)	220 (2.07%)	0.0439295	0.77317	ko04974	Organismal Systems	Digestive system	CL1192.Contig1_All, Unigene7494_All
11	Calcium signaling pathway	9 (3.4%)	251 (2.36%)	0.0448228	0.77317	ko04020	Environmental Information Processing	Signal transduction	Unigene4024_All, Unigene4021_All, CL509.Contig2_All, Unigene4019_All, Unigene10585_All, CL2105.Contig6_All, CL1895.Contig2_All, Unigene4016_All, Unigene1788_All
12	Cysteine and methionine metabolism	6 (2.28%)	84 (0.79%)	0.0451123	0.77317	ko00270	Metabolism	Amino acid metabolism	CL2056.Contig1_All, CL2008.Contig2_All, Unigene10585_All, Unigene869_All, CL376.Contig3_All, CL2056.Contig3_All
13	Ovarian steroidogenesis	1 (0.4%)	40 (0.38%)	0.0451788	0.77317	ko04913	Organismal Systems	Endocrine system	Unigene1788_All
14	NF-kappa B signaling pathway	7 (2.66%)	58 (0.55%)	0.0494009	0.77317	ko04064	Environmental Information Processing	Signal transduction	Unigene11291_All, CL58.Contig1_All, CL58.Contig12_All, CL58.Contig9_All, CL2014.Contig2_All, CL58.Contig2_All, CL498.Contig2_All
15	Sphingolipid metabolism	2 (0.8%)	68 (0.64%)	0.0542075	0.77317	ko00600	Metabolism	Lipid metabolism	CL923.Contig1_All, CL923.Contig3_All
16	Proximal tubule bicarbonate reclamation	3 (1.14%)	51 (0.48%)	0.0586752	0.795049	ko04964	Organismal Systems	Excretory system	Unigene10585_All, Unigene869_All, CL332.Contig1_All
17	Small cell lung cancer	1 (0.4%)	128 (1.2%)	0.0661735	0.848192	ko05222	Human Diseases	Cancers: Specific types	Unigene7494_All
18	Cytosolic DNA-sensing pathway	4 (1.5%)	63 (0.59%)	0.0762197	0.860648	ko04623	Organismal Systems	Immune system	CL58.Contig1_All, CL58.Contig12_All, CL58.Contig9_All, CL58.Contig2_All
19	Amyotrophic lateral sclerosis (ALS)	4 (1.5%)	73 (0.69%)	0.0801591	0.868925	ko05014	Human Diseases	Neurodegenerative diseases	Unigene11291_All, CL767.Contig4_All, CL767.Contig5_All, Unigene10585_All
20	Cell cycle	2 (0.8%)	143 (1.35%)	0.0863259	0.883176	ko04110	Cellular Processes	Cell growth and death	CL1488.Contig1_All, CL1488.Contig2_All
21	Hepatitis B	6 (2.28%)	124 (1.17%)	0.0915762	0.886327	ko05161	Human Diseases	Infectious diseases: Viral	CL58.Contig1_All, CL58.Contig12_All, CL336.Contig4_All, CL58.Contig9_All, CL58.Contig2_All, CL336.Contig5_All
22	Glutamatergic synapse	2 (0.8%)	137 (1.29%)	0.105798	0.986328	ko04724	Organismal Systems	Nervous system	Unigene10585_All, Unigene1788_All
23	Endocrine and other factor-regulated calcium reabsorption	6 (2.28%)	109 (1.03%)	0.11997	0.986328	ko04961	Organismal Systems	Excretory system	Unigene4024_All, Unigene4021_All, Unigene4019_All, CL2105.Contig6_All, Unigene4016_All, Unigene1788_All

## Sheet: KEGG-McVSFc
S5 Table. List of significantly enriched KEGG pathways of DEGs. (Mc versus Fc)
Ss-Male-Control-VS-Ss-Female-Control.PossionDis_Method
#	Pathway	DEGs genes with pathway annotation (2941)	All genes with pathway annotation (10627)	Pvalue	Qvalue	Pathway ID	Level 1	Level 2	DEGs members
1	Pyrimidine metabolism	20 (0.68%)	136 (1.28%)	3.32335e-05	0.00997005	ko00240	Metabolism	Nucleotide metabolism	CL241.Contig2_All, Unigene649_All, CL2093.Contig1_All, CL91.Contig10_All, CL252.Contig2_All, Unigene1543_All, CL379.Contig2_All, CL1886.Contig2_All, Unigene6418_All, Unigene5499_All, Unigene6350_All, CL613.Contig1_All, CL580.Contig2_All, Unigene4239_All, Unigene9618_All, CL1207.Contig1_All, Unigene1691_All, Unigene5805_All, Unigene4783_All, Unigene9995_All
2	Adherens junction	45 (1.53%)	160 (1.51%)	0.000248339	0.0315461	ko04520	Cellular Processes	Cellular community	Unigene4995_All, Unigene1262_All, Unigene9760_All, CL1651.Contig2_All, Unigene9280_All, Unigene7037_All, Unigene9615_All, Unigene9974_All, Unigene9008_All, Unigene8000_All, CL2014.Contig2_All, CL863.Contig4_All, CL1430.Contig4_All, Unigene783_All, Unigene8547_All, CL714.Contig1_All, CL26.Contig2_All, CL26.Contig1_All, Unigene7533_All, Unigene5596_All, Unigene8165_All, Unigene5322_All, Unigene4223…
3	p53 signaling pathway	12 (0.41%)	47 (0.44%)	0.000315461	0.0315461	ko04115	Cellular Processes	Cell growth and death	Unigene3823_All, CL731.Contig1_All, Unigene903_All, Unigene9612_All, Unigene2285_All, CL665.Contig1_All, CL665.Contig2_All, CL2210.Contig1_All, CL1607.Contig1_All, CL1804.Contig1_All, Unigene2987_All, Unigene2831_All
4	Amoebiasis	52 (1.77%)	217 (2.04%)	0.00114802	0.0861015	ko05146	Human Diseases	Infectious diseases: Parasitic	Unigene7776_All, CL1732.Contig3_All, CL1413.Contig1_All, Unigene8020_All, Unigene1368_All, Unigene4938_All, CL678.Contig1_All, Unigene774_All, Unigene7816_All, CL1035.Contig1_All, Unigene4366_All, CL408.Contig6_All, CL827.Contig1_All, Unigene8239_All, Unigene865_All, Unigene1770_All, CL321.Contig3_All, Unigene6817_All, Unigene7151_All, CL827.Contig3_All, CL1620.Contig2_All, Unigene6866_All, Unige…
5	RNA polymerase	9 (0.31%)	64 (0.6%)	0.00170099	0.091458	ko03020	Genetic Information Processing	Transcription	CL2093.Contig1_All, CL91.Contig10_All, CL252.Contig2_All, Unigene6418_All, CL613.Contig1_All, Unigene4239_All, Unigene9618_All, Unigene4783_All, Unigene9995_All
6	ECM-receptor interaction	41 (1.39%)	181 (1.7%)	0.00216297	0.091458	ko04512	Environmental Information Processing	Signaling molecules and interaction	Unigene4451_All, Unigene12016_All, Unigene7776_All, CL1413.Contig3_All, Unigene3844_All, Unigene9852_All, CL87.Contig6_All, Unigene7816_All, CL1857.Contig2_All, CL1035.Contig1_All, CL827.Contig1_All, Unigene8239_All, Unigene3927_All, Unigene1770_All, CL1857.Contig1_All, Unigene6817_All, CL336.Contig4_All, CL827.Contig3_All, CL1620.Contig2_All, Unigene8544_All, Unigene823_All, CL269.Contig4_All, C…
7	Focal adhesion	70 (2.38%)	338 (3.18%)	0.00221761	0.091458	ko04510	Cellular Processes	Cellular community	Unigene7776_All, Unigene786_All, Unigene3844_All, Unigene1835_All, Unigene9852_All, CL87.Contig6_All, Unigene9760_All, Unigene7816_All, CL1857.Contig2_All, CL1035.Contig1_All, CL1194.Contig1_All, CL827.Contig1_All, Unigene8239_All, Unigene3927_All, Unigene1770_All, CL1857.Contig1_All, CL320.Contig2_All, Unigene6817_All, CL827.Contig3_All, CL1620.Contig2_All, Unigene8544_All, Unigene823_All, CL269…
8	mRNA surveillance pathway	43 (1.46%)	168 (1.58%)	0.00243888	0.091458	ko03015	Genetic Information Processing	Translation	Unigene10142_All, Unigene5032_All, Unigene5832_All, CL1283.Contig2_All, CL296.Contig3_All, CL479.Contig2_All, Unigene9836_All, Unigene4723_All, Unigene4283_All, Unigene186_All, CL1498.Contig1_All, CL1406.Contig3_All, CL1406.Contig1_All, CL710.Contig1_All, Unigene3012_All, CL1248.Contig4_All, Unigene7343_All, Unigene7561_All, Unigene3201_All, CL1248.Contig5_All, CL164.Contig6_All, Unigene6636_All,…
9	Cell cycle	31 (1.05%)	143 (1.35%)	0.00396619	0.116163	ko04110	Cellular Processes	Cell growth and death	Unigene3052_All, Unigene3823_All, CL1488.Contig1_All, CL1488.Contig2_All, CL51.Contig1_All, Unigene9612_All, Unigene3859_All, CL861.Contig1_All, CL665.Contig1_All, CL665.Contig2_All, Unigene3827_All, CL51.Contig2_All, CL1525.Contig1_All, Unigene8617_All, CL1525.Contig2_All, CL1101.Contig1_All, CL2273.Contig14_All, Unigene4060_All, CL1804.Contig1_All, Unigene3297_All, Unigene4389_All, Unigene7836_…
10	Herpes simplex infection	41 (1.39%)	172 (1.62%)	0.00404036	0.116163	ko05168	Human Diseases	Infectious diseases: Viral	Unigene8981_All, CL58.Contig12_All, CL58.Contig1_All, CL1526.Contig1_All, CL665.Contig1_All, CL665.Contig2_All, Unigene6070_All, CL58.Contig11_All, CL1804.Contig1_All, CL1704.Contig2_All, CL1808.Contig1_All, Unigene9974_All, CL1165.Contig4_All, CL1165.Contig2_All, CL710.Contig1_All, CL2014.Contig2_All, Unigene8828_All, CL58.Contig2_All, Unigene7561_All, Unigene6636_All, Unigene2987_All, Unigene28…
11	Fatty acid biosynthesis	7 (0.24%)	19 (0.18%)	0.00425931	0.116163	ko00061	Metabolism	Lipid metabolism	CL1245.Contig1_All, Unigene4147_All, Unigene9559_All, CL1859.Contig1_All, Unigene1010_All, Unigene8280_All, Unigene8284_All
12	Insulin resistance	41 (1.39%)	136 (1.28%)	0.00473019	0.118255	ko04931	Human Diseases	Endocrine and metabolic diseases	CL1005.Contig2_All, CL1118.Contig1_All, Unigene3822_All, CL1118.Contig2_All, Unigene5379_All, Unigene6690_All, CL1107.Contig2_All, Unigene8617_All, Unigene9577_All, CL1005.Contig4_All, CL1098.Contig1_All, Unigene9974_All, CL710.Contig1_All, Unigene8000_All, CL714.Contig1_All, Unigene7561_All, CL26.Contig2_All, Unigene6636_All, CL26.Contig1_All, Unigene9618_All, Unigene2818_All, Unigene3886_All, U…
13	Pathogenic Escherichia coli infection	16 (0.54%)	103 (0.97%)	0.00688405	0.136524	ko05130	Human Diseases	Infectious diseases: Bacterial	Unigene1852_All, CL1891.Contig3_All, CL1258.Contig1_All, CL218.Contig5_All, Unigene10534_All, Unigene5816_All, Unigene1681_All, Unigene9008_All, CL472.Contig8_All, Unigene3260_All, Unigene9316_All, CL243.Contig2_All, Unigene9984_All, Unigene7020_All, CL2022.Contig1_All, CL472.Contig7_All
14	Small cell lung cancer	21(0.71%)	128 (1.2%)	0.00717719	0.136524	ko05222	Human Diseases	Cancers: Specific types	Unigene7776_All, Unigene3823_All, Unigene7816_All, CL1035.Contig1_All, CL827.Contig1_All, Unigene2285_All, Unigene8239_All, CL1526.Contig1_All, Unigene1770_All, CL827.Contig3_All, CL1620.Contig2_All, Unigene823_All, CL442.Contig1_All, Unigene6585_All, Unigene3046_All, CL827.Contig2_All, CL442.Contig2_All, Unigene7091_All, CL1604.Contig2_All, Unigene9984_All, Unigene2028_All
15	Base excision repair	6 (0.20%)	18 (0.17%)	0.00732496	0.136524	ko03410	Genetic Information Processing	Replication and repair	Unigene649_All, Unigene1543_All, Unigene4233_All, Unigene305_All, CL1207.Contig1_All, Unigene4659_All
16	Hippo signaling pathway	34 (1.16%)	163 (1.53%)	0.00744199	0.136524	ko04390	Environmental Information Processing	Signal transduction	CL12.Contig3_All, Unigene1777_All, CL715.Contig1_All, Unigene9168_All, Unigene5134_All, Unigene2057_All, Unigene9301_All, Unigene6585_All, Unigene9280_All, Unigene8617_All, Unigene7612_All, Unigene6678_All, Unigene3820_All, CL710.Contig1_All, CL1248.Contig4_All, Unigene7561_All, CL1248.Contig5_All, Unigene6636_All, Unigene7566_All, Unigene2818_All, Unigene7090_All, CL1794.Contig2_All, Unigene3850…
17	Spliceosome	28(0.95%)	228 (2.15%)	0.00773633	0.136524	ko03040	Genetic Information Processing	Transcription	CL1044.Contig1_All, CL959.Contig2_All, Unigene7776_All, CL121.Contig4_All, Unigene8869_All, Unigene5832_All, CL1862.Contig1_All, CL959.Contig1_All, CL1862.Contig2_All, Unigene8239_All, Unigene6_All, CL269.Contig3_All, CL1044.Contig2_All, Unigene1791_All, CL1621.Contig2_All, CL452.Contig1_All, Unigene4225_All, CL442.Contig1_All, Unigene9806_All, Unigene3648_All, CL1704.Contig2_All, Unigene2235_All…
18	Alanine, aspartate and glutamate metabolism	7 (0.24%)	46 (0.43%)	0.00861105	0.143517	ko00250	Metabolism	Amino acid metabolism	Unigene8128_All, CL554.Contig1_All, CL2199.Contig2_All, CL2199.Contig1_All, Unigene2825_All, CL1165.Contig4_All, CL1165.Contig2_All
19	Basal cell carcinoma	16 (0.54%)	48 (0.45%)	0.00937598	0.148042	ko05217	Human Diseases	Cancers: Specific types	Unigene1777_All, Unigene9168_All, Unigene2057_All, CL424.Contig3_All, Unigene9280_All, Unigene8617_All, Unigene7612_All, Unigene6678_All, Unigene3820_All, Unigene3832_All, Unigene5062_All
20	Signaling pathways regulating pluripotency of stem cells	18 (0.61%)	116 (1.09%)	0.0104748	0.157122	ko04550	Cellular Processes	Cellular community	CL1623.Contig2_All, Unigene1777_All, Unigene1797_All, Unigene9168_All, Unigene2057_All, CL1237.Contig2_All, Unigene8617_All, Unigene7612_All, Unigene6678_All, Unigene3820_All, Unigene8050_All, CL1623.Contig1_All, Unigene4125_All, CL1237.Contig1_All, Unigene5982_All, Unigene4988_All, Unigene9830_All, Unigene3832_All
21	Nitrogen metabolism	5 (0.17%)	17 (0.16%)	0.0124373	0.17334	ko00910	Metabolism	Energy metabolism	Unigene8128_All, CL554.Contig1_All, CL2199.Contig2_All, CL2199.Contig1_All, Unigene5662_All
22	Lysosome	38 (1.29%)	229 (2.15%)	0.0132169	0.17334	ko04142	Cellular Processes	Transport and catabolism	Unigene8960_All, Unigene1775_All, CL1219.Contig2_All, Unigene4525_All, CL718.Contig1_All, Unigene8555_All, Unigene8825_All, Unigene7527_All, CL356.Contig2_All, Unigene3407_All, Unigene1169_All, CL109.Contig1_All, CL424.Contig3_All, CL1219.Contig1_All, Unigene6627_All, Unigene9619_All, Unigene3220_All, Unigene626_All, CL1219.Contig3_All, Unigene4527_All, Unigene3466_All, Unigene2093_All, CL624.Con…
23	Homologous recombination	9 (0.31%)	47 (0.44%)	0.0132894	0.17334	ko03440	Genetic Information Processing	Replication and repair	Unigene649_All, CL621.Contig4_All, CL621.Contig2_All, CL247.Contig1_All, CL1189.Contig1_All, CL621.Contig1_All, CL1207.Contig1_All, CL1227.Contig2_All, Unigene3447_All
24	Proteoglycans in cancer	60 (2.04%)	306 (2.88%)	0.0201821	0.23099	ko05205	Human Diseases	Cancers: Overview	Unigene786_All, CL1623.Contig2_All, Unigene8869_All, Unigene9168_All, Unigene7527_All, CL356.Contig2_All, CL321.Contig3_All, Unigene5134_All, Unigene6817_All, CL1258.Contig1_All, CL336.Contig4_All, Unigene2057_All, CL269.Contig4_All, CL367.Contig2_All, Unigene6678_All, Unigene2558_All, CL1623.Contig1_All, Unigene7091_All, CL1940.Contig1_All, Unigene5816_All, Unigene7083_All, Unigene4245_All, CL20…
25	Cytosolic DNA-sensing pathway	14 (0.48%)	63 (0.59%)	0.0202456	0.23099	ko04623	Organismal Systems	Immune system	CL58.Contig12_All, CL58.Contig1_All, CL1526.Contig1_All, CL91.Contig10_All, CL252.Contig2_All, CL58.Contig11_All, Unigene6418_All, CL613.Contig1_All, CL58.Contig2_All, Unigene4239_All, Unigene9618_All, Unigene8023_All, Unigene4783_All, Unigene8071_All
26	Shigellosis	14 (0.48%)	84 (0.79%)	0.0207891	0.23099	ko05131	Human Diseases	Infectious diseases: Bacterial	Unigene1835_All, Unigene4995_All, Unigene9760_All, CL1526.Contig1_All, CL1258.Contig1_All, Unigene1650_All, Unigene5816_All, Unigene1681_All, Unigene9008_All, CL1430.Contig4_All, Unigene6450_All, Unigene9316_All, Unigene7020_All, CL2022.Contig1_All
27	Cysteine and methionine metabolism	12 (0.41%)	84 (0.79%)	0.0207891	0.23099	ko00270	Metabolism	Amino acid metabolism	Unigene3005_All, CL142.Contig4_All, CL1283.Contig2_All, CL296.Contig3_All, CL142.Contig3_All, Unigene3573_All, Unigene4698_All, CL142.Contig2_All, CL142.Contig6_All, CL1165.Contig4_All, CL376.Contig2_All, CL1165.Contig2_All
28	Protein digestion and absorption	47 (1.60%)	220 (2.07%)	0.0217683	0.233232	ko04974	Organismal Systems	Digestive system	CL1044.Contig1_All, Unigene7776_All, Unigene3844_All, Unigene3945_All, CL2171.Contig1_All, Unigene7816_All, CL1857.Contig2_All, CL1035.Contig1_All, Unigene7849_All, Unigene3267_All, CL1862.Contig1_All, Unigene3164_All, CL827.Contig1_All, Unigene8239_All, Unigene9256_All, Unigene1770_All, CL1857.Contig1_All, Unigene6817_All, CL827.Contig3_All, Unigene4146_All, CL1620.Contig2_All, Unigene8544_All, …
29	DNA replication	10 (0.34%)	43 (0.4%)	0.0244471	0.252901	ko03030	Genetic Information Processing	Replication and repair	Unigene649_All, CL104.Contig1_All, Unigene1543_All, Unigene3297_All, Unigene7846_All, Unigene4233_All, Unigene305_All, CL1207.Contig1_All, Unigene9255_All, Unigene4659_All

## Sheet: KEGG-MtVSFt
S5 Table. List of significantly enriched KEGG pathways of DEGs. (Mt versus Ft)
Ss-Male-Test-VS-Ss-Female-Test.PossionDis_Method
#	Pathway	DEGs genes with pathway annotation (3109)	All genes with pathway annotation (10627)	Pvalue	Qvalue	Pathway ID	Level 1	Level 2	DEGs members
1	Spliceosome	33 (1.06%)	228 (2.15%)	2.65445e-06	0.000791027	ko03040	Genetic Information Processing	Transcription	CL1862.Contig1_All, CL391.Contig1_All, Unigene7866_All, CL121.Contig8_All, CL1044.Contig1_All, Unigene8869_All, CL55.Contig1_All, Unigene317_All, Unigene3648_All, CL959.Contig2_All, CL1862.Contig2_All, CL959.Contig1_All, Unigene5334_All, Unigene4160_All, Unigene3836_All, Unigene7452_All, Unigene1925_All, CL55.Contig2_All, CL1044.Contig2_All, Unigene8239_All, CL965.Contig2_All, CL269.Contig3_All, …
2	mRNA surveillance pathway	52 (1.67%)	168 (1.58%)	1.18058e-05	0.00175907	ko03015	Genetic Information Processing	Translation	Unigene5032_All, CL1283.Contig2_All, CL296.Contig3_All, CL479.Contig2_All, CL1457.Contig1_All, Unigene4801_All, CL1015.Contig2_All, Unigene4283_All, CL1663.Contig2_All, Unigene9836_All, Unigene4723_All, Unigene4609_All, CL1406.Contig2_All, Unigene93_All, CL1109.Contig1_All, CL1109.Contig2_All, Unigene3119_All, Unigene7561_All, Unigene7343_All, Unigene9618_All, Unigene3850_All, Unigene2673_All, Un…
3	DNA replication	9 (0.29%)	43 (0.4%)	9.80443e-05	0.00682227	ko03030	Genetic Information Processing	Replication and repair	Unigene3297_All, Unigene1543_All, CL1455.Contig1_All, Unigene7846_All, Unigene4233_All, CL1207.Contig1_All, Unigene9255_All, Unigene305_All, Unigene4659_All
4	Notch signaling pathway	21 (0.68%)	85 (0.8%)	0.000112238	0.00682227	ko04330	Environmental Information Processing	Signal transduction	Unigene4803_All, CL491.Contig2_All, Unigene1777_All, CL1195.Contig4_All, Unigene739_All, Unigene2715_All, Unigene4148_All, Unigene7817_All, Unigene6502_All, CL2101.Contig1_All, Unigene3989_All, CL1863.Contig1_All, CL102.Contig2_All, Unigene3667_All, CL1863.Contig2_All, CL114.Contig1_All, Unigene7269_All, Unigene6235_All, CL164.Contig6_All, CL1208.Contig1_All, Unigene4167_All
5	Adherens junction	48 (1.54%)	160 (1.51%)	0.000114468	0.00682227	ko04520	Cellular Processes	Cellular community	Unigene1262_All, Unigene4995_All, Unigene9760_All, Unigene5875_All, Unigene9280_All, Unigene1164_All, CL1651.Contig2_All, Unigene7037_All, Unigene2131_All, Unigene9615_All, Unigene6297_All, Unigene3667_All, Unigene9974_All, Unigene5812_All, Unigene7533_All, Unigene8547_All, Unigene783_All, Unigene2672_All, CL26.Contig1_All, Unigene7291_All, CL1430.Contig4_All, CL26.Contig2_All, Unigene8165_All, U…
6	Proteoglycans in cancer	73 (2.35%)	306 (2.88%)	0.000300909	0.0117638	ko05205	Human Diseases	Cancers: Overview	CL1485.Contig1_All, Unigene8869_All, CL207.Contig1_All, Unigene9931_All, Unigene6817_All, Unigene2057_All, Unigene7527_All, CL321.Contig3_All, Unigene5875_All, Unigene786_All, Unigene9168_All, CL336.Contig5_All, Unigene6678_All, Unigene5134_All, Unigene5960_All, Unigene2558_All, Unigene7083_All, Unigene4245_All, CL1940.Contig1_All, CL356.Contig2_All, CL1663.Contig2_All, CL367.Contig6_All, Unigene…
7	Regulation of actin cytoskeleton	53(1.70%)	250 (2.35%)	0.000305634	0.0117638	ko04810	Cellular Processes	Cell motility	Unigene876_All, CL207.Contig1_All, Unigene2748_All, Unigene1835_All, CL635.Contig1_All, Unigene4995_All, CL1283.Contig1_All, Unigene9760_All, Unigene5875_All, Unigene786_All, Unigene5134_All, Unigene6745_All, CL741.Contig1_All, Unigene4801_All, Unigene7049_All, Unigene6190_All, Unigene3820_All, Unigene9994_All, CL1663.Contig2_All, Unigene9081_All, Unigene6297_All, CL1623.Contig1_All, Unigene1650_…
8	Small cell lung cancer	28 (0.90%)	128 (1.2%)	0.000315806	0.0117638	ko05222	Human Diseases	Cancers: Specific types	CL1035.Contig1_All, Unigene2285_All, CL1745.Contig1_All, Unigene7816_All, Unigene7494_All, Unigene1770_All, Unigene823_All, CL1526.Contig1_All, Unigene3823_All, CL827.Contig1_All, Unigene6212_All, Unigene7817_All, Unigene6585_All, Unigene8239_All, CL269.Contig5_All, Unigene3046_All, Unigene787_All, CL442.Contig2_All, CL827.Contig3_All, Unigene9339_All, Unigene2035_All, Unigene5026_All, CL1620.Con…
9	Fc gamma R-mediated phagocytosis	17 (0.55%)	101 (0.95%)	0.000385995	0.0127807	ko04666	Organismal Systems	Immune system	Unigene4995_All, Unigene9760_All, Unigene7737_All, Unigene1650_All, Unigene9618_All, Unigene5154_All, Unigene182_All, CL1430.Contig4_All, CL169.Contig2_All, CL243.Contig3_All, CL243.Contig2_All, Unigene7020_All, Unigene7042_All, Unigene9008_All, Unigene9542_All, Unigene54_All, CL2022.Contig1_All
10	Basal transcription factors	17 (0.55%)	86 (0.81%)	0.000435441	0.0129762	ko03022	Genetic Information Processing	Transcription	Unigene7882_All, Unigene8981_All, CL123.Contig2_All, Unigene4967_All, CL1056.Contig1_All, CL1056.Contig2_All, Unigene2008_All, CL1642.Contig2_All, CL1642.Contig1_All, Unigene1146_All, Unigene6839_All, Unigene1111_All, Unigene8933_All, CL672.Contig2_All, CL1824.Contig1_All, Unigene7241_All, Unigene31_All
11	MicroRNAs in cancer	44 (1.42%)	222 (2.09%)	0.000607153	0.0164483	ko05206	Human Diseases	Cancers: Overview	CL51.Contig1_All, Unigene9931_All, Unigene4803_All, Unigene3859_All, Unigene3959_All, CL87.Contig6_All, CL1306.Contig2_All, CL12.Contig2_All, Unigene3927_All, CL1195.Contig4_All, Unigene3823_All, Unigene739_All, Unigene5875_All, CL51.Contig2_All, Unigene3052_All, Unigene7817_All, Unigene6502_All, CL2101.Contig1_All, Unigene5134_All, Unigene3989_All, CL1863.Contig1_All, Unigene8044_All, Unigene382…
12	Amoebiasis	67 (2.16%)	217 (2.04%)	0.000674716	0.0167555	ko05146	Human Diseases	Infectious diseases: Parasitic	CL1413.Contig1_All, CL56.Contig9_All, Unigene7997_All, Unigene8020_All, CL1439.Contig2_All, Unigene723_All, Unigene6866_All, CL1035.Contig1_All, Unigene1368_All, Unigene774_All, Unigene7816_All, CL1732.Contig3_All, Unigene7494_All, Unigene1770_All, Unigene4938_All, Unigene823_All, Unigene865_All, Unigene6817_All, CL827.Contig1_All, Unigene6212_All, Unigene4366_All, CL321.Contig3_All, Unigene880_A…
13	Cell cycle	33 (1.06%)	143 (1.35%)	0.000855101	0.0171771	ko04110	Cellular Processes	Cell growth and death	CL51.Contig1_All, Unigene3827_All, Unigene9612_All, CL2273.Contig14_All, Unigene3859_All, CL665.Contig1_All, CL665.Contig2_All, Unigene3823_All, CL51.Contig2_All, Unigene3052_All, CL1525.Contig2_All, CL1525.Contig1_All, Unigene8617_All, CL1101.Contig1_All, Unigene4060_All, CL2038.Contig2_All, Unigene3297_All, Unigene6623_All, CL1804.Contig1_All, CL1122.Contig1_All, CL1455.Contig1_All, Unigene3667…
14	Insulin resistance	44 (1.42%)	136 (1.28%)	0.000864619	0.0171771	ko04931	Human Diseases	Endocrine and metabolic diseases	CL1005.Contig2_All, Unigene3822_All, CL1118.Contig2_All, Unigene5379_All, Unigene8617_All, Unigene9577_All, CL1663.Contig2_All, CL1098.Contig1_All, Unigene6690_All, Unigene2131_All, CL1107.Contig2_All, CL1005.Contig4_All, Unigene2127_All, Unigene9974_All, Unigene7561_All, Unigene9618_All, Unigene3850_All, Unigene6636_All, Unigene2818_All, CL1489.Contig3_All, Unigene2156_All, CL26.Contig1_All, Uni…
15	Pyrimidine metabolism	20 (0.64%)	136 (1.28%)	0.000864619	0.0171771	ko00240	Metabolism	Nucleotide metabolism	CL91.Contig8_All, CL252.Contig1_All, Unigene9980_All, Unigene6165_All, Unigene20_All, CL2093.Contig1_All, Unigene1543_All, Unigene6350_All, Unigene3388_All, CL585.Contig2_All, CL1432.Contig1_All, CL585.Contig1_All, Unigene9618_All, Unigene4239_All, CL1207.Contig1_All, Unigene1691_All, Unigene5805_All, Unigene9995_All, Unigene4783_All, CL1770.Contig2_All
16	Focal adhesion	82 (2.64%)	338 (3.18%)	0.00121126	0.0225597	ko04510	Cellular Processes	Cellular community	CL2101.Contig2_All, CL1857.Contig3_All, CL87.Contig6_All, Unigene2748_All, Unigene9795_All, Unigene1835_All, CL1035.Contig1_All, CL12.Contig2_All, Unigene7816_All, Unigene7494_All, Unigene1770_All, Unigene823_All, Unigene6817_All, Unigene3927_All, Unigene9760_All, CL827.Contig1_All, Unigene6212_All, CL1857.Contig1_All, Unigene5875_All, Unigene786_All, CL320.Contig2_All, CL435.Contig2_All, Unigene…
17	p53 signaling pathway	12 (0.39%)	47 (0.44%)	0.00175094	0.0300846	ko04115	Cellular Processes	Cell growth and death	Unigene903_All, CL1607.Contig1_All, Unigene2285_All, Unigene9612_All, CL665.Contig1_All, CL665.Contig2_All, Unigene3823_All, CL2038.Contig2_All, CL1804.Contig1_All, CL1432.Contig1_All, Unigene2987_All, Unigene2831_All
18	Fanconi anemia pathway	11 (0.35%)	62 (0.58%)	0.00181719	0.0300846	ko03460	Genetic Information Processing	Replication and repair	CL2182.Contig1_All, Unigene9818_All, CL621.Contig4_All, Unigene2906_All, CL621.Contig2_All, Unigene8334_All, CL247.Contig1_All, CL247.Contig2_All, CL1189.Contig1_All, CL621.Contig1_All, Unigene1231_All
19	RNA polymerase	10 (0.32%)	64 (0.6%)	0.00212532	0.033166	ko03020	Genetic Information Processing	Transcription	CL91.Contig8_All, CL252.Contig1_All, Unigene6165_All, CL2093.Contig1_All, CL585.Contig2_All, CL585.Contig1_All, Unigene9618_All, Unigene4239_All, Unigene9995_All, Unigene4783_All
20	Signaling pathways regulating pluripotency of stem cells	22 (0.71%)	116 (1.09%)	0.0022738	0.033166	ko04550	Cellular Processes	Cellular community	CL1237.Contig1_All, CL524.Contig1_All, Unigene1777_All, Unigene2057_All, Unigene1797_All, Unigene9168_All, Unigene8050_All, Unigene4125_All, CL1237.Contig2_All, Unigene6678_All, Unigene8617_All, Unigene3820_All, Unigene7612_All, Unigene6625_All, Unigene6297_All, CL1623.Contig1_All, Unigene9169_All, Unigene5982_All, Unigene4988_All, Unigene9830_All, Unigene3832_All, Unigene8589_All
21	Thyroid hormone signaling pathway	55 (1.77%)	242 (2.28%)	0.0023372	0.033166	ko04919	Organismal Systems	Endocrine system	CL91.Contig5_All, CL91.Contig8_All, Unigene4803_All, Unigene4929_All, Unigene4898_All, Unigene2285_All, CL1745.Contig1_All, Unigene4889_All, Unigene3822_All, CL1118.Contig2_All, Unigene3289_All, CL1195.Contig4_All, Unigene739_All, CL321.Contig3_All, Unigene5270_All, Unigene7817_All, Unigene6502_All, Unigene6824_All, CL2101.Contig1_All, Unigene6678_All, Unigene3989_All, CL1863.Contig1_All, Unigene…
22	Natural killer cell mediated cytotoxicity	8 (0.26%)	48 (0.45%)	0.00311467	0.0421896	ko04650	Organismal Systems	Immune system	CL1623.Contig1_All, Unigene9974_All, CL243.Contig3_All, CL243.Contig2_All, Unigene3886_All, Unigene7020_All, Unigene1457_All, Unigene9542_All
23	Nucleotide excision repair	6 (0.19%)	40 (0.38%)	0.00359102	0.0465272	ko03420	Genetic Information Processing	Replication and repair	Unigene7858_All, Unigene1543_All, Unigene4233_All, CL1207.Contig1_All, Unigene305_All, Unigene4659_All
24	Base excision repair	6 (0.19%)	18 (0.17%)	0.00406689	0.0504972	ko03410	Genetic Information Processing	Replication and repair	Unigene1209_All, Unigene1543_All, Unigene4233_All, CL1207.Contig1_All, Unigene305_All, Unigene4659_All
25	Pathways in cancer	73 (2.35%)	397 (3.74%)	0.00574283	0.0684546	ko05200	Human Diseases	Cancers: Overview	CL935.Contig1_All, CL1035.Contig1_All, Unigene2285_All, CL1745.Contig1_All, Unigene7816_All, Unigene7494_All, Unigene1770_All, Unigene823_All, Unigene3822_All, Unigene1777_All, CL1118.Contig2_All, CL1526.Contig1_All, Unigene956_All, Unigene3823_All, Unigene2057_All, CL827.Contig1_All, Unigene6212_All, CL321.Contig3_All, Unigene5875_All, CL370.Contig2_All, Unigene9168_All, Unigene1788_All, Unigene…
26	Protein digestion and absorption	65 (2.09%)	220 (2.07%)	0.00763918	0.0875568	ko04974	Organismal Systems	Digestive system	Unigene7849_All, CL1862.Contig1_All, CL2101.Contig2_All, CL1044.Contig1_All, CL1192.Contig1_All, CL256.Contig4_All, CL1857.Contig3_All, CL2171.Contig1_All, Unigene4929_All, CL55.Contig1_All, CL1035.Contig1_All, Unigene7816_All, Unigene3267_All, Unigene7494_All, Unigene1770_All, Unigene1436_All, Unigene823_All, Unigene3164_All, Unigene3164_All, Unigene6817_All, Unigene9256_All, CL827.Contig1_All, …
27	Renal cell carcinoma	21 (0.68%)	83 (0.78%)	0.00876617	0.0940671	ko05211	Human Diseases	Cancers: Specific types	Unigene9795_All, Unigene3822_All, CL1118.Contig2_All, Unigene786_All, CL320.Contig2_All, CL2235.Contig3_All, Unigene5379_All, Unigene9577_All, CL1107.Contig2_All, Unigene2193_All, CL1623.Contig1_All, Unigene3667_All, Unigene1650_All, Unigene2127_All, Unigene9974_All, Unigene2880_All, Unigene3886_All, Unigene7020_All, Unigene9542_All, Unigene7171_All, CL2022.Contig1_All
28	Ribosome biogenesis in eukaryotes	13 (0.42%)	124 (1.17%)	0.00883852	0.0940671	ko03008	Genetic Information Processing	Translation	CL1142.Contig2_All, Unigene8871_All, Unigene1792_All, Unigene8567_All, Unigene6063_All, Unigene93_All, CL1910.Contig3_All, Unigene9652_All, Unigene9842_All, CL1207.Contig1_All, CL1207.Contig2_All, Unigene7820_All, Unigene8780_All
29	VEGF signaling pathway	10 (0.32%)	52 (0.49%)	0.00982369	0.100947	ko04370	Environmental Information Processing	Signal transduction	Unigene7997_All, Unigene2285_All, Unigene865_All, Unigene6625_All, CL1623.Contig1_All, Unigene5421_All, CL243.Contig3_All, CL243.Contig2_All, Unigene7020_All, CL2022.Contig1_All
30	Homologous recombination	8 (0.26%)	47 (0.44%)	0.0103766	0.103046	ko03440	Genetic Information Processing	Replication and repair	CL621.Contig4_All, CL621.Contig2_All, CL247.Contig1_All, CL247.Contig2_All, CL1189.Contig1_All, CL621.Contig1_All, CL1207.Contig1_All, Unigene3447_All
